# Supplementary material for: Exploring the Diversity and Novelty of Toxin Genes in Naja sumatrana, the Equatorial Spitting Cobra from Malaysia through De Novo Venom-Gland Transcriptomics
Source: Toxins (Basel). 2019 Feb 11;11(2):104. doi: 10.3390/toxins11020104 (PMC6409529; doi:10.3390/toxins11020104)
Supplement: Supplementary file 1 [file toxins-11-00104-s001.zip]

Archive with 2 entries (2 files):
- Supplementary File S1.xlsx
- Supplementary File S2.xlsx
