# Supplementary material for: Exploring the Diversity and Novelty of Toxin Genes in Naja sumatrana, the Equatorial Spitting Cobra from Malaysia through De Novo Venom-Gland Transcriptomics
Source: Toxins (Basel). 2019 Feb 11;11(2):104. doi: 10.3390/toxins11020104 (PMC6409529; doi:10.3390/toxins11020104)
Supplement: Supplementary file 1 [file toxins-11-00104-s001.zip › Supplementary File S1.xlsx]

## Sheet: Original
geneID	geneLength	NS2A_rawfragments(18654498)	NS2A_FPKM	Nr-ID	Nr-Score	Nr-Evalue	Nr-annotation
CL1014.Contig2_NS2A	839	0	0	--	--	--	--
CL1053.Contig1_NS2A	277	0	0	--	--	--	--
CL106.Contig3_NS2A	278	0	0	--	--	--	--
CL1177.Contig1_NS2A	578	0	0	--	--	--	--
CL1221.Contig3_NS2A	163	0	0	--	--	--	--
CL1223.Contig3_NS2A	383	0	0	--	--	--	--
CL126.Contig1_NS2A	268	0	0	--	--	--	--
CL1266.Contig7_NS2A	803	0	0	--	--	--	--
CL1266.Contig8_NS2A	732	0	0	--	--	--	--
CL1276.Contig2_NS2A	151	0	0	--	--	--	--
CL1300.Contig1_NS2A	1337	0	0	--	--	--	--
CL1304.Contig2_NS2A	641	0	0	--	--	--	--
CL1353.Contig3_NS2A	726	0	0	--	--	--	--
CL1375.Contig2_NS2A	456	0	0	--	--	--	--
CL1438.Contig2_NS2A	170	0	0	--	--	--	--
CL1444.Contig1_NS2A	170	0	0	--	--	--	--
CL146.Contig8_NS2A	163	0	0	--	--	--	--
CL1466.Contig1_NS2A	168	0	0	--	--	--	--
CL1467.Contig1_NS2A	523	0	0	--	--	--	--
CL1467.Contig4_NS2A	576	0	0	--	--	--	--
CL1506.Contig1_NS2A	177	0	0	--	--	--	--
CL1525.Contig1_NS2A	186	0	0	--	--	--	--
CL1555.Contig1_NS2A	231	0	0	--	--	--	--
CL1620.Contig1_NS2A	176	0	0	--	--	--	--
CL1694.Contig1_NS2A	489	0	0	--	--	--	--
CL1724.Contig2_NS2A	207	0	0	--	--	--	--
CL1795.Contig6_NS2A	4142	0	0	--	--	--	--
CL1813.Contig2_NS2A	160	0	0	--	--	--	--
CL1937.Contig1_NS2A	157	0	0	--	--	--	--
CL1975.Contig1_NS2A	704	0	0	--	--	--	--
CL1999.Contig2_NS2A	311	0	0	--	--	--	--
CL2058.Contig1_NS2A	160	0	0	--	--	--	--
CL2059.Contig2_NS2A	573	0	0	--	--	--	--
CL2072.Contig1_NS2A	153	0	0	--	--	--	--
CL208.Contig2_NS2A	461	0	0	--	--	--	--
CL2084.Contig2_NS2A	230	0	0	--	--	--	--
CL2118.Contig2_NS2A	195	0	0	--	--	--	--
CL2249.Contig1_NS2A	234	0	0	--	--	--	--
CL2266.Contig1_NS2A	252	0	0	--	--	--	--
CL228.Contig1_NS2A	158	0	0	--	--	--	--
CL236.Contig1_NS2A	231	0	0	--	--	--	--
CL2395.Contig3_NS2A	205	0	0	--	--	--	--
CL2510.Contig1_NS2A	269	0	0	--	--	--	--
CL2547.Contig2_NS2A	356	0	0	--	--	--	--
CL2550.Contig1_NS2A	156	0	0	--	--	--	--
CL2550.Contig2_NS2A	155	0	0	--	--	--	--
CL2566.Contig1_NS2A	150	0	0	--	--	--	--
CL2586.Contig2_NS2A	158	0	0	--	--	--	--
CL2598.Contig1_NS2A	215	0	0	--	--	--	--
CL2625.Contig1_NS2A	158	0	0	--	--	--	--
CL2636.Contig1_NS2A	152	0	0	--	--	--	--
CL2644.Contig1_NS2A	154	0	0	--	--	--	--
CL2701.Contig3_NS2A	167	0	0	--	--	--	--
CL2770.Contig1_NS2A	167	0	0	--	--	--	--
CL2794.Contig1_NS2A	246	0	0	--	--	--	--
CL2802.Contig2_NS2A	227	0	0	--	--	--	--
CL2812.Contig2_NS2A	160	0	0	--	--	--	--
CL2881.Contig2_NS2A	379	0	0	--	--	--	--
CL2885.Contig1_NS2A	291	0	0	--	--	--	--
CL2936.Contig2_NS2A	157	0	0	--	--	--	--
CL2940.Contig1_NS2A	206	0	0	--	--	--	--
CL2940.Contig2_NS2A	165	0	0	--	--	--	--
CL3049.Contig2_NS2A	523	0	0	--	--	--	--
CL3067.Contig1_NS2A	193	0	0	--	--	--	--
CL3067.Contig2_NS2A	205	0	0	--	--	--	--
CL31.Contig1_NS2A	160	0	0	--	--	--	--
CL3117.Contig1_NS2A	155	0	0	--	--	--	--
CL3152.Contig3_NS2A	488	0	0	--	--	--	--
CL3215.Contig1_NS2A	154	0	0	--	--	--	--
CL329.Contig1_NS2A	229	0	0	--	--	--	--
CL3311.Contig2_NS2A	166	0	0	--	--	--	--
CL335.Contig2_NS2A	159	0	0	--	--	--	--
CL3367.Contig2_NS2A	219	0	0	--	--	--	--
CL338.Contig1_NS2A	1084	0	0	--	--	--	--
CL3385.Contig1_NS2A	170	0	0	--	--	--	--
CL3390.Contig1_NS2A	157	0	0	--	--	--	--
CL3427.Contig2_NS2A	210	0	0	--	--	--	--
CL3526.Contig2_NS2A	348	0	0	--	--	--	--
CL3533.Contig2_NS2A	473	0	0	--	--	--	--
CL3570.Contig2_NS2A	214	0	0	--	--	--	--
CL3687.Contig2_NS2A	161	0	0	--	--	--	--
CL3709.Contig2_NS2A	379	0	0	--	--	--	--
CL3781.Contig9_NS2A	258	0	0	--	--	--	--
CL38.Contig3_NS2A	1587	0	0	--	--	--	--
CL3808.Contig2_NS2A	260	0	0	--	--	--	--
CL3874.Contig1_NS2A	204	0	0	--	--	--	--
CL4020.Contig1_NS2A	178	0	0	--	--	--	--
CL4054.Contig2_NS2A	154	0	0	--	--	--	--
CL4055.Contig6_NS2A	151	0	0	--	--	--	--
CL4077.Contig1_NS2A	268	0	0	--	--	--	--
CL4081.Contig1_NS2A	196	0	0	--	--	--	--
CL4234.Contig1_NS2A	198	0	0	--	--	--	--
CL4234.Contig2_NS2A	484	0	0	--	--	--	--
CL424.Contig1_NS2A	171	0	0	--	--	--	--
CL4256.Contig1_NS2A	162	0	0	--	--	--	--
CL428.Contig8_NS2A	895	0	0	--	--	--	--
CL439.Contig1_NS2A	364	0	0	--	--	--	--
CL444.Contig3_NS2A	158	0	0	--	--	--	--
CL466.Contig2_NS2A	186	0	0	--	--	--	--
CL47.Contig4_NS2A	204	0	0	--	--	--	--
CL47.Contig6_NS2A	157	0	0	--	--	--	--
CL477.Contig3_NS2A	329	0	0	--	--	--	--
CL496.Contig1_NS2A	156	0	0	--	--	--	--
CL525.Contig1_NS2A	678	0	0	--	--	--	--
CL565.Contig2_NS2A	515	0	0	--	--	--	--
CL620.Contig2_NS2A	163	0	0	--	--	--	--
CL65.Contig1_NS2A	174	0	0	--	--	--	--
CL682.Contig3_NS2A	805	0	0	--	--	--	--
CL70.Contig7_NS2A	293	0	0	--	--	--	--
CL709.Contig2_NS2A	260	0	0	--	--	--	--
CL717.Contig2_NS2A	264	0	0	--	--	--	--
CL720.Contig6_NS2A	197	0	0	--	--	--	--
CL730.Contig2_NS2A	203	0	0	--	--	--	--
CL753.Contig3_NS2A	1030	0	0	--	--	--	--
CL753.Contig7_NS2A	1057	0	0	--	--	--	--
CL758.Contig3_NS2A	245	0	0	--	--	--	--
CL781.Contig4_NS2A	178	0	0	--	--	--	--
CL791.Contig10_NS2A	1181	0	0	--	--	--	--
CL791.Contig11_NS2A	283	0	0	--	--	--	--
CL791.Contig12_NS2A	2458	0	0	--	--	--	--
CL791.Contig13_NS2A	4398	0	0	--	--	--	--
CL791.Contig14_NS2A	2143	0	0	--	--	--	--
CL791.Contig15_NS2A	3307	0	0	--	--	--	--
CL791.Contig17_NS2A	3247	0	0	--	--	--	--
CL791.Contig18_NS2A	2203	0	0	--	--	--	--
CL791.Contig19_NS2A	1500	0	0	--	--	--	--
CL791.Contig1_NS2A	3294	0	0	--	--	--	--
CL791.Contig20_NS2A	3562	0	0	--	--	--	--
CL791.Contig2_NS2A	2336	0	0	--	--	--	--
CL791.Contig3_NS2A	1560	0	0	--	--	--	--
CL791.Contig6_NS2A	2396	0	0	--	--	--	--
CL791.Contig7_NS2A	3502	0	0	--	--	--	--
CL791.Contig8_NS2A	2471	0	0	--	--	--	--
CL875.Contig1_NS2A	242	0	0	--	--	--	--
CL890.Contig2_NS2A	181	0	0	--	--	--	--
CL93.Contig1_NS2A	962	0	0	--	--	--	--
CL934.Contig4_NS2A	169	0	0	--	--	--	--
CL948.Contig2_NS2A	249	0	0	--	--	--	--
CL953.Contig5_NS2A	203	0	0	--	--	--	--
Unigene10239_NS2A	169	0	0	--	--	--	--
Unigene10616_NS2A	154	0	0	--	--	--	--
Unigene12181_NS2A	168	0	0	--	--	--	--
Unigene13151_NS2A	178	0	0	--	--	--	--
Unigene13548_NS2A	194	0	0	--	--	--	--
Unigene13697_NS2A	151	0	0	--	--	--	--
Unigene13958_NS2A	286	0	0	--	--	--	--
Unigene14033_NS2A	170	0	0	--	--	--	--
Unigene14439_NS2A	196	0	0	--	--	--	--
Unigene15114_NS2A	188	0	0	--	--	--	--
Unigene15718_NS2A	322	0	0	--	--	--	--
Unigene16182_NS2A	266	0	0	--	--	--	--
Unigene16885_NS2A	150	0	0	--	--	--	--
Unigene17024_NS2A	166	0	0	--	--	--	--
Unigene17045_NS2A	160	0	0	--	--	--	--
Unigene18229_NS2A	353	0	0	--	--	--	--
Unigene19549_NS2A	178	0	0	--	--	--	--
Unigene19707_NS2A	270	0	0	--	--	--	--
Unigene21010_NS2A	1021	0	0	--	--	--	--
Unigene21078_NS2A	402	0	0	--	--	--	--
Unigene21253_NS2A	647	0	0	--	--	--	--
Unigene21875_NS2A	211	0	0	--	--	--	--
Unigene22276_NS2A	363	0	0	--	--	--	--
Unigene225_NS2A	196	0	0	--	--	--	--
Unigene22814_NS2A	206	0	0	--	--	--	--
Unigene22820_NS2A	219	0	0	--	--	--	--
Unigene22825_NS2A	366	0	0	--	--	--	--
Unigene22988_NS2A	178	0	0	--	--	--	--
Unigene23201_NS2A	164	0	0	--	--	--	--
Unigene23992_NS2A	160	0	0	--	--	--	--
Unigene24285_NS2A	229	0	0	--	--	--	--
Unigene24326_NS2A	164	0	0	--	--	--	--
Unigene24382_NS2A	2533	0	0	--	--	--	--
Unigene24580_NS2A	150	0	0	--	--	--	--
Unigene24757_NS2A	175	0	0	--	--	--	--
Unigene24889_NS2A	645	0	0	--	--	--	--
Unigene25046_NS2A	163	0	0	--	--	--	--
Unigene25048_NS2A	194	0	0	--	--	--	--
Unigene25407_NS2A	341	0	0	--	--	--	--
Unigene25564_NS2A	545	0	0	--	--	--	--
Unigene25567_NS2A	1003	0	0	--	--	--	--
Unigene25568_NS2A	151	0	0	--	--	--	--
Unigene25625_NS2A	174	0	0	--	--	--	--
Unigene25678_NS2A	1305	0	0	--	--	--	--
Unigene25681_NS2A	1961	0	0	--	--	--	--
Unigene25685_NS2A	1901	0	0	--	--	--	--
Unigene26189_NS2A	155	0	0	--	--	--	--
Unigene26444_NS2A	255	0	0	--	--	--	--
Unigene26453_NS2A	159	0	0	--	--	--	--
Unigene26695_NS2A	152	0	0	--	--	--	--
Unigene26793_NS2A	180	0	0	--	--	--	--
Unigene27235_NS2A	157	0	0	--	--	--	--
Unigene27247_NS2A	176	0	0	--	--	--	--
Unigene27249_NS2A	154	0	0	--	--	--	--
Unigene27294_NS2A	156	0	0	--	--	--	--
Unigene27407_NS2A	222	0	0	--	--	--	--
Unigene27466_NS2A	194	0	0	--	--	--	--
Unigene27554_NS2A	151	0	0	--	--	--	--
Unigene27561_NS2A	163	0	0	--	--	--	--
Unigene27952_NS2A	150	0	0	--	--	--	--
Unigene28006_NS2A	155	0	0	--	--	--	--
Unigene28037_NS2A	176	0	0	--	--	--	--
Unigene28386_NS2A	158	0	0	--	--	--	--
Unigene28473_NS2A	150	0	0	--	--	--	--
Unigene28600_NS2A	156	0	0	--	--	--	--
Unigene28686_NS2A	194	0	0	--	--	--	--
Unigene28691_NS2A	167	0	0	--	--	--	--
Unigene29194_NS2A	183	0	0	--	--	--	--
Unigene29445_NS2A	161	0	0	--	--	--	--
Unigene29898_NS2A	178	0	0	--	--	--	--
Unigene29916_NS2A	159	0	0	--	--	--	--
Unigene30082_NS2A	156	0	0	--	--	--	--
Unigene30338_NS2A	152	0	0	--	--	--	--
Unigene30491_NS2A	153	0	0	--	--	--	--
Unigene30747_NS2A	155	0	0	--	--	--	--
Unigene32518_NS2A	161	0	0	--	--	--	--
Unigene32573_NS2A	184	0	0	--	--	--	--
Unigene3327_NS2A	172	0	0	--	--	--	--
Unigene33737_NS2A	151	0	0	--	--	--	--
Unigene34285_NS2A	172	0	0	--	--	--	--
Unigene36101_NS2A	153	0	0	--	--	--	--
Unigene36450_NS2A	179	0	0	--	--	--	--
Unigene38364_NS2A	156	0	0	--	--	--	--
Unigene38449_NS2A	155	0	0	--	--	--	--
Unigene38534_NS2A	155	0	0	--	--	--	--
Unigene38574_NS2A	162	0	0	--	--	--	--
Unigene38615_NS2A	162	0	0	--	--	--	--
Unigene38781_NS2A	166	0	0	--	--	--	--
Unigene38857_NS2A	189	0	0	--	--	--	--
Unigene38965_NS2A	163	0	0	--	--	--	--
Unigene39136_NS2A	163	0	0	--	--	--	--
Unigene3931_NS2A	175	0	0	--	--	--	--
Unigene40069_NS2A	159	0	0	--	--	--	--
Unigene404_NS2A	213	0	0	--	--	--	--
Unigene4074_NS2A	154	0	0	--	--	--	--
Unigene40790_NS2A	190	0	0	--	--	--	--
Unigene4095_NS2A	152	0	0	--	--	--	--
Unigene41030_NS2A	183	0	0	--	--	--	--
Unigene41991_NS2A	150	0	0	--	--	--	--
Unigene4228_NS2A	162	0	0	--	--	--	--
Unigene43069_NS2A	158	0	0	--	--	--	--
Unigene43560_NS2A	154	0	0	--	--	--	--
Unigene4391_NS2A	170	0	0	--	--	--	--
Unigene46676_NS2A	167	0	0	--	--	--	--
Unigene46972_NS2A	168	0	0	--	--	--	--
Unigene471_NS2A	157	0	0	--	--	--	--
Unigene47512_NS2A	155	0	0	--	--	--	--
Unigene47635_NS2A	153	0	0	--	--	--	--
Unigene47942_NS2A	165	0	0	--	--	--	--
Unigene48475_NS2A	166	0	0	--	--	--	--
Unigene48832_NS2A	159	0	0	--	--	--	--
Unigene49203_NS2A	157	0	0	--	--	--	--
Unigene49232_NS2A	162	0	0	--	--	--	--
Unigene49389_NS2A	156	0	0	--	--	--	--
Unigene49392_NS2A	152	0	0	--	--	--	--
Unigene496_NS2A	155	0	0	--	--	--	--
Unigene5023_NS2A	181	0	0	--	--	--	--
Unigene50371_NS2A	154	0	0	--	--	--	--
Unigene51086_NS2A	166	0	0	--	--	--	--
Unigene51263_NS2A	164	0	0	--	--	--	--
Unigene51462_NS2A	152	0	0	--	--	--	--
Unigene51694_NS2A	155	0	0	--	--	--	--
Unigene52235_NS2A	152	0	0	--	--	--	--
Unigene52461_NS2A	169	0	0	--	--	--	--
Unigene5265_NS2A	167	0	0	--	--	--	--
Unigene54838_NS2A	165	0	0	--	--	--	--
Unigene54883_NS2A	150	0	0	--	--	--	--
Unigene54995_NS2A	178	0	0	--	--	--	--
Unigene55408_NS2A	177	0	0	--	--	--	--
Unigene55447_NS2A	155	0	0	--	--	--	--
Unigene55681_NS2A	177	0	0	--	--	--	--
Unigene55892_NS2A	164	0	0	--	--	--	--
Unigene56022_NS2A	164	0	0	--	--	--	--
Unigene56025_NS2A	166	0	0	--	--	--	--
Unigene56058_NS2A	155	0	0	--	--	--	--
Unigene56062_NS2A	174	0	0	--	--	--	--
Unigene56192_NS2A	165	0	0	--	--	--	--
Unigene56207_NS2A	150	0	0	--	--	--	--
Unigene56219_NS2A	152	0	0	--	--	--	--
Unigene56374_NS2A	158	0	0	--	--	--	--
Unigene57890_NS2A	151	0	0	--	--	--	--
Unigene57945_NS2A	150	0	0	--	--	--	--
Unigene58085_NS2A	155	0	0	--	--	--	--
Unigene58096_NS2A	157	0	0	--	--	--	--
Unigene58258_NS2A	151	0	0	--	--	--	--
Unigene58456_NS2A	152	0	0	--	--	--	--
Unigene58619_NS2A	176	0	0	--	--	--	--
Unigene58883_NS2A	153	0	0	--	--	--	--
Unigene59025_NS2A	163	0	0	--	--	--	--
Unigene59116_NS2A	153	0	0	--	--	--	--
Unigene59138_NS2A	159	0	0	--	--	--	--
Unigene59389_NS2A	158	0	0	--	--	--	--
Unigene5949_NS2A	193	0	0	--	--	--	--
Unigene59573_NS2A	162	0	0	--	--	--	--
Unigene59724_NS2A	154	0	0	--	--	--	--
Unigene60085_NS2A	176	0	0	--	--	--	--
Unigene60216_NS2A	165	0	0	--	--	--	--
Unigene60266_NS2A	153	0	0	--	--	--	--
Unigene60709_NS2A	160	0	0	--	--	--	--
Unigene61149_NS2A	160	0	0	--	--	--	--
Unigene61220_NS2A	163	0	0	--	--	--	--
Unigene61397_NS2A	150	0	0	--	--	--	--
Unigene61446_NS2A	162	0	0	--	--	--	--
Unigene61497_NS2A	185	0	0	--	--	--	--
Unigene61501_NS2A	157	0	0	--	--	--	--
Unigene61653_NS2A	150	0	0	--	--	--	--
Unigene61694_NS2A	183	0	0	--	--	--	--
Unigene61706_NS2A	165	0	0	--	--	--	--
Unigene61742_NS2A	160	0	0	--	--	--	--
Unigene61790_NS2A	154	0	0	--	--	--	--
Unigene61919_NS2A	160	0	0	--	--	--	--
Unigene61927_NS2A	157	0	0	--	--	--	--
Unigene61974_NS2A	169	0	0	--	--	--	--
Unigene62144_NS2A	151	0	0	--	--	--	--
Unigene62170_NS2A	158	0	0	--	--	--	--
Unigene62674_NS2A	158	0	0	--	--	--	--
Unigene62731_NS2A	152	0	0	--	--	--	--
Unigene62763_NS2A	150	0	0	--	--	--	--
Unigene62778_NS2A	162	0	0	--	--	--	--
Unigene6283_NS2A	150	0	0	--	--	--	--
Unigene62852_NS2A	160	0	0	--	--	--	--
Unigene62897_NS2A	168	0	0	--	--	--	--
Unigene63096_NS2A	150	0	0	--	--	--	--
Unigene63157_NS2A	165	0	0	--	--	--	--
Unigene63223_NS2A	157	0	0	--	--	--	--
Unigene63279_NS2A	157	0	0	--	--	--	--
Unigene63285_NS2A	153	0	0	--	--	--	--
Unigene63290_NS2A	151	0	0	--	--	--	--
Unigene63331_NS2A	159	0	0	--	--	--	--
Unigene63365_NS2A	150	0	0	--	--	--	--
Unigene6816_NS2A	176	0	0	--	--	--	--
Unigene7455_NS2A	192	0	0	--	--	--	--
Unigene7533_NS2A	152	0	0	--	--	--	--
Unigene7567_NS2A	180	0	0	--	--	--	--
Unigene836_NS2A	170	0	0	--	--	--	--
Unigene865_NS2A	165	0	0	--	--	--	--
Unigene896_NS2A	190	0	0	--	--	--	--
Unigene9336_NS2A	214	0	0	--	--	--	--
Unigene9347_NS2A	186	0	0	--	--	--	--
CL2020.Contig1_NS2A	5576	0	0	gi|111186461|ref|NP_001034369.2|	2218.3	0	partitioning defective 3 homolog [Gallus gallus] >gi|110645181|gb|ABG81416.1| par3 [Gallus gallus]
CL3784.Contig2_NS2A	1630	0	0	gi|118083742|ref|XP_416675.2|	134.8	1e-29	PREDICTED: lipase member H-like [Gallus gallus]
CL3784.Contig3_NS2A	1394	0	0	gi|118083742|ref|XP_416675.2|	584.3	5e-165	PREDICTED: lipase member H-like [Gallus gallus]
CL225.Contig1_NS2A	1440	0	0	gi|118100992|ref|XP_417541.2|	109	6e-22	PREDICTED: UPF0688 protein C1orf174 [Gallus gallus]
CL225.Contig2_NS2A	575	0	0	gi|118100992|ref|XP_417541.2|	70.1	6e-11	PREDICTED: UPF0688 protein C1orf174 [Gallus gallus]
CL225.Contig4_NS2A	646	0	0	gi|118100992|ref|XP_417541.2|	67	7e-10	PREDICTED: UPF0688 protein C1orf174 [Gallus gallus]
CL173.Contig26_NS2A	1811	0	0	gi|119580161|gb|EAW59757.1|	87	3e-15	CHK2 checkpoint homolog (S. pombe), isoform CRA_d [Homo sapiens]
CL173.Contig7_NS2A	2242	0	0	gi|119580161|gb|EAW59757.1|	71.2	2e-10	CHK2 checkpoint homolog (S. pombe), isoform CRA_d [Homo sapiens]
CL324.Contig1_NS2A	1931	0	0	gi|119591267|gb|EAW70861.1|	393.7	1e-107	chromosome 2 open reading frame 33, isoform CRA_c [Homo sapiens]
CL173.Contig25_NS2A	1463	0	0	gi|121583180|ref|NP_001073576.1|	64.3	1e-152	serine/threonine-protein kinase Chk2 [Gallus gallus] >gi|118772247|gb|ABL14109.1| checkpoint and tumor suppressor protein 2 [Gallus gallus]
CL173.Contig29_NS2A	1305	0	0	gi|121583180|ref|NP_001073576.1|	100.1	2e-19	serine/threonine-protein kinase Chk2 [Gallus gallus] >gi|118772247|gb|ABL14109.1| checkpoint and tumor suppressor protein 2 [Gallus gallus]
CL173.Contig51_NS2A	1112	0	0	gi|121583180|ref|NP_001073576.1|	351.7	4e-95	serine/threonine-protein kinase Chk2 [Gallus gallus] >gi|118772247|gb|ABL14109.1| checkpoint and tumor suppressor protein 2 [Gallus gallus]
CL173.Contig9_NS2A	1598	0	0	gi|121583180|ref|NP_001073576.1|	90.5	2e-16	serine/threonine-protein kinase Chk2 [Gallus gallus] >gi|118772247|gb|ABL14109.1| checkpoint and tumor suppressor protein 2 [Gallus gallus]
CL352.Contig2_NS2A	1073	0	0	gi|126303314|ref|XP_001372587.1|	215.3	4e-54	PREDICTED: uncharacterized protein C2orf42-like [Monodelphis domestica]
CL1359.Contig7_NS2A	564	0	0	gi|126304737|ref|XP_001366250.1|	158.3	1e-37	PREDICTED: kelch domain-containing protein 4-like [Monodelphis domestica]
CL168.Contig4_NS2A	632	0	0	gi|126322002|ref|XP_001367479.1|	368.2	1e-100	PREDICTED: transcription factor AP-2-alpha-like isoform 2 [Monodelphis domestica] >gi|395512008|ref|XP_003760241.1| PREDICTED: transcription factor AP-2-alpha isoform 2 [Sarcophilus harrisii]
Unigene20933_NS2A	766	0	0	gi|126322002|ref|XP_001367479.1|	368.2	2e-100	PREDICTED: transcription factor AP-2-alpha-like isoform 2 [Monodelphis domestica] >gi|395512008|ref|XP_003760241.1| PREDICTED: transcription factor AP-2-alpha isoform 2 [Sarcophilus harrisii]
CL1000.Contig5_NS2A	1260	0	0	gi|126332216|ref|XP_001374450.1|	429.9	1e-118	PREDICTED: negative elongation factor A [Monodelphis domestica]
CL1000.Contig6_NS2A	1281	0	0	gi|126332216|ref|XP_001374450.1|	422.9	1e-116	PREDICTED: negative elongation factor A [Monodelphis domestica]
Unigene25101_NS2A	1406	0	0	gi|126332216|ref|XP_001374450.1|	666.8	0	PREDICTED: negative elongation factor A [Monodelphis domestica]
Unigene25104_NS2A	1427	0	0	gi|126332216|ref|XP_001374450.1|	659.8	0	PREDICTED: negative elongation factor A [Monodelphis domestica]
CL1511.Contig1_NS2A	673	0	0	gi|148224993|ref|NP_001088761.1|	47	2e-37	nucleoside diphosphate-linked moiety X motif 17 [Xenopus laevis] >gi|82196225|sp|Q5PQ04.1|NUD17_XENLA RecName: Full=Nucleoside diphosphate-linked moiety X motif 17; Short=Nudix motif 17 >gi|56270207|gb|AAH87418.1| LOC496025 protein [Xenopus laevis]
CL1103.Contig1_NS2A	350	0	0	gi|148681392|gb|EDL13339.1|	65.9	6e-10	microfibrillar-associated protein 2, isoform CRA_a [Mus musculus]
CL173.Contig21_NS2A	2588	0	0	gi|148688050|gb|EDL19997.1|	65.9	1e-08	CHK2 checkpoint homolog (S. pombe), isoform CRA_a [Mus musculus] >gi|148688051|gb|EDL19998.1| CHK2 checkpoint homolog (S. pombe), isoform CRA_a [Mus musculus]
CL173.Contig48_NS2A	1753	0	0	gi|148688050|gb|EDL19997.1|	66.6	4e-09	CHK2 checkpoint homolog (S. pombe), isoform CRA_a [Mus musculus] >gi|148688051|gb|EDL19998.1| CHK2 checkpoint homolog (S. pombe), isoform CRA_a [Mus musculus]
CL2793.Contig3_NS2A	1082	0	0	gi|148703938|gb|EDL35885.1|	217.2	1e-54	mCG1051097 [Mus musculus]
CL313.Contig3_NS2A	818	0	0	gi|149410669|ref|XP_001505909.1|	358.6	2e-97	PREDICTED: high mobility group protein 20A [Ornithorhynchus anatinus]
Unigene22325_NS2A	1081	0	0	gi|149635284|ref|XP_001510237.1|	271.2	6e-71	PREDICTED: lysine-specific demethylase 8-like [Ornithorhynchus anatinus]
CL173.Contig10_NS2A	1543	0	0	gi|149720308|ref|XP_001499632.1|	67	3e-09	PREDICTED: serine/threonine-protein kinase Chk2 [Equus caballus]
CL173.Contig38_NS2A	2102	0	0	gi|149720308|ref|XP_001499632.1|	66.6	6e-09	PREDICTED: serine/threonine-protein kinase Chk2 [Equus caballus]
CL756.Contig5_NS2A	1542	0	0	gi|149724241|ref|XP_001504814.1|	758.1	0	PREDICTED: segment polarity protein dishevelled homolog DVL-2 [Equus caballus]
CL2928.Contig1_NS2A	1455	0	0	gi|149773466|ref|NP_001092720.1|	199.1	4e-49	iron/zinc purple acid phosphatase-like protein precursor [Danio rerio] >gi|166977331|sp|A5D6U8.1|PAPL_DANRE RecName: Full=Iron/zinc purple acid phosphatase-like protein; Flags: Precursor >gi|146218511|gb|AAI39892.1| Zgc:162913 protein [Danio rerio]
CL4120.Contig2_NS2A	312	0	0	gi|156717334|ref|NP_001096207.1|	66.2	5e-10	adenylate cyclase 8 (brain) [Xenopus (Silurana) tropicalis] >gi|134023721|gb|AAI35244.1| adcy8 protein [Xenopus (Silurana) tropicalis]
CL1584.Contig2_NS2A	420	0	0	gi|157285980|gb|ABV31711.1|	208.4	8e-53	transposase [Salmo salar]
CL2631.Contig2_NS2A	192	0	0	gi|1619855|gb|AAB16973.1|	65.5	8e-10	rab11-like, partial [Caenorhabditis elegans]
Unigene38079_NS2A	166	0	0	gi|167521085|ref|XP_001744881.1|	36.6	1e-06	hypothetical protein [Monosiga brevicollis MX1] >gi|163776495|gb|EDQ90114.1| predicted protein [Monosiga brevicollis MX1]
Unigene61934_NS2A	150	0	0	gi|167525369|ref|XP_001747019.1|	52.4	7e-06	hypothetical protein [Monosiga brevicollis MX1] >gi|163774314|gb|EDQ87943.1| predicted protein [Monosiga brevicollis MX1]
Unigene3520_NS2A	179	0	0	gi|167539430|ref|XP_001751113.1|	52.4	7e-06	hypothetical protein [Monosiga brevicollis MX1] >gi|163770331|gb|EDQ84076.1| predicted protein [Monosiga brevicollis MX1]
CL4092.Contig1_NS2A	172	0	0	gi|194035591|ref|XP_001927046.1|	55.1	1e-06	PREDICTED: zinc finger protein 572-like [Sus scrofa]
CL712.Contig6_NS2A	593	0	0	gi|194226048|ref|XP_001498000.2|	60.8	4e-08	PREDICTED: apical endosomal glycoprotein [Equus caballus]
CL441.Contig4_NS2A	1661	0	0	gi|197128576|gb|ACH45074.1|	100.5	2e-19	putative high mobility group nucleosomal binding domain 3 isoform HMGN3a variant 3 [Taeniopygia guttata]
Unigene22823_NS2A	347	0	0	gi|217030867|gb|ACJ74028.1|	87.4	2e-16	tumor protein p53 binding protein 1 (predicted), 5 prime [Oryctolagus cuniculus]
Unigene22826_NS2A	521	0	0	gi|217030867|gb|ACJ74028.1|	87.8	2e-16	tumor protein p53 binding protein 1 (predicted), 5 prime [Oryctolagus cuniculus]
CL3497.Contig4_NS2A	819	0	0	gi|2228536|gb|AAB61899.1|	242.7	1e-62	serine protease [Gallus gallus]
CL658.Contig2_NS2A	1772	0	0	gi|2231177|gb|AAC60227.1|	675.6	0	CDC47p [Xenopus laevis]
CL1359.Contig5_NS2A	660	0	0	gi|224064512|ref|XP_002194872.1|	65.5	2e-41	PREDICTED: kelch domain-containing protein 4 [Taeniopygia guttata]
Unigene26260_NS2A	1423	0	0	gi|224064951|ref|XP_002189963.1|	374	1e-101	PREDICTED: fatty acyl-CoA hydrolase precursor, medium chain-like [Taeniopygia guttata]
CL2321.Contig3_NS2A	1723	0	0	gi|224083079|ref|XP_002189187.1|	161.8	0	PREDICTED: ubiquitin conjugation factor E4 A [Taeniopygia guttata]
CL2321.Contig4_NS2A	1836	0	0	gi|224083079|ref|XP_002189187.1|	932.6	0	PREDICTED: ubiquitin conjugation factor E4 A [Taeniopygia guttata]
Unigene22536_NS2A	458	0	0	gi|226372104|gb|ACO51677.1|	114	2e-24	C19orf54 [Rana catesbeiana]
CL2070.Contig2_NS2A	159	0	0	gi|2331059|gb|AAC60281.1|	70.5	2e-11	unknown [Gallus gallus]
CL1811.Contig1_NS2A	381	0	0	gi|253683494|ref|NP_001156642.1|	123.2	3e-27	LIX1-like protein [Mus musculus] >gi|148706951|gb|EDL38898.1| mCG14859 [Mus musculus]
CL1444.Contig3_NS2A	352	0	0	gi|281341434|gb|EFB17018.1|	107.1	2e-22	hypothetical protein PANDA_011082 [Ailuropoda melanoleuca]
Unigene25762_NS2A	447	0	0	gi|291221263|ref|XP_002730641.1|	97.1	2e-19	PREDICTED: hypothetical protein [Saccoglossus kowalevskii]
CL3818.Contig1_NS2A	592	0	0	gi|291394539|ref|XP_002713870.1|	93.2	8e-18	PREDICTED: transformer-2 alpha [Oryctolagus cuniculus]
CL3818.Contig2_NS2A	738	0	0	gi|291394539|ref|XP_002713870.1|	93.2	1e-17	PREDICTED: transformer-2 alpha [Oryctolagus cuniculus]
CL1697.Contig1_NS2A	1333	0	0	gi|291402960|ref|XP_002717779.1|	449.1	2e-124	PREDICTED: dyslexia susceptibility 1 candidate 1 isoform 1 [Oryctolagus cuniculus]
CL1697.Contig3_NS2A	1380	0	0	gi|291402960|ref|XP_002717779.1|	493.8	9e-138	PREDICTED: dyslexia susceptibility 1 candidate 1 isoform 1 [Oryctolagus cuniculus]
CL1697.Contig4_NS2A	1165	0	0	gi|291402960|ref|XP_002717779.1|	399.4	1e-109	PREDICTED: dyslexia susceptibility 1 candidate 1 isoform 1 [Oryctolagus cuniculus]
CL1697.Contig6_NS2A	1055	0	0	gi|291402960|ref|XP_002717779.1|	154.5	6e-85	PREDICTED: dyslexia susceptibility 1 candidate 1 isoform 1 [Oryctolagus cuniculus]
CL1359.Contig6_NS2A	910	0	0	gi|291414384|ref|XP_002723442.1|	359	1e-97	PREDICTED: kelch domain containing 4 [Oryctolagus cuniculus]
Unigene25998_NS2A	981	0	0	gi|296228733|ref|XP_002759936.1|	450.7	5e-125	PREDICTED: aryl hydrocarbon receptor nuclear translocator isoform 1 [Callithrix jacchus]
Unigene61648_NS2A	176	0	0	gi|297280567|ref|XP_001115971.2|	52.8	6e-06	PREDICTED: hypothetical protein LOC720488, partial [Macaca mulatta]
CL2036.Contig1_NS2A	158	0	0	gi|301604810|ref|XP_002932065.1|	53.5	3e-06	PREDICTED: hypothetical protein LOC100488389 [Xenopus (Silurana) tropicalis]
CL1101.Contig1_NS2A	624	0	0	gi|301611992|ref|XP_002935503.1|	161.4	2e-38	PREDICTED: thrombospondin type-1 domain-containing protein 4-like [Xenopus (Silurana) tropicalis]
CL845.Contig4_NS2A	2454	0	0	gi|301616120|ref|XP_002937504.1|	578.9	4e-163	PREDICTED: hypothetical protein LOC100488469 [Xenopus (Silurana) tropicalis]
CL845.Contig7_NS2A	2106	0	0	gi|301616120|ref|XP_002937504.1|	377.1	2e-102	PREDICTED: hypothetical protein LOC100488469 [Xenopus (Silurana) tropicalis]
Unigene24566_NS2A	193	0	0	gi|301622748|ref|XP_002940691.1|	70.5	2e-11	PREDICTED: hypothetical protein LOC100485130 [Xenopus (Silurana) tropicalis]
Unigene61618_NS2A	156	0	0	gi|301623889|ref|XP_002941244.1|	72.4	7e-12	PREDICTED: retrotransposable element Tf2 155 kDa protein type 1-like [Xenopus (Silurana) tropicalis]
CL757.Contig17_NS2A	1248	0	0	gi|301624053|ref|XP_002941326.1|	186.8	2e-45	PREDICTED: hypothetical protein LOC100492683 [Xenopus (Silurana) tropicalis]
CL1492.Contig3_NS2A	898	0	0	gi|301627187|ref|XP_002942758.1|	454.5	3e-126	PREDICTED: sodium-dependent proline transporter-like [Xenopus (Silurana) tropicalis]
CL299.Contig3_NS2A	160	0	0	gi|30421226|gb|AAP30884.1|	56.2	5e-07	zinc finger protein 429 [Homo sapiens]
CL1404.Contig4_NS2A	2151	0	0	gi|311273097|ref|XP_001925674.2|	69.7	4e-46	PREDICTED: ankyrin repeat and zinc finger domain-containing protein 1 [Sus scrofa]
CL683.Contig3_NS2A	2312	0	0	gi|31377516|ref|NP_150641.2|	971.1	0	phospholipase D2 [Rattus norvegicus] >gi|2077943|dbj|BAA19882.1| phospholipase D [Rattus norvegicus] >gi|149053201|gb|EDM05018.1| phospholipase D2, isoform CRA_a [Rattus norvegicus] >gi|149053202|gb|EDM05019.1| phospholipase D2, isoform CRA_a [Rattus norvegicus]
CL683.Contig5_NS2A	1415	0	0	gi|31377516|ref|NP_150641.2|	600.9	5e-170	phospholipase D2 [Rattus norvegicus] >gi|2077943|dbj|BAA19882.1| phospholipase D [Rattus norvegicus] >gi|149053201|gb|EDM05018.1| phospholipase D2, isoform CRA_a [Rattus norvegicus] >gi|149053202|gb|EDM05019.1| phospholipase D2, isoform CRA_a [Rattus norvegicus]
CL683.Contig6_NS2A	1864	0	0	gi|31377516|ref|NP_150641.2|	668.3	0	phospholipase D2 [Rattus norvegicus] >gi|2077943|dbj|BAA19882.1| phospholipase D [Rattus norvegicus] >gi|149053201|gb|EDM05018.1| phospholipase D2, isoform CRA_a [Rattus norvegicus] >gi|149053202|gb|EDM05019.1| phospholipase D2, isoform CRA_a [Rattus norvegicus]
CL683.Contig9_NS2A	2243	0	0	gi|31377516|ref|NP_150641.2|	984.2	0	phospholipase D2 [Rattus norvegicus] >gi|2077943|dbj|BAA19882.1| phospholipase D [Rattus norvegicus] >gi|149053201|gb|EDM05018.1| phospholipase D2, isoform CRA_a [Rattus norvegicus] >gi|149053202|gb|EDM05019.1| phospholipase D2, isoform CRA_a [Rattus norvegicus]
Unigene24475_NS2A	2120	0	0	gi|31377516|ref|NP_150641.2|	828.5	0	phospholipase D2 [Rattus norvegicus] >gi|2077943|dbj|BAA19882.1| phospholipase D [Rattus norvegicus] >gi|149053201|gb|EDM05018.1| phospholipase D2, isoform CRA_a [Rattus norvegicus] >gi|149053202|gb|EDM05019.1| phospholipase D2, isoform CRA_a [Rattus norvegicus]
CL706.Contig4_NS2A	1662	0	0	gi|326916618|ref|XP_003204603.1|	592.8	1e-167	PREDICTED: LOW QUALITY PROTEIN: nuclear receptor-binding protein-like [Meleagris gallopavo]
CL916.Contig4_NS2A	1311	0	0	gi|326918132|ref|XP_003205345.1|	60.5	2e-07	PREDICTED: PHD finger protein 20-like protein 1-like [Meleagris gallopavo]
CL417.Contig2_NS2A	626	0	0	gi|326922010|ref|XP_003207245.1|	151.4	2e-35	PREDICTED: COX assembly mitochondrial protein homolog [Meleagris gallopavo]
CL417.Contig3_NS2A	595	0	0	gi|326922010|ref|XP_003207245.1|	151.4	2e-35	PREDICTED: COX assembly mitochondrial protein homolog [Meleagris gallopavo]
CL417.Contig4_NS2A	483	0	0	gi|326922010|ref|XP_003207245.1|	110.9	2e-23	PREDICTED: COX assembly mitochondrial protein homolog [Meleagris gallopavo]
CL417.Contig5_NS2A	511	0	0	gi|326922010|ref|XP_003207245.1|	110.9	2e-23	PREDICTED: COX assembly mitochondrial protein homolog [Meleagris gallopavo]
CL417.Contig7_NS2A	623	0	0	gi|326922010|ref|XP_003207245.1|	151.4	2e-35	PREDICTED: COX assembly mitochondrial protein homolog [Meleagris gallopavo]
Unigene23606_NS2A	1471	0	0	gi|326926084|ref|XP_003209235.1|	101.7	1e-19	PREDICTED: eukaryotic initiation factor 4A-II-like [Meleagris gallopavo]
CL173.Contig24_NS2A	2032	0	0	gi|326929807|ref|XP_003211047.1|	228.8	8e-58	PREDICTED: serine/threonine-protein kinase Chk2-like, partial [Meleagris gallopavo]
CL173.Contig3_NS2A	1601	0	0	gi|326929807|ref|XP_003211047.1|	95.5	8e-18	PREDICTED: serine/threonine-protein kinase Chk2-like, partial [Meleagris gallopavo]
CL173.Contig44_NS2A	2591	0	0	gi|326929807|ref|XP_003211047.1|	228.8	1e-57	PREDICTED: serine/threonine-protein kinase Chk2-like, partial [Meleagris gallopavo]
CL1308.Contig1_NS2A	1895	0	0	gi|326930049|ref|XP_003211165.1|	976.1	0	PREDICTED: THO complex subunit 5 homolog [Meleagris gallopavo]
CL1308.Contig2_NS2A	2447	0	0	gi|326930049|ref|XP_003211165.1|	1203.7	0	PREDICTED: THO complex subunit 5 homolog [Meleagris gallopavo]
CL1308.Contig3_NS2A	1913	0	0	gi|326930049|ref|XP_003211165.1|	976.1	0	PREDICTED: THO complex subunit 5 homolog [Meleagris gallopavo]
CL966.Contig4_NS2A	1261	0	0	gi|326931085|ref|XP_003211666.1|	715.3	0	PREDICTED: caskin-2-like [Meleagris gallopavo]
CL10.Contig11_NS2A	638	0	0	gi|326932486|ref|XP_003212347.1|	313.2	5e-84	PREDICTED: intermediate filament family orphan 1-like, partial [Meleagris gallopavo]
CL3641.Contig3_NS2A	1181	0	0	gi|327259493|ref|XP_003214571.1|	56.2	3e-06	PREDICTED: RNA-binding protein 25-like isoform 1 [Anolis carolinensis]
CL3641.Contig2_NS2A	1205	0	0	gi|327259497|ref|XP_003214573.1|	57.4	1e-06	PREDICTED: RNA-binding protein 25-like isoform 3 [Anolis carolinensis]
Unigene61736_NS2A	166	0	0	gi|327259569|ref|XP_003214609.1|	95.9	6e-19	PREDICTED: neutral alpha-glucosidase C-like [Anolis carolinensis]
CL892.Contig1_NS2A	2588	0	0	gi|327260011|ref|XP_003214829.1|	75.9	1e-11	PREDICTED: ras association domain-containing protein 8-like [Anolis carolinensis]
CL892.Contig2_NS2A	2407	0	0	gi|327260011|ref|XP_003214829.1|	75.9	1e-11	PREDICTED: ras association domain-containing protein 8-like [Anolis carolinensis]
CL892.Contig3_NS2A	2576	0	0	gi|327260011|ref|XP_003214829.1|	688.7	0	PREDICTED: ras association domain-containing protein 8-like [Anolis carolinensis]
CL2139.Contig1_NS2A	3416	0	0	gi|327260155|ref|XP_003214901.1|	912.5	0	PREDICTED: phosphatidylserine synthase 2-like [Anolis carolinensis]
CL1485.Contig2_NS2A	244	0	0	gi|327260169|ref|XP_003214908.1|	53.1	4e-06	PREDICTED: NACHT, LRR and PYD domains-containing protein 3-like [Anolis carolinensis]
CL2495.Contig1_NS2A	609	0	0	gi|327260326|ref|XP_003214985.1|	295	1e-78	PREDICTED: e3 ubiquitin-protein ligase RNF25-like [Anolis carolinensis]
CL1770.Contig1_NS2A	1803	0	0	gi|327260486|ref|XP_003215065.1|	468.8	4e-130	PREDICTED: 182 kDa tankyrase-1-binding protein-like [Anolis carolinensis]
CL830.Contig1_NS2A	2037	0	0	gi|327260560|ref|XP_003215102.1|	1064.3	0	PREDICTED: LOW QUALITY PROTEIN: formin-binding protein 4-like [Anolis carolinensis]
CL830.Contig2_NS2A	3003	0	0	gi|327260560|ref|XP_003215102.1|	194.9	2e-47	PREDICTED: LOW QUALITY PROTEIN: formin-binding protein 4-like [Anolis carolinensis]
CL830.Contig3_NS2A	3030	0	0	gi|327260560|ref|XP_003215102.1|	209.9	6e-52	PREDICTED: LOW QUALITY PROTEIN: formin-binding protein 4-like [Anolis carolinensis]
CL1404.Contig1_NS2A	2071	0	0	gi|327260598|ref|XP_003215121.1|	261.9	9e-68	PREDICTED: ankyrin repeat and zinc finger domain-containing protein 1-like [Anolis carolinensis]
CL1862.Contig1_NS2A	1565	0	0	gi|327260743|ref|XP_003215193.1|	636.3	1e-180	PREDICTED: c-X-C chemokine receptor type 7-like [Anolis carolinensis]
CL1862.Contig3_NS2A	1671	0	0	gi|327260743|ref|XP_003215193.1|	636.3	1e-180	PREDICTED: c-X-C chemokine receptor type 7-like [Anolis carolinensis]
CL1862.Contig6_NS2A	1446	0	0	gi|327260743|ref|XP_003215193.1|	636.3	1e-180	PREDICTED: c-X-C chemokine receptor type 7-like [Anolis carolinensis]
CL610.Contig4_NS2A	3047	0	0	gi|327261171|ref|XP_003215405.1|	959.5	0	PREDICTED: LOW QUALITY PROTEIN: intersectin-2-like [Anolis carolinensis]
CL519.Contig4_NS2A	391	0	0	gi|327261819|ref|XP_003215725.1|	217.2	1e-55	PREDICTED: protein dopey-1-like isoform 1 [Anolis carolinensis]
CL1653.Contig1_NS2A	1973	0	0	gi|327262391|ref|XP_003216008.1|	574.7	6e-162	PREDICTED: protein midA homolog, mitochondrial-like [Anolis carolinensis]
CL1488.Contig1_NS2A	2884	0	0	gi|327263227|ref|XP_003216422.1|	235.3	1e-59	PREDICTED: calpastatin-like [Anolis carolinensis]
CL1488.Contig3_NS2A	5480	0	0	gi|327263251|ref|XP_003216434.1|	1422.1	0	PREDICTED: endoplasmic reticulum aminopeptidase 1-like [Anolis carolinensis]
Unigene22464_NS2A	5278	0	0	gi|327263251|ref|XP_003216434.1|	1422.1	0	PREDICTED: endoplasmic reticulum aminopeptidase 1-like [Anolis carolinensis]
CL3097.Contig1_NS2A	2035	0	0	gi|327263717|ref|XP_003216664.1|	515.4	4e-144	PREDICTED: uncharacterized protein C9orf82 homolog [Anolis carolinensis]
CL1464.Contig2_NS2A	956	0	0	gi|327263893|ref|XP_003216751.1|	86.3	8e-49	PREDICTED: transmembrane protein 111-like [Anolis carolinensis]
CL1063.Contig4_NS2A	1188	0	0	gi|327264009|ref|XP_003216809.1|	76.6	2e-12	PREDICTED: far upstream element-binding protein 2-like [Anolis carolinensis]
CL422.Contig4_NS2A	4349	0	0	gi|327264087|ref|XP_003216848.1|	91.3	5e-16	PREDICTED: transmembrane protein 39A-like [Anolis carolinensis]
CL422.Contig8_NS2A	4137	0	0	gi|327264087|ref|XP_003216848.1|	244.2	4e-62	PREDICTED: transmembrane protein 39A-like [Anolis carolinensis]
CL176.Contig1_NS2A	517	0	0	gi|327264126|ref|XP_003216867.1|	87	5e-41	PREDICTED: transmembrane protein 56-B-like [Anolis carolinensis]
CL176.Contig2_NS2A	446	0	0	gi|327264126|ref|XP_003216867.1|	186.4	3e-46	PREDICTED: transmembrane protein 56-B-like [Anolis carolinensis]
CL1059.Contig2_NS2A	331	0	0	gi|327264196|ref|XP_003216901.1|	102.4	6e-21	PREDICTED: chromodomain-helicase-DNA-binding protein 1-like [Anolis carolinensis]
CL1312.Contig5_NS2A	1818	0	0	gi|327264255|ref|XP_003216930.1|	101.7	1e-19	PREDICTED: testis-specific Y-encoded-like protein 1-like [Anolis carolinensis]
CL1312.Contig8_NS2A	1559	0	0	gi|327264255|ref|XP_003216930.1|	261.9	6e-68	PREDICTED: testis-specific Y-encoded-like protein 1-like [Anolis carolinensis]
CL617.Contig4_NS2A	1465	0	0	gi|327264263|ref|XP_003216934.1|	340.1	1e-91	PREDICTED: ceramide kinase-like [Anolis carolinensis]
Unigene20573_NS2A	2471	0	0	gi|327264893|ref|XP_003217243.1|	1263.1	0	PREDICTED: exocyst complex component 7-like isoform 4 [Anolis carolinensis]
CL966.Contig3_NS2A	1602	0	0	gi|327265021|ref|XP_003217307.1|	681	0	PREDICTED: caskin-2-like [Anolis carolinensis]
CL37.Contig15_NS2A	1566	0	0	gi|327265516|ref|XP_003217554.1|	65.5	9e-09	PREDICTED: heterogeneous nuclear ribonucleoprotein H-like [Anolis carolinensis]
CL37.Contig28_NS2A	1397	0	0	gi|327265516|ref|XP_003217554.1|	56.2	4e-06	PREDICTED: heterogeneous nuclear ribonucleoprotein H-like [Anolis carolinensis]
CL37.Contig50_NS2A	1468	0	0	gi|327265516|ref|XP_003217554.1|	65.5	8e-09	PREDICTED: heterogeneous nuclear ribonucleoprotein H-like [Anolis carolinensis]
CL37.Contig9_NS2A	1299	0	0	gi|327265516|ref|XP_003217554.1|	56.2	4e-06	PREDICTED: heterogeneous nuclear ribonucleoprotein H-like [Anolis carolinensis]
CL132.Contig11_NS2A	942	0	0	gi|327265524|ref|XP_003217558.1|	294.7	4e-78	PREDICTED: alanine--glyoxylate aminotransferase 2-like 2-like [Anolis carolinensis]
Unigene21763_NS2A	5857	0	0	gi|327266012|ref|XP_003217801.1|	2052.3	0	PREDICTED: uncharacterized protein C3orf63-like [Anolis carolinensis]
Unigene21765_NS2A	5914	0	0	gi|327266012|ref|XP_003217801.1|	2040.8	0	PREDICTED: uncharacterized protein C3orf63-like [Anolis carolinensis]
CL242.Contig2_NS2A	259	0	0	gi|327266230|ref|XP_003217909.1|	109	7e-23	PREDICTED: DALR anticodon-binding domain-containing protein 3-like [Anolis carolinensis]
CL202.Contig14_NS2A	1335	0	0	gi|327266398|ref|XP_003217993.1|	132.1	6e-29	PREDICTED: serine/threonine-protein phosphatase 1 regulatory subunit 10-like [Anolis carolinensis]
CL202.Contig16_NS2A	899	0	0	gi|327266398|ref|XP_003217993.1|	281.6	3e-74	PREDICTED: serine/threonine-protein phosphatase 1 regulatory subunit 10-like [Anolis carolinensis]
CL202.Contig1_NS2A	1169	0	0	gi|327266398|ref|XP_003217993.1|	327	1e-87	PREDICTED: serine/threonine-protein phosphatase 1 regulatory subunit 10-like [Anolis carolinensis]
CL202.Contig21_NS2A	1604	0	0	gi|327266398|ref|XP_003217993.1|	78.2	1e-12	PREDICTED: serine/threonine-protein phosphatase 1 regulatory subunit 10-like [Anolis carolinensis]
CL202.Contig29_NS2A	1605	0	0	gi|327266398|ref|XP_003217993.1|	155.2	9e-36	PREDICTED: serine/threonine-protein phosphatase 1 regulatory subunit 10-like [Anolis carolinensis]
Unigene26399_NS2A	1874	0	0	gi|327266398|ref|XP_003217993.1|	78.2	1e-12	PREDICTED: serine/threonine-protein phosphatase 1 regulatory subunit 10-like [Anolis carolinensis]
CL138.Contig1_NS2A	1663	0	0	gi|327266520|ref|XP_003218053.1|	743.8	0	PREDICTED: cyclic AMP-dependent transcription factor ATF-6 beta-like [Anolis carolinensis]
CL1939.Contig1_NS2A	413	0	0	gi|327266594|ref|XP_003218089.1|	55.1	1e-06	PREDICTED: hypothetical protein LOC100565037 [Anolis carolinensis]
CL1939.Contig2_NS2A	402	0	0	gi|327266594|ref|XP_003218089.1|	55.1	1e-06	PREDICTED: hypothetical protein LOC100565037 [Anolis carolinensis]
CL3991.Contig2_NS2A	638	0	0	gi|327266690|ref|XP_003218137.1|	139	1e-31	PREDICTED: hypothetical protein LOC100558400 [Anolis carolinensis]
CL512.Contig2_NS2A	1637	0	0	gi|327266714|ref|XP_003218149.1|	734.6	0	PREDICTED: tetratricopeptide repeat protein 14-like [Anolis carolinensis]
CL512.Contig4_NS2A	2377	0	0	gi|327266714|ref|XP_003218149.1|	70.1	6e-10	PREDICTED: tetratricopeptide repeat protein 14-like [Anolis carolinensis]
CL512.Contig9_NS2A	1620	0	0	gi|327266714|ref|XP_003218149.1|	63.5	3e-08	PREDICTED: tetratricopeptide repeat protein 14-like [Anolis carolinensis]
CL1491.Contig2_NS2A	879	0	0	gi|327267300|ref|XP_003218440.1|	104	1e-20	PREDICTED: histone deacetylase complex subunit SAP130-like isoform 2 [Anolis carolinensis]
CL715.Contig1_NS2A	1661	0	0	gi|327267748|ref|XP_003218661.1|	914.1	0	PREDICTED: mini-chromosome maintenance complex-binding protein-like isoform 3 [Anolis carolinensis]
CL715.Contig2_NS2A	1798	0	0	gi|327267748|ref|XP_003218661.1|	982.2	0	PREDICTED: mini-chromosome maintenance complex-binding protein-like isoform 3 [Anolis carolinensis]
Unigene24069_NS2A	1943	0	0	gi|327267764|ref|XP_003218669.1|	94	3e-17	PREDICTED: non-structural maintenance of chromosomes element 4 homolog A-like [Anolis carolinensis]
Unigene24072_NS2A	1840	0	0	gi|327267764|ref|XP_003218669.1|	94	3e-17	PREDICTED: non-structural maintenance of chromosomes element 4 homolog A-like [Anolis carolinensis]
CL3268.Contig1_NS2A	1438	0	0	gi|327268178|ref|XP_003218875.1|	683.3	0	PREDICTED: serine/threonine-protein kinase PRKX-like [Anolis carolinensis]
CL1415.Contig1_NS2A	2361	0	0	gi|327268268|ref|XP_003218920.1|	489.6	3e-136	PREDICTED: phosphorylase b kinase regulatory subunit alpha, liver isoform-like [Anolis carolinensis]
CL1415.Contig4_NS2A	1125	0	0	gi|327268268|ref|XP_003218920.1|	489.6	1e-136	PREDICTED: phosphorylase b kinase regulatory subunit alpha, liver isoform-like [Anolis carolinensis]
CL847.Contig11_NS2A	851	0	0	gi|327268601|ref|XP_003219085.1|	259.6	1e-67	PREDICTED: nucleolar pre-ribosomal-associated protein 1-like [Anolis carolinensis]
CL847.Contig12_NS2A	1035	0	0	gi|327268601|ref|XP_003219085.1|	350.1	1e-94	PREDICTED: nucleolar pre-ribosomal-associated protein 1-like [Anolis carolinensis]
CL847.Contig2_NS2A	595	0	0	gi|327268601|ref|XP_003219085.1|	145.2	1e-33	PREDICTED: nucleolar pre-ribosomal-associated protein 1-like [Anolis carolinensis]
CL847.Contig6_NS2A	489	0	0	gi|327268601|ref|XP_003219085.1|	233.8	2e-60	PREDICTED: nucleolar pre-ribosomal-associated protein 1-like [Anolis carolinensis]
Unigene23585_NS2A	779	0	0	gi|327268601|ref|XP_003219085.1|	235.7	1e-60	PREDICTED: nucleolar pre-ribosomal-associated protein 1-like [Anolis carolinensis]
Unigene23586_NS2A	512	0	0	gi|327268601|ref|XP_003219085.1|	166.4	5e-40	PREDICTED: nucleolar pre-ribosomal-associated protein 1-like [Anolis carolinensis]
CL898.Contig4_NS2A	1775	0	0	gi|327268857|ref|XP_003219212.1|	616.3	1e-174	PREDICTED: heat shock protein 105 kDa-like [Anolis carolinensis]
Unigene25902_NS2A	1525	0	0	gi|327270100|ref|XP_003219829.1|	567.8	5e-160	PREDICTED: lysophospholipid acyltransferase 1-like [Anolis carolinensis]
CL783.Contig2_NS2A	1304	0	0	gi|327270525|ref|XP_003220040.1|	579.7	1e-163	PREDICTED: tRNA guanosine-2&apos;-O-methyltransferase TRM13 homolog [Anolis carolinensis]
CL232.Contig2_NS2A	3314	0	0	gi|327271137|ref|XP_003220344.1|	1378.6	0	PREDICTED: oxysterol-binding protein-related protein 9-like isoform 1 [Anolis carolinensis]
CL232.Contig4_NS2A	5656	0	0	gi|327271141|ref|XP_003220346.1|	1403.7	0	PREDICTED: oxysterol-binding protein-related protein 9-like isoform 3 [Anolis carolinensis]
CL232.Contig5_NS2A	2935	0	0	gi|327271143|ref|XP_003220347.1|	1186.4	0	PREDICTED: oxysterol-binding protein-related protein 9-like isoform 4 [Anolis carolinensis]
CL1743.Contig2_NS2A	1076	0	0	gi|327271161|ref|XP_003220356.1|	604.4	3e-171	PREDICTED: pre-mRNA-splicing factor 38A-like isoform 1 [Anolis carolinensis]
CL3922.Contig4_NS2A	235	0	0	gi|327271319|ref|XP_003220435.1|	72.4	7e-12	PREDICTED: UHRF1-binding protein 1-like [Anolis carolinensis]
CL2436.Contig4_NS2A	2868	0	0	gi|327271501|ref|XP_003220526.1|	760.8	0	PREDICTED: PHD finger protein 20-like [Anolis carolinensis]
CL653.Contig1_NS2A	2016	0	0	gi|327272692|ref|XP_003221118.1|	953	0	PREDICTED: ubiquitin carboxyl-terminal hydrolase 44-A-like [Anolis carolinensis]
CL653.Contig3_NS2A	1832	0	0	gi|327272692|ref|XP_003221118.1|	953	0	PREDICTED: ubiquitin carboxyl-terminal hydrolase 44-A-like [Anolis carolinensis]
CL653.Contig7_NS2A	1449	0	0	gi|327272692|ref|XP_003221118.1|	150.2	2e-34	PREDICTED: ubiquitin carboxyl-terminal hydrolase 44-A-like [Anolis carolinensis]
Unigene19390_NS2A	1419	0	0	gi|327273435|ref|XP_003221486.1|	656.4	0	PREDICTED: tubulin--tyrosine ligase-like protein 12-like [Anolis carolinensis]
Unigene19391_NS2A	1438	0	0	gi|327273435|ref|XP_003221486.1|	127.9	0	PREDICTED: tubulin--tyrosine ligase-like protein 12-like [Anolis carolinensis]
CL1145.Contig7_NS2A	3312	0	0	gi|327273461|ref|XP_003221499.1|	733.8	0	PREDICTED: optineurin-like [Anolis carolinensis]
CL1145.Contig8_NS2A	3144	0	0	gi|327273461|ref|XP_003221499.1|	628.2	8e-178	PREDICTED: optineurin-like [Anolis carolinensis]
CL1305.Contig3_NS2A	1592	0	0	gi|327273511|ref|XP_003221524.1|	745.7	0	PREDICTED: cell cycle regulator Mat89Bb homolog [Anolis carolinensis]
CL1305.Contig4_NS2A	2066	0	0	gi|327273511|ref|XP_003221524.1|	1263.4	0	PREDICTED: cell cycle regulator Mat89Bb homolog [Anolis carolinensis]
CL293.Contig2_NS2A	1406	0	0	gi|327274156|ref|XP_003221844.1|	429.5	2e-118	PREDICTED: alanine--glyoxylate aminotransferase 2-like 1-like [Anolis carolinensis]
CL2878.Contig1_NS2A	408	0	0	gi|327274256|ref|XP_003221894.1|	153.7	2e-36	PREDICTED: protein Shroom3-like [Anolis carolinensis]
CL198.Contig1_NS2A	1465	0	0	gi|327274488|ref|XP_003222009.1|	68.9	0	PREDICTED: peroxisomal carnitine O-octanoyltransferase-like [Anolis carolinensis]
CL198.Contig2_NS2A	1480	0	0	gi|327274488|ref|XP_003222009.1|	68.9	0	PREDICTED: peroxisomal carnitine O-octanoyltransferase-like [Anolis carolinensis]
CL198.Contig3_NS2A	1605	0	0	gi|327274488|ref|XP_003222009.1|	785	0	PREDICTED: peroxisomal carnitine O-octanoyltransferase-like [Anolis carolinensis]
CL198.Contig4_NS2A	1590	0	0	gi|327274488|ref|XP_003222009.1|	820.8	0	PREDICTED: peroxisomal carnitine O-octanoyltransferase-like [Anolis carolinensis]
CL1793.Contig1_NS2A	3070	0	0	gi|327274510|ref|XP_003222020.1|	347.1	3e-93	PREDICTED: a-kinase anchor protein 9-like [Anolis carolinensis]
CL1793.Contig7_NS2A	2297	0	0	gi|327274510|ref|XP_003222020.1|	873.2	0	PREDICTED: a-kinase anchor protein 9-like [Anolis carolinensis]
CL601.Contig2_NS2A	2191	0	0	gi|327274649|ref|XP_003222089.1|	350.1	0	PREDICTED: enhancer of polycomb homolog 1-like [Anolis carolinensis]
CL601.Contig6_NS2A	2193	0	0	gi|327274649|ref|XP_003222089.1|	1010.8	0	PREDICTED: enhancer of polycomb homolog 1-like [Anolis carolinensis]
CL2018.Contig2_NS2A	958	0	0	gi|327274869|ref|XP_003222198.1|	402.9	1e-110	PREDICTED: transformer-2 protein homolog alpha-like [Anolis carolinensis]
CL688.Contig1_NS2A	641	0	0	gi|327274945|ref|XP_003222235.1|	70.9	5e-11	PREDICTED: gamma-glutamylcyclotransferase-like isoform 1 [Anolis carolinensis] >gi|327274947|ref|XP_003222236.1| PREDICTED: gamma-glutamylcyclotransferase-like isoform 2 [Anolis carolinensis]
Unigene24001_NS2A	828	0	0	gi|327275039|ref|XP_003222281.1|	70.9	8e-11	PREDICTED: programmed cell death protein 6-like isoform 1 [Anolis carolinensis]
Unigene24695_NS2A	492	0	0	gi|327275047|ref|XP_003222285.1|	162.5	6e-39	PREDICTED: nuclear receptor subfamily 4 group A member 3-like, partial [Anolis carolinensis]
CL446.Contig2_NS2A	911	0	0	gi|327275129|ref|XP_003222326.1|	499.6	8e-140	PREDICTED: caiB/baiF CoA-transferase family protein C7orf10-like [Anolis carolinensis]
CL446.Contig3_NS2A	1744	0	0	gi|327275129|ref|XP_003222326.1|	584.7	5e-165	PREDICTED: caiB/baiF CoA-transferase family protein C7orf10-like [Anolis carolinensis]
CL446.Contig4_NS2A	818	0	0	gi|327275129|ref|XP_003222326.1|	409.8	7e-113	PREDICTED: caiB/baiF CoA-transferase family protein C7orf10-like [Anolis carolinensis]
CL446.Contig5_NS2A	931	0	0	gi|327275129|ref|XP_003222326.1|	410.6	5e-113	PREDICTED: caiB/baiF CoA-transferase family protein C7orf10-like [Anolis carolinensis]
CL2487.Contig2_NS2A	1831	0	0	gi|327275177|ref|XP_003222350.1|	141.4	1e-31	PREDICTED: testis-expressed sequence 10 protein homolog [Anolis carolinensis]
CL2143.Contig3_NS2A	667	0	0	gi|327275237|ref|XP_003222380.1|	304.3	3e-81	PREDICTED: MLN64 N-terminal domain homolog [Anolis carolinensis]
CL323.Contig3_NS2A	1111	0	0	gi|327275287|ref|XP_003222405.1|	669.8	0	PREDICTED: YTH domain-containing protein 1-like isoform 1 [Anolis carolinensis]
CL323.Contig4_NS2A	3192	0	0	gi|327275287|ref|XP_003222405.1|	61.6	3e-07	PREDICTED: YTH domain-containing protein 1-like isoform 1 [Anolis carolinensis]
CL323.Contig6_NS2A	3310	0	0	gi|327275287|ref|XP_003222405.1|	61.6	3e-07	PREDICTED: YTH domain-containing protein 1-like isoform 1 [Anolis carolinensis]
CL323.Contig8_NS2A	993	0	0	gi|327275287|ref|XP_003222405.1|	236.1	1e-161	PREDICTED: YTH domain-containing protein 1-like isoform 1 [Anolis carolinensis]
CL26.Contig11_NS2A	1305	0	0	gi|327275327|ref|XP_003222425.1|	118.2	1e-162	PREDICTED: STE20-related kinase adapter protein alpha-like [Anolis carolinensis]
CL26.Contig12_NS2A	1521	0	0	gi|327275327|ref|XP_003222425.1|	118.2	2e-66	PREDICTED: STE20-related kinase adapter protein alpha-like [Anolis carolinensis]
CL26.Contig14_NS2A	1545	0	0	gi|327275327|ref|XP_003222425.1|	140.6	6e-73	PREDICTED: STE20-related kinase adapter protein alpha-like [Anolis carolinensis]
CL26.Contig6_NS2A	1667	0	0	gi|327275327|ref|XP_003222425.1|	327	1e-87	PREDICTED: STE20-related kinase adapter protein alpha-like [Anolis carolinensis]
CL26.Contig9_NS2A	1329	0	0	gi|327275327|ref|XP_003222425.1|	140.6	3e-169	PREDICTED: STE20-related kinase adapter protein alpha-like [Anolis carolinensis]
CL2234.Contig2_NS2A	1767	0	0	gi|327275871|ref|XP_003222695.1|	51.6	5e-71	PREDICTED: histone deacetylase 5-like [Anolis carolinensis]
CL2234.Contig5_NS2A	1835	0	0	gi|327275871|ref|XP_003222695.1|	51.6	5e-71	PREDICTED: histone deacetylase 5-like [Anolis carolinensis]
CL2234.Contig7_NS2A	1694	0	0	gi|327275871|ref|XP_003222695.1|	289.7	3e-76	PREDICTED: histone deacetylase 5-like [Anolis carolinensis]
CL2234.Contig8_NS2A	1850	0	0	gi|327275871|ref|XP_003222695.1|	265.4	7e-69	PREDICTED: histone deacetylase 5-like [Anolis carolinensis]
CL882.Contig6_NS2A	2668	0	0	gi|327276074|ref|XP_003222796.1|	847	0	PREDICTED: intraflagellar transport protein 81 homolog [Anolis carolinensis]
CL882.Contig9_NS2A	2578	0	0	gi|327276074|ref|XP_003222796.1|	780.8	0	PREDICTED: intraflagellar transport protein 81 homolog [Anolis carolinensis]
CL2930.Contig3_NS2A	768	0	0	gi|327276144|ref|XP_003222830.1|	235	2e-60	PREDICTED: f-box only protein 21-like [Anolis carolinensis]
CL2424.Contig3_NS2A	775	0	0	gi|327276279|ref|XP_003222897.1|	207.6	5e-52	PREDICTED: CLK4-associating serine/arginine rich protein-like [Anolis carolinensis]
CL757.Contig12_NS2A	1614	0	0	gi|327276323|ref|XP_003222919.1|	123.6	3e-26	PREDICTED: coiled-coil domain-containing protein 9-like [Anolis carolinensis]
CL757.Contig16_NS2A	1537	0	0	gi|327276323|ref|XP_003222919.1|	457.2	1e-126	PREDICTED: coiled-coil domain-containing protein 9-like [Anolis carolinensis]
CL757.Contig18_NS2A	1763	0	0	gi|327276323|ref|XP_003222919.1|	91.7	1e-16	PREDICTED: coiled-coil domain-containing protein 9-like [Anolis carolinensis]
CL757.Contig1_NS2A	1815	0	0	gi|327276323|ref|XP_003222919.1|	91.7	1e-16	PREDICTED: coiled-coil domain-containing protein 9-like [Anolis carolinensis]
CL757.Contig2_NS2A	1686	0	0	gi|327276323|ref|XP_003222919.1|	91.7	1e-16	PREDICTED: coiled-coil domain-containing protein 9-like [Anolis carolinensis]
CL757.Contig4_NS2A	1892	0	0	gi|327276323|ref|XP_003222919.1|	91.7	1e-16	PREDICTED: coiled-coil domain-containing protein 9-like [Anolis carolinensis]
CL757.Contig9_NS2A	970	0	0	gi|327276323|ref|XP_003222919.1|	277.3	7e-73	PREDICTED: coiled-coil domain-containing protein 9-like [Anolis carolinensis]
CL1690.Contig4_NS2A	740	0	0	gi|327276335|ref|XP_003222925.1|	385.6	1e-105	PREDICTED: SH3KBP1-binding protein 1-like [Anolis carolinensis]
CL45.Contig1_NS2A	1762	0	0	gi|327276345|ref|XP_003222930.1|	717.2	0	PREDICTED: phospholipase D3-like [Anolis carolinensis]
CL45.Contig2_NS2A	1712	0	0	gi|327276345|ref|XP_003222930.1|	717.2	0	PREDICTED: phospholipase D3-like [Anolis carolinensis]
CL45.Contig3_NS2A	954	0	0	gi|327276345|ref|XP_003222930.1|	275.8	2e-72	PREDICTED: phospholipase D3-like [Anolis carolinensis]
CL45.Contig6_NS2A	1236	0	0	gi|327276345|ref|XP_003222930.1|	275.8	3e-72	PREDICTED: phospholipase D3-like [Anolis carolinensis]
CL1476.Contig4_NS2A	3095	0	0	gi|327276351|ref|XP_003222933.1|	627.5	0	PREDICTED: signal-induced proliferation-associated 1-like protein 3-like [Anolis carolinensis]
CL1476.Contig5_NS2A	3055	0	0	gi|327276351|ref|XP_003222933.1|	1493.4	0	PREDICTED: signal-induced proliferation-associated 1-like protein 3-like [Anolis carolinensis]
CL1476.Contig6_NS2A	3364	0	0	gi|327276351|ref|XP_003222933.1|	625.2	7e-177	PREDICTED: signal-induced proliferation-associated 1-like protein 3-like [Anolis carolinensis]
CL287.Contig1_NS2A	1709	0	0	gi|327276357|ref|XP_003222936.1|	461.5	6e-128	PREDICTED: inositol-trisphosphate 3-kinase C-like [Anolis carolinensis]
CL287.Contig2_NS2A	1474	0	0	gi|327276357|ref|XP_003222936.1|	394.4	8e-108	PREDICTED: inositol-trisphosphate 3-kinase C-like [Anolis carolinensis]
CL287.Contig3_NS2A	1546	0	0	gi|327276357|ref|XP_003222936.1|	443	2e-122	PREDICTED: inositol-trisphosphate 3-kinase C-like [Anolis carolinensis]
CL533.Contig2_NS2A	1130	0	0	gi|327276359|ref|XP_003222937.1|	240.3	1e-61	PREDICTED: UPF0692 protein C19orf54 homolog [Anolis carolinensis]
Unigene22537_NS2A	551	0	0	gi|327276359|ref|XP_003222937.1|	208.8	1e-52	PREDICTED: UPF0692 protein C19orf54 homolog [Anolis carolinensis]
Unigene22538_NS2A	374	0	0	gi|327276359|ref|XP_003222937.1|	83.2	4e-15	PREDICTED: UPF0692 protein C19orf54 homolog [Anolis carolinensis]
Unigene22539_NS2A	790	0	0	gi|327276359|ref|XP_003222937.1|	74.7	5e-12	PREDICTED: UPF0692 protein C19orf54 homolog [Anolis carolinensis]
Unigene22541_NS2A	373	0	0	gi|327276359|ref|XP_003222937.1|	84.3	1e-15	PREDICTED: UPF0692 protein C19orf54 homolog [Anolis carolinensis]
CL2752.Contig3_NS2A	2828	0	0	gi|327276567|ref|XP_003223041.1|	74.7	3e-11	PREDICTED: e3 ubiquitin-protein ligase Praja-2-like [Anolis carolinensis]
CL2752.Contig4_NS2A	2786	0	0	gi|327276567|ref|XP_003223041.1|	74.7	3e-11	PREDICTED: e3 ubiquitin-protein ligase Praja-2-like [Anolis carolinensis]
CL612.Contig1_NS2A	2440	0	0	gi|327276689|ref|XP_003223100.1|	1379	0	PREDICTED: far upstream element-binding protein 1-like [Anolis carolinensis]
CL612.Contig2_NS2A	2380	0	0	gi|327276689|ref|XP_003223100.1|	1325.1	0	PREDICTED: far upstream element-binding protein 1-like [Anolis carolinensis]
CL612.Contig5_NS2A	6290	0	0	gi|327276689|ref|XP_003223100.1|	1335.9	0	PREDICTED: far upstream element-binding protein 1-like [Anolis carolinensis]
CL612.Contig6_NS2A	6413	0	0	gi|327276689|ref|XP_003223100.1|	1377.5	0	PREDICTED: far upstream element-binding protein 1-like [Anolis carolinensis]
CL612.Contig8_NS2A	2377	0	0	gi|327276689|ref|XP_003223100.1|	1391.3	0	PREDICTED: far upstream element-binding protein 1-like [Anolis carolinensis]
CL680.Contig1_NS2A	338	0	0	gi|327277253|ref|XP_003223380.1|	81.3	1e-14	PREDICTED: insulin-like growth factor-binding protein-like 1-like [Anolis carolinensis]
CL680.Contig2_NS2A	327	0	0	gi|327277253|ref|XP_003223380.1|	108.6	9e-23	PREDICTED: insulin-like growth factor-binding protein-like 1-like [Anolis carolinensis]
CL680.Contig3_NS2A	196	0	0	gi|327277253|ref|XP_003223380.1|	81.3	1e-14	PREDICTED: insulin-like growth factor-binding protein-like 1-like [Anolis carolinensis]
Unigene11796_NS2A	185	0	0	gi|327277253|ref|XP_003223380.1|	108.6	9e-23	PREDICTED: insulin-like growth factor-binding protein-like 1-like [Anolis carolinensis]
CL1523.Contig1_NS2A	855	0	0	gi|327277364|ref|XP_003223435.1|	490.7	3e-137	PREDICTED: H/ACA ribonucleoprotein complex subunit 4-like [Anolis carolinensis]
CL1523.Contig4_NS2A	1010	0	0	gi|327277364|ref|XP_003223435.1|	478.4	2e-133	PREDICTED: H/ACA ribonucleoprotein complex subunit 4-like [Anolis carolinensis]
CL589.Contig1_NS2A	2967	0	0	gi|327277435|ref|XP_003223470.1|	479.2	5e-133	PREDICTED: n-acetylneuraminate lyase-like [Anolis carolinensis]
CL1089.Contig2_NS2A	727	0	0	gi|327277443|ref|XP_003223474.1|	273.5	6e-72	PREDICTED: nucleoprotein TPR-like [Anolis carolinensis]
Unigene23941_NS2A	649	0	0	gi|327277443|ref|XP_003223474.1|	171.8	2e-41	PREDICTED: nucleoprotein TPR-like [Anolis carolinensis]
Unigene23944_NS2A	723	0	0	gi|327277443|ref|XP_003223474.1|	175.3	2e-42	PREDICTED: nucleoprotein TPR-like [Anolis carolinensis]
CL3712.Contig1_NS2A	1083	0	0	gi|327277840|ref|XP_003223671.1|	642.5	0	PREDICTED: phosphatidylinositol-5-phosphate 4-kinase type-2 gamma-like [Anolis carolinensis]
CL2623.Contig1_NS2A	1293	0	0	gi|327278112|ref|XP_003223806.1|	726.9	0	PREDICTED: peroxisomal targeting signal 1 receptor-like [Anolis carolinensis]
CL2295.Contig3_NS2A	310	0	0	gi|327278830|ref|XP_003224163.1|	122.9	4e-27	PREDICTED: DNA damage-binding protein 1-like [Anolis carolinensis]
CL2714.Contig1_NS2A	196	0	0	gi|327279029|ref|XP_003224261.1|	91.7	1e-17	PREDICTED: DNA polymerase delta subunit 2-like [Anolis carolinensis]
CL1044.Contig2_NS2A	877	0	0	gi|327279315|ref|XP_003224402.1|	321.2	4e-86	PREDICTED: multidrug resistance-associated protein 5-like [Anolis carolinensis]
CL1044.Contig4_NS2A	876	0	0	gi|327279315|ref|XP_003224402.1|	321.2	4e-86	PREDICTED: multidrug resistance-associated protein 5-like [Anolis carolinensis]
CL161.Contig3_NS2A	1315	0	0	gi|327280019|ref|XP_003224752.1|	267.3	1e-69	PREDICTED: arylsulfatase G-like [Anolis carolinensis]
CL2520.Contig3_NS2A	737	0	0	gi|327280156|ref|XP_003224819.1|	334.7	2e-90	PREDICTED: dnaJ homolog subfamily C member 17-like [Anolis carolinensis]
CL1439.Contig1_NS2A	579	0	0	gi|327280270|ref|XP_003224875.1|	221.5	1e-56	PREDICTED: sterile alpha motif domain-containing protein 12-like [Anolis carolinensis]
CL432.Contig12_NS2A	3303	0	0	gi|327280322|ref|XP_003224901.1|	111.3	3e-22	PREDICTED: arginase-2, mitochondrial-like [Anolis carolinensis]
CL432.Contig14_NS2A	2485	0	0	gi|327280322|ref|XP_003224901.1|	111.3	2e-22	PREDICTED: arginase-2, mitochondrial-like [Anolis carolinensis]
CL432.Contig17_NS2A	2722	0	0	gi|327280322|ref|XP_003224901.1|	111.3	2e-22	PREDICTED: arginase-2, mitochondrial-like [Anolis carolinensis]
CL432.Contig18_NS2A	1940	0	0	gi|327280322|ref|XP_003224901.1|	196.8	3e-48	PREDICTED: arginase-2, mitochondrial-like [Anolis carolinensis]
CL432.Contig1_NS2A	3578	0	0	gi|327280322|ref|XP_003224901.1|	92.8	1e-16	PREDICTED: arginase-2, mitochondrial-like [Anolis carolinensis]
CL432.Contig20_NS2A	2359	0	0	gi|327280322|ref|XP_003224901.1|	111.3	2e-22	PREDICTED: arginase-2, mitochondrial-like [Anolis carolinensis]
CL432.Contig22_NS2A	2508	0	0	gi|327280322|ref|XP_003224901.1|	92.8	9e-17	PREDICTED: arginase-2, mitochondrial-like [Anolis carolinensis]
CL432.Contig23_NS2A	2763	0	0	gi|327280322|ref|XP_003224901.1|	196.8	5e-48	PREDICTED: arginase-2, mitochondrial-like [Anolis carolinensis]
CL432.Contig24_NS2A	3192	0	0	gi|327280322|ref|XP_003224901.1|	111.3	3e-22	PREDICTED: arginase-2, mitochondrial-like [Anolis carolinensis]
CL432.Contig27_NS2A	1428	0	0	gi|327280322|ref|XP_003224901.1|	320.9	1e-85	PREDICTED: arginase-2, mitochondrial-like [Anolis carolinensis]
CL432.Contig28_NS2A	3215	0	0	gi|327280322|ref|XP_003224901.1|	92.8	1e-16	PREDICTED: arginase-2, mitochondrial-like [Anolis carolinensis]
CL432.Contig29_NS2A	2745	0	0	gi|327280322|ref|XP_003224901.1|	92.8	1e-16	PREDICTED: arginase-2, mitochondrial-like [Anolis carolinensis]
CL432.Contig2_NS2A	2596	0	0	gi|327280322|ref|XP_003224901.1|	111.3	2e-22	PREDICTED: arginase-2, mitochondrial-like [Anolis carolinensis]
CL432.Contig35_NS2A	3452	0	0	gi|327280322|ref|XP_003224901.1|	92.8	1e-16	PREDICTED: arginase-2, mitochondrial-like [Anolis carolinensis]
CL432.Contig37_NS2A	2740	0	0	gi|327280322|ref|XP_003224901.1|	590.5	1e-166	PREDICTED: arginase-2, mitochondrial-like [Anolis carolinensis]
CL432.Contig38_NS2A	2033	0	0	gi|327280322|ref|XP_003224901.1|	590.5	1e-166	PREDICTED: arginase-2, mitochondrial-like [Anolis carolinensis]
CL432.Contig3_NS2A	1554	0	0	gi|327280322|ref|XP_003224901.1|	297.4	1e-78	PREDICTED: arginase-2, mitochondrial-like [Anolis carolinensis]
CL432.Contig4_NS2A	1907	0	0	gi|327280322|ref|XP_003224901.1|	614	9e-174	PREDICTED: arginase-2, mitochondrial-like [Anolis carolinensis]
CL432.Contig9_NS2A	2871	0	0	gi|327280322|ref|XP_003224901.1|	92.8	1e-16	PREDICTED: arginase-2, mitochondrial-like [Anolis carolinensis]
CL28.Contig9_NS2A	1758	0	0	gi|327280416|ref|XP_003224948.1|	63.9	3e-08	PREDICTED: pre-mRNA-processing factor 39-like [Anolis carolinensis]
Unigene23206_NS2A	1198	0	0	gi|327280852|ref|XP_003225165.1|	718.8	0	PREDICTED: peptidyl-prolyl cis-trans isomerase-like 2-like [Anolis carolinensis]
CL1985.Contig2_NS2A	2173	0	0	gi|327281261|ref|XP_003225367.1|	325.5	7e-87	PREDICTED: DCN1-like protein 4-like [Anolis carolinensis]
CL192.Contig2_NS2A	2936	0	0	gi|327282217|ref|XP_003225840.1|	1373.6	0	PREDICTED: exocyst complex component 5-like [Anolis carolinensis]
CL3607.Contig1_NS2A	739	0	0	gi|327282280|ref|XP_003225871.1|	203.8	6e-51	PREDICTED: transmembrane protein 184A-like [Anolis carolinensis]
CL1287.Contig1_NS2A	1026	0	0	gi|327282800|ref|XP_003226130.1|	332.8	1e-89	PREDICTED: protein FAM119A-like [Anolis carolinensis]
CL1287.Contig3_NS2A	914	0	0	gi|327282800|ref|XP_003226130.1|	79	3e-65	PREDICTED: protein FAM119A-like [Anolis carolinensis]
CL313.Contig1_NS2A	1808	0	0	gi|327283394|ref|XP_003226426.1|	597.8	6e-169	PREDICTED: high mobility group protein 20A-like [Anolis carolinensis]
CL52.Contig1_NS2A	4320	0	0	gi|327283518|ref|XP_003226488.1|	1800.8	0	PREDICTED: bromodomain adjacent to zinc finger domain protein 2B-like [Anolis carolinensis]
CL52.Contig3_NS2A	4425	0	0	gi|327283518|ref|XP_003226488.1|	1783.1	0	PREDICTED: bromodomain adjacent to zinc finger domain protein 2B-like [Anolis carolinensis]
CL52.Contig4_NS2A	4257	0	0	gi|327283518|ref|XP_003226488.1|	1751.9	0	PREDICTED: bromodomain adjacent to zinc finger domain protein 2B-like [Anolis carolinensis]
CL1441.Contig2_NS2A	4387	0	0	gi|327283524|ref|XP_003226491.1|	1996.5	0	PREDICTED: plakophilin-4-like isoform 1 [Anolis carolinensis]
CL1441.Contig3_NS2A	4256	0	0	gi|327283524|ref|XP_003226491.1|	1928.3	0	PREDICTED: plakophilin-4-like isoform 1 [Anolis carolinensis]
CL2870.Contig1_NS2A	1279	0	0	gi|327283731|ref|XP_003226594.1|	526.2	1e-147	PREDICTED: hypoxia-inducible factor 1-alpha inhibitor-like [Anolis carolinensis]
CL1043.Contig1_NS2A	1022	0	0	gi|327283814|ref|XP_003226635.1|	423.7	7e-117	PREDICTED: pigment epithelium-derived factor-like [Anolis carolinensis]
CL1043.Contig3_NS2A	1209	0	0	gi|327283814|ref|XP_003226635.1|	542.7	1e-152	PREDICTED: pigment epithelium-derived factor-like [Anolis carolinensis]
CL1043.Contig5_NS2A	800	0	0	gi|327283814|ref|XP_003226635.1|	341.3	3e-92	PREDICTED: pigment epithelium-derived factor-like [Anolis carolinensis]
CL1043.Contig6_NS2A	929	0	0	gi|327283814|ref|XP_003226635.1|	439.9	8e-122	PREDICTED: pigment epithelium-derived factor-like [Anolis carolinensis]
CL555.Contig10_NS2A	528	0	0	gi|327283959|ref|XP_003226707.1|	142.1	1e-32	PREDICTED: transmembrane protein 107-like isoform 1 [Anolis carolinensis]
CL555.Contig11_NS2A	589	0	0	gi|327283959|ref|XP_003226707.1|	142.1	1e-32	PREDICTED: transmembrane protein 107-like isoform 1 [Anolis carolinensis]
CL555.Contig1_NS2A	572	0	0	gi|327283959|ref|XP_003226707.1|	142.1	1e-32	PREDICTED: transmembrane protein 107-like isoform 1 [Anolis carolinensis]
CL555.Contig2_NS2A	626	0	0	gi|327283959|ref|XP_003226707.1|	142.1	1e-32	PREDICTED: transmembrane protein 107-like isoform 1 [Anolis carolinensis]
CL555.Contig5_NS2A	565	0	0	gi|327283959|ref|XP_003226707.1|	142.1	1e-32	PREDICTED: transmembrane protein 107-like isoform 1 [Anolis carolinensis]
CL555.Contig8_NS2A	609	0	0	gi|327283959|ref|XP_003226707.1|	142.1	1e-32	PREDICTED: transmembrane protein 107-like isoform 1 [Anolis carolinensis]
CL555.Contig12_NS2A	1157	0	0	gi|327283961|ref|XP_003226708.1|	236.9	1e-60	PREDICTED: transmembrane protein 107-like isoform 2 [Anolis carolinensis] >gi|327283963|ref|XP_003226709.1| PREDICTED: transmembrane protein 107-like isoform 3 [Anolis carolinensis]
CL555.Contig4_NS2A	1096	0	0	gi|327283961|ref|XP_003226708.1|	236.9	1e-60	PREDICTED: transmembrane protein 107-like isoform 2 [Anolis carolinensis] >gi|327283963|ref|XP_003226709.1| PREDICTED: transmembrane protein 107-like isoform 3 [Anolis carolinensis]
CL555.Contig6_NS2A	1133	0	0	gi|327283961|ref|XP_003226708.1|	236.9	1e-60	PREDICTED: transmembrane protein 107-like isoform 2 [Anolis carolinensis] >gi|327283963|ref|XP_003226709.1| PREDICTED: transmembrane protein 107-like isoform 3 [Anolis carolinensis]
CL555.Contig7_NS2A	1194	0	0	gi|327283961|ref|XP_003226708.1|	236.9	1e-60	PREDICTED: transmembrane protein 107-like isoform 2 [Anolis carolinensis] >gi|327283963|ref|XP_003226709.1| PREDICTED: transmembrane protein 107-like isoform 3 [Anolis carolinensis]
CL555.Contig9_NS2A	1140	0	0	gi|327283961|ref|XP_003226708.1|	236.9	1e-60	PREDICTED: transmembrane protein 107-like isoform 2 [Anolis carolinensis] >gi|327283963|ref|XP_003226709.1| PREDICTED: transmembrane protein 107-like isoform 3 [Anolis carolinensis]
CL886.Contig10_NS2A	1035	0	0	gi|327283973|ref|XP_003226714.1|	433.7	7e-120	PREDICTED: GMP reductase 2-like [Anolis carolinensis]
CL886.Contig11_NS2A	942	0	0	gi|327283973|ref|XP_003226714.1|	402.1	2e-110	PREDICTED: GMP reductase 2-like [Anolis carolinensis]
CL886.Contig12_NS2A	858	0	0	gi|327283973|ref|XP_003226714.1|	402.1	1e-110	PREDICTED: GMP reductase 2-like [Anolis carolinensis]
CL886.Contig9_NS2A	951	0	0	gi|327283973|ref|XP_003226714.1|	433.7	6e-120	PREDICTED: GMP reductase 2-like [Anolis carolinensis]
CL389.Contig2_NS2A	1128	0	0	gi|327284409|ref|XP_003226930.1|	63.5	2e-08	PREDICTED: tectonic-1-like [Anolis carolinensis]
CL389.Contig3_NS2A	734	0	0	gi|327284409|ref|XP_003226930.1|	125.9	1e-27	PREDICTED: tectonic-1-like [Anolis carolinensis]
Unigene24409_NS2A	726	0	0	gi|327284663|ref|XP_003227056.1|	76.3	1e-12	PREDICTED: c-type lectin domain family 2 member D-like [Anolis carolinensis]
Unigene24413_NS2A	1174	0	0	gi|327284663|ref|XP_003227056.1|	38.1	2e-10	PREDICTED: c-type lectin domain family 2 member D-like [Anolis carolinensis]
Unigene24414_NS2A	1272	0	0	gi|327284663|ref|XP_003227056.1|	108.6	7e-22	PREDICTED: c-type lectin domain family 2 member D-like [Anolis carolinensis]
CL252.Contig1_NS2A	2981	0	0	gi|327285131|ref|XP_003227288.1|	1517.7	0	PREDICTED: chromodomain-helicase-DNA-binding protein 8-like [Anolis carolinensis]
CL252.Contig2_NS2A	7876	0	0	gi|327285131|ref|XP_003227288.1|	4545.7	0	PREDICTED: chromodomain-helicase-DNA-binding protein 8-like [Anolis carolinensis]
CL252.Contig5_NS2A	7840	0	0	gi|327285131|ref|XP_003227288.1|	4554.6	0	PREDICTED: chromodomain-helicase-DNA-binding protein 8-like [Anolis carolinensis]
CL252.Contig6_NS2A	2310	0	0	gi|327285131|ref|XP_003227288.1|	1168.3	0	PREDICTED: chromodomain-helicase-DNA-binding protein 8-like [Anolis carolinensis]
Unigene248_NS2A	7205	0	0	gi|327285131|ref|XP_003227288.1|	4196.4	0	PREDICTED: chromodomain-helicase-DNA-binding protein 8-like [Anolis carolinensis]
Unigene603_NS2A	7148	0	0	gi|327285131|ref|XP_003227288.1|	4212.1	0	PREDICTED: chromodomain-helicase-DNA-binding protein 8-like [Anolis carolinensis]
Unigene62_NS2A	7184	0	0	gi|327285131|ref|XP_003227288.1|	4203.3	0	PREDICTED: chromodomain-helicase-DNA-binding protein 8-like [Anolis carolinensis]
Unigene25447_NS2A	1232	0	0	gi|327285232|ref|XP_003227338.1|	92.8	3e-17	PREDICTED: SID1 transmembrane family member 2-like, partial [Anolis carolinensis]
Unigene25454_NS2A	1402	0	0	gi|327285232|ref|XP_003227338.1|	73.9	2e-11	PREDICTED: SID1 transmembrane family member 2-like, partial [Anolis carolinensis]
CL2104.Contig3_NS2A	380	0	0	gi|327285883|ref|XP_003227661.1|	105.1	1e-21	PREDICTED: transmembrane 9 superfamily member 4-like [Anolis carolinensis]
CL412.Contig3_NS2A	2391	0	0	gi|327286044|ref|XP_003227741.1|	206.1	7e-51	PREDICTED: hypothetical protein LOC100557196 [Anolis carolinensis]
CL412.Contig6_NS2A	2240	0	0	gi|327286044|ref|XP_003227741.1|	240	4e-61	PREDICTED: hypothetical protein LOC100557196 [Anolis carolinensis]
CL412.Contig7_NS2A	2487	0	0	gi|327286044|ref|XP_003227741.1|	189.5	7e-46	PREDICTED: hypothetical protein LOC100557196 [Anolis carolinensis]
Unigene26069_NS2A	297	0	0	gi|327286056|ref|XP_003227747.1|	174.5	1e-42	PREDICTED: autism susceptibility gene 2 protein-like [Anolis carolinensis]
CL1151.Contig3_NS2A	2223	0	0	gi|327286080|ref|XP_003227759.1|	460.3	2e-127	PREDICTED: CD276 antigen-like [Anolis carolinensis]
CL1465.Contig1_NS2A	761	0	0	gi|327286232|ref|XP_003227835.1|	44.3	4e-54	PREDICTED: serine/threonine/tyrosine-interacting protein-like [Anolis carolinensis]
CL1465.Contig2_NS2A	1371	0	0	gi|327286232|ref|XP_003227835.1|	44.3	7e-110	PREDICTED: serine/threonine/tyrosine-interacting protein-like [Anolis carolinensis]
CL1465.Contig3_NS2A	697	0	0	gi|327286232|ref|XP_003227835.1|	229.9	8e-59	PREDICTED: serine/threonine/tyrosine-interacting protein-like [Anolis carolinensis]
CL1527.Contig2_NS2A	1983	0	0	gi|327286498|ref|XP_003227967.1|	270.4	2e-70	PREDICTED: ADP-ribosylation factor-like protein 10-like [Anolis carolinensis]
CL3397.Contig2_NS2A	847	0	0	gi|327286498|ref|XP_003227967.1|	156	2e-36	PREDICTED: ADP-ribosylation factor-like protein 10-like [Anolis carolinensis]
CL622.Contig14_NS2A	1240	0	0	gi|327286667|ref|XP_003228051.1|	109	3e-102	PREDICTED: myelin expression factor 2-like [Anolis carolinensis]
CL622.Contig18_NS2A	740	0	0	gi|327286667|ref|XP_003228051.1|	349	1e-94	PREDICTED: myelin expression factor 2-like [Anolis carolinensis]
CL622.Contig1_NS2A	1286	0	0	gi|327286667|ref|XP_003228051.1|	62	7e-08	PREDICTED: myelin expression factor 2-like [Anolis carolinensis]
CL622.Contig22_NS2A	1162	0	0	gi|327286667|ref|XP_003228051.1|	109	2e-106	PREDICTED: myelin expression factor 2-like [Anolis carolinensis]
CL622.Contig3_NS2A	1234	0	0	gi|327286667|ref|XP_003228051.1|	109	1e-124	PREDICTED: myelin expression factor 2-like [Anolis carolinensis]
CL622.Contig7_NS2A	1292	0	0	gi|327286667|ref|XP_003228051.1|	62	7e-08	PREDICTED: myelin expression factor 2-like [Anolis carolinensis]
Unigene21358_NS2A	1104	0	0	gi|327286877|ref|XP_003228156.1|	563.1	8e-159	PREDICTED: H(+)/Cl(-) exchange transporter 5-like [Anolis carolinensis]
CL1057.Contig3_NS2A	1180	0	0	gi|327286885|ref|XP_003228160.1|	719.5	0	PREDICTED: diacylglycerol kinase delta-like [Anolis carolinensis]
CL1057.Contig4_NS2A	1776	0	0	gi|327286885|ref|XP_003228160.1|	838.6	0	PREDICTED: diacylglycerol kinase delta-like [Anolis carolinensis]
CL4055.Contig5_NS2A	1772	0	0	gi|327287084|ref|XP_003228259.1|	216.9	2e-54	PREDICTED: protein BTG3-like, partial [Anolis carolinensis]
Unigene22303_NS2A	859	0	0	gi|327287084|ref|XP_003228259.1|	216.9	1e-54	PREDICTED: protein BTG3-like, partial [Anolis carolinensis]
CL1187.Contig1_NS2A	2465	0	0	gi|327287136|ref|XP_003228285.1|	1152.5	0	PREDICTED: vitamin K-dependent gamma-carboxylase-like [Anolis carolinensis]
CL1187.Contig2_NS2A	1398	0	0	gi|327287136|ref|XP_003228285.1|	559.3	1e-157	PREDICTED: vitamin K-dependent gamma-carboxylase-like [Anolis carolinensis]
Unigene22843_NS2A	1149	0	0	gi|327287152|ref|XP_003228293.1|	628.2	2e-178	PREDICTED: protein DDI1 homolog 2-like [Anolis carolinensis]
CL2472.Contig2_NS2A	406	0	0	gi|327287160|ref|XP_003228297.1|	209.5	3e-53	PREDICTED: chloride channel protein ClC-Kb-like [Anolis carolinensis]
CL556.Contig1_NS2A	546	0	0	gi|327287188|ref|XP_003228311.1|	146.4	6e-34	PREDICTED: non-structural maintenance of chromosomes element 1 homolog [Anolis carolinensis]
Unigene22320_NS2A	708	0	0	gi|327287188|ref|XP_003228311.1|	260.8	4e-68	PREDICTED: non-structural maintenance of chromosomes element 1 homolog [Anolis carolinensis]
CL2639.Contig1_NS2A	1184	0	0	gi|327287196|ref|XP_003228315.1|	65.1	1e-103	PREDICTED: chitobiosyldiphosphodolichol beta-mannosyltransferase-like [Anolis carolinensis]
CL2639.Contig4_NS2A	1260	0	0	gi|327287196|ref|XP_003228315.1|	444.5	5e-123	PREDICTED: chitobiosyldiphosphodolichol beta-mannosyltransferase-like [Anolis carolinensis]
CL681.Contig5_NS2A	2180	0	0	gi|327287478|ref|XP_003228456.1|	413.3	2e-113	PREDICTED: UPF0431 protein C1orf66 homolog [Anolis carolinensis]
CL681.Contig7_NS2A	2170	0	0	gi|327287478|ref|XP_003228456.1|	413.3	2e-113	PREDICTED: UPF0431 protein C1orf66 homolog [Anolis carolinensis]
CL3431.Contig1_NS2A	1455	0	0	gi|327287506|ref|XP_003228470.1|	163.3	2e-38	PREDICTED: telomeric repeat-binding factor 2-like [Anolis carolinensis]
CL754.Contig4_NS2A	895	0	0	gi|327287520|ref|XP_003228477.1|	270.4	8e-71	PREDICTED: RNA-binding protein NOB1-like [Anolis carolinensis]
CL1136.Contig10_NS2A	876	0	0	gi|327287522|ref|XP_003228478.1|	167.2	9e-40	PREDICTED: NEDD4-like E3 ubiquitin-protein ligase WWP2-like [Anolis carolinensis]
Unigene21673_NS2A	777	0	0	gi|327287942|ref|XP_003228687.1|	295.4	1e-78	PREDICTED: histone deacetylase 8-like [Anolis carolinensis]
Unigene24274_NS2A	814	0	0	gi|327287986|ref|XP_003228709.1|	245.4	2e-63	PREDICTED: LOW QUALITY PROTEIN: zinc finger CCCH domain-containing protein 7A-like [Anolis carolinensis]
CL1492.Contig4_NS2A	690	0	0	gi|327287996|ref|XP_003228714.1|	300.8	3e-80	PREDICTED: sodium- and chloride-dependent glycine transporter 2-like [Anolis carolinensis]
CL2224.Contig1_NS2A	1326	0	0	gi|327288410|ref|XP_003228919.1|	510.8	6e-143	PREDICTED: HEAT repeat-containing protein 7A-like, partial [Anolis carolinensis]
CL2224.Contig3_NS2A	1406	0	0	gi|327288410|ref|XP_003228919.1|	510.8	7e-143	PREDICTED: HEAT repeat-containing protein 7A-like, partial [Anolis carolinensis]
Unigene22610_NS2A	678	0	0	gi|327288414|ref|XP_003228921.1|	211.8	2e-53	PREDICTED: brain protein 16-like [Anolis carolinensis]
CL1223.Contig1_NS2A	1565	0	0	gi|327288432|ref|XP_003228930.1|	711.8	0	PREDICTED: transient receptor potential cation channel subfamily M member 7-like [Anolis carolinensis]
Unigene22245_NS2A	555	0	0	gi|327288540|ref|XP_003228984.1|	209.1	8e-53	PREDICTED: integrator complex subunit 6-like isoform 1 [Anolis carolinensis]
CL455.Contig15_NS2A	2145	0	0	gi|327289261|ref|XP_003229343.1|	133.3	5e-29	PREDICTED: DNA excision repair protein ERCC-1-like [Anolis carolinensis]
CL1637.Contig1_NS2A	770	0	0	gi|327289369|ref|XP_003229397.1|	381.7	1e-104	PREDICTED: choline-phosphate cytidylyltransferase A-like [Anolis carolinensis]
CL2314.Contig2_NS2A	605	0	0	gi|327289411|ref|XP_003229418.1|	132.1	1e-29	PREDICTED: aryl hydrocarbon receptor nuclear translocator-like [Anolis carolinensis]
CL837.Contig1_NS2A	1016	0	0	gi|327289413|ref|XP_003229419.1|	323.2	1e-86	PREDICTED: histone-lysine N-methyltransferase SETDB1-like [Anolis carolinensis]
CL837.Contig3_NS2A	2475	0	0	gi|327289413|ref|XP_003229419.1|	268.9	9e-70	PREDICTED: histone-lysine N-methyltransferase SETDB1-like [Anolis carolinensis]
CL837.Contig5_NS2A	1780	0	0	gi|327289413|ref|XP_003229419.1|	645.6	0	PREDICTED: histone-lysine N-methyltransferase SETDB1-like [Anolis carolinensis]
CL207.Contig12_NS2A	640	0	0	gi|327289441|ref|XP_003229433.1|	176.4	8e-43	PREDICTED: nuclear pore complex protein Nup98-Nup96-like, partial [Anolis carolinensis]
CL207.Contig14_NS2A	1274	0	0	gi|327289441|ref|XP_003229433.1|	402.5	2e-110	PREDICTED: nuclear pore complex protein Nup98-Nup96-like, partial [Anolis carolinensis]
CL299.Contig4_NS2A	163	0	0	gi|327289509|ref|XP_003229467.1|	57.8	1e-07	PREDICTED: zinc finger protein 420-like [Anolis carolinensis]
CL363.Contig10_NS2A	2384	0	0	gi|327289672|ref|XP_003229548.1|	59.3	1e-06	PREDICTED: f-box/WD repeat-containing protein 7-like [Anolis carolinensis]
CL363.Contig11_NS2A	2282	0	0	gi|327289672|ref|XP_003229548.1|	95.9	1e-17	PREDICTED: f-box/WD repeat-containing protein 7-like [Anolis carolinensis]
CL363.Contig12_NS2A	2138	0	0	gi|327289672|ref|XP_003229548.1|	448	9e-124	PREDICTED: f-box/WD repeat-containing protein 7-like [Anolis carolinensis]
CL363.Contig17_NS2A	2368	0	0	gi|327289672|ref|XP_003229548.1|	95.9	1e-17	PREDICTED: f-box/WD repeat-containing protein 7-like [Anolis carolinensis]
CL363.Contig25_NS2A	2646	0	0	gi|327289672|ref|XP_003229548.1|	173.3	6e-41	PREDICTED: f-box/WD repeat-containing protein 7-like [Anolis carolinensis]
CL690.Contig2_NS2A	1716	0	0	gi|327289690|ref|XP_003229557.1|	657.5	0	PREDICTED: f-box only protein 31-like [Anolis carolinensis]
Unigene23393_NS2A	202	0	0	gi|327289712|ref|XP_003229568.1|	70.5	2e-11	PREDICTED: zinc finger protein 658-like [Anolis carolinensis]
Unigene23394_NS2A	163	0	0	gi|327290264|ref|XP_003229843.1|	69.3	6e-11	PREDICTED: zinc finger protein 658-like [Anolis carolinensis]
CL594.Contig15_NS2A	1189	0	0	gi|327290553|ref|XP_003229987.1|	229.2	3e-58	PREDICTED: coiled-coil domain-containing protein 84-like [Anolis carolinensis]
CL594.Contig17_NS2A	1142	0	0	gi|327290553|ref|XP_003229987.1|	256.1	2e-66	PREDICTED: coiled-coil domain-containing protein 84-like [Anolis carolinensis]
CL594.Contig3_NS2A	1270	0	0	gi|327290553|ref|XP_003229987.1|	214.5	9e-54	PREDICTED: coiled-coil domain-containing protein 84-like [Anolis carolinensis]
CL896.Contig1_NS2A	2711	0	0	gi|327291366|ref|XP_003230392.1|	831.2	0	PREDICTED: germ cell-less protein-like 1-like [Anolis carolinensis]
CL896.Contig7_NS2A	3015	0	0	gi|327291366|ref|XP_003230392.1|	216.9	5e-54	PREDICTED: germ cell-less protein-like 1-like [Anolis carolinensis]
Unigene24335_NS2A	1554	0	0	gi|327291366|ref|XP_003230392.1|	721.1	0	PREDICTED: germ cell-less protein-like 1-like [Anolis carolinensis]
Unigene24336_NS2A	1074	0	0	gi|327291366|ref|XP_003230392.1|	572	1e-161	PREDICTED: germ cell-less protein-like 1-like [Anolis carolinensis]
Unigene24337_NS2A	1048	0	0	gi|327291366|ref|XP_003230392.1|	548.9	1e-154	PREDICTED: germ cell-less protein-like 1-like [Anolis carolinensis]
Unigene24338_NS2A	1858	0	0	gi|327291366|ref|XP_003230392.1|	106.7	4e-21	PREDICTED: germ cell-less protein-like 1-like [Anolis carolinensis]
Unigene24343_NS2A	1832	0	0	gi|327291366|ref|XP_003230392.1|	106.7	4e-21	PREDICTED: germ cell-less protein-like 1-like [Anolis carolinensis]
CL4122.Contig5_NS2A	346	0	0	gi|327291582|ref|XP_003230500.1|	28.9	8e-20	PREDICTED: LOW QUALITY PROTEIN: nitrogen permease regulator 3-like protein-like [Anolis carolinensis]
CL3287.Contig2_NS2A	379	0	0	gi|334322854|ref|XP_001375888.2|	35.4	5e-08	PREDICTED: proto-oncogene Wnt-3-like [Monodelphis domestica]
CL2224.Contig2_NS2A	2785	0	0	gi|334326438|ref|XP_003340758.1|	1050	0	PREDICTED: HEAT repeat-containing protein 7A [Monodelphis domestica]
Unigene22535_NS2A	636	0	0	gi|334328684|ref|XP_001371587.2|	221.9	1e-56	PREDICTED: UPF0692 protein C19orf54 homolog [Monodelphis domestica]
Unigene27139_NS2A	157	0	0	gi|334329289|ref|XP_001381683.2|	62.4	7e-09	PREDICTED: zinc finger and SCAN domain-containing protein 20-like [Monodelphis domestica]
CL1239.Contig17_NS2A	1748	0	0	gi|334333099|ref|XP_001375777.2|	62.4	9e-08	PREDICTED: poly(A)-specific ribonuclease PARN [Monodelphis domestica]
CL1239.Contig4_NS2A	1767	0	0	gi|334333099|ref|XP_001375777.2|	62.4	9e-08	PREDICTED: poly(A)-specific ribonuclease PARN [Monodelphis domestica]
CL363.Contig24_NS2A	1777	0	0	gi|335294269|ref|XP_003357182.1|	213.4	3e-53	PREDICTED: ribosomal RNA-processing protein 8 [Sus scrofa]
CL363.Contig2_NS2A	1863	0	0	gi|335294269|ref|XP_003357182.1|	79	2e-48	PREDICTED: ribosomal RNA-processing protein 8 [Sus scrofa]
Unigene24202_NS2A	1005	0	0	gi|335298292|ref|XP_003358241.1|	202.6	2e-50	PREDICTED: phosphatidylinositol transfer protein alpha isoform-like [Sus scrofa]
CL522.Contig2_NS2A	162	0	0	gi|338726929|ref|XP_001496009.3|	53.9	2e-06	PREDICTED: zinc finger protein 470-like [Equus caballus]
CL432.Contig10_NS2A	1577	0	0	gi|340523133|ref|NP_001186633.1|	122.5	6e-26	arginase, type II [Gallus gallus]
CL432.Contig25_NS2A	1703	0	0	gi|340523133|ref|NP_001186633.1|	100.9	2e-19	arginase, type II [Gallus gallus]
CL99.Contig5_NS2A	1814	0	0	gi|343176788|gb|ABB83608.2|	62	2e-30	transposase [Siniperca chuatsi]
Unigene24340_NS2A	1296	0	0	gi|344250815|gb|EGW06919.1|	156.4	3e-36	Germ cell-less protein-like 1 [Cricetulus griseus]
Unigene24342_NS2A	1600	0	0	gi|344250815|gb|EGW06919.1|	109.4	5e-22	Germ cell-less protein-like 1 [Cricetulus griseus]
CL28.Contig10_NS2A	3230	0	0	gi|344253071|gb|EGW09175.1|	55.8	0	Pre-mRNA-processing factor 39 [Cricetulus griseus]
CL28.Contig12_NS2A	3951	0	0	gi|344253071|gb|EGW09175.1|	55.8	0	Pre-mRNA-processing factor 39 [Cricetulus griseus]
CL28.Contig13_NS2A	3114	0	0	gi|344253071|gb|EGW09175.1|	695.3	0	Pre-mRNA-processing factor 39 [Cricetulus griseus]
CL28.Contig14_NS2A	3835	0	0	gi|344253071|gb|EGW09175.1|	695.3	0	Pre-mRNA-processing factor 39 [Cricetulus griseus]
CL28.Contig1_NS2A	4494	0	0	gi|344253071|gb|EGW09175.1|	195.3	2e-47	Pre-mRNA-processing factor 39 [Cricetulus griseus]
CL1359.Contig1_NS2A	887	0	0	gi|344292952|ref|XP_003418188.1|	129.8	3e-83	PREDICTED: kelch domain-containing protein 4-like [Loxodonta africana]
CL2298.Contig1_NS2A	497	0	0	gi|345327509|ref|XP_001513295.2|	80.1	4e-14	PREDICTED: UPF0708 protein C6orf162 homolog [Ornithorhynchus anatinus]
CL2235.Contig2_NS2A	2035	0	0	gi|345328442|ref|XP_001514134.2|	335.1	8e-90	PREDICTED: RNA-binding protein 41-like [Ornithorhynchus anatinus]
CL663.Contig12_NS2A	1503	0	0	gi|345777042|ref|XP_538313.3|	57.8	5e-135	PREDICTED: protein FAM116B [Canis lupus familiaris]
CL663.Contig19_NS2A	1586	0	0	gi|345777042|ref|XP_538313.3|	57.8	1e-130	PREDICTED: protein FAM116B [Canis lupus familiaris]
CL663.Contig1_NS2A	1418	0	0	gi|345777042|ref|XP_538313.3|	503.1	1e-140	PREDICTED: protein FAM116B [Canis lupus familiaris]
CL663.Contig8_NS2A	1501	0	0	gi|345777042|ref|XP_538313.3|	97.4	6e-136	PREDICTED: protein FAM116B [Canis lupus familiaris]
CL1006.Contig1_NS2A	2831	0	0	gi|345804968|ref|XP_537749.3|	437.2	2e-120	PREDICTED: GTPase Era, mitochondrial [Canis lupus familiaris]
CL1006.Contig3_NS2A	1253	0	0	gi|345804968|ref|XP_537749.3|	355.9	2e-96	PREDICTED: GTPase Era, mitochondrial [Canis lupus familiaris]
Unigene16845_NS2A	188	0	0	gi|348506489|ref|XP_003440791.1|	56.6	4e-07	PREDICTED: G-protein coupled receptor family C group 6 member A-like [Oreochromis niloticus]
CL756.Contig1_NS2A	841	0	0	gi|348542890|ref|XP_003458917.1|	454.1	3e-126	PREDICTED: segment polarity protein dishevelled homolog DVL-2-like [Oreochromis niloticus]
Unigene24476_NS2A	967	0	0	gi|348561061|ref|XP_003466331.1|	299.7	1e-79	PREDICTED: phospholipase D2-like isoform 2 [Cavia porcellus]
CL1566.Contig7_NS2A	711	0	0	gi|348574115|ref|XP_003472836.1|	193.4	8e-48	PREDICTED: B-cell CLL/lymphoma 9-like protein [Cavia porcellus]
CL551.Contig1_NS2A	417	0	0	gi|349585388|ref|NP_001007969.2|	70.5	2e-52	ubiquitin-conjugating enzyme E2 Z [Xenopus (Silurana) tropicalis] >gi|134035348|sp|Q66KB0.2|UBE2Z_XENTR RecName: Full=Ubiquitin-conjugating enzyme E2 Z; AltName: Full=Ubiquitin carrier protein Z; AltName: Full=Ubiquitin-protein ligase Z
CL551.Contig2_NS2A	687	0	0	gi|349585388|ref|NP_001007969.2|	70.5	1e-92	ubiquitin-conjugating enzyme E2 Z [Xenopus (Silurana) tropicalis] >gi|134035348|sp|Q66KB0.2|UBE2Z_XENTR RecName: Full=Ubiquitin-conjugating enzyme E2 Z; AltName: Full=Ubiquitin carrier protein Z; AltName: Full=Ubiquitin-protein ligase Z
CL2847.Contig2_NS2A	1267	0	0	gi|349732149|ref|NP_001231841.1|	664.5	0	pantothenate kinase 4 [Gallus gallus]
CL2847.Contig3_NS2A	2432	0	0	gi|349732153|ref|NP_001231842.1|	1382.8	0	pantothenate kinase 4 [Taeniopygia guttata]
CL173.Contig45_NS2A	1898	0	0	gi|350411781|ref|XP_003489451.1|	68.9	1e-32	PREDICTED: serine/threonine-protein kinase Chk2-like [Bombus impatiens]
CL353.Contig5_NS2A	1570	0	0	gi|351695030|gb|EHA97948.1|	225.3	7e-57	Heterogeneous nuclear ribonucleoprotein D0, partial [Heterocephalus glaber]
Unigene22369_NS2A	2800	0	0	gi|351695030|gb|EHA97948.1|	225.3	1e-56	Heterogeneous nuclear ribonucleoprotein D0, partial [Heterocephalus glaber]
Unigene24295_NS2A	417	0	0	gi|351701051|gb|EHB03970.1|	135.2	9e-31	Engulfment and cell motility protein 1 [Heterocephalus glaber]
CL664.Contig2_NS2A	1299	0	0	gi|351707443|gb|EHB10362.1|	57.4	1e-06	Gamma-tubulin complex component 4 [Heterocephalus glaber]
CL694.Contig1_NS2A	151	0	0	gi|355558687|gb|EHH15467.1|	52.4	7e-06	hypothetical protein EGK_01559, partial [Macaca mulatta]
CL4264.Contig1_NS2A	182	0	0	gi|355755660|gb|EHH59407.1|	68.9	8e-11	Zinc finger protein 429, partial [Macaca fascicularis]
Unigene63359_NS2A	157	0	0	gi|357608642|gb|EHJ66079.1|	68.6	1e-10	hypothetical protein KGM_06543 [Danaus plexippus]
CL787.Contig9_NS2A	2871	0	0	gi|363727547|ref|XP_416008.3|	385.2	1e-104	PREDICTED: ankyrin repeat domain-containing protein 26 [Gallus gallus]
CL10.Contig4_NS2A	619	0	0	gi|363728267|ref|XP_416501.3|	326.6	4e-88	PREDICTED: intermediate filament family orphan 1-like [Gallus gallus]
CL10.Contig5_NS2A	465	0	0	gi|363728267|ref|XP_416501.3|	237.3	1e-61	PREDICTED: intermediate filament family orphan 1-like [Gallus gallus]
CL10.Contig8_NS2A	1251	0	0	gi|363728267|ref|XP_416501.3|	376.3	1e-102	PREDICTED: intermediate filament family orphan 1-like [Gallus gallus]
CL363.Contig20_NS2A	2892	0	0	gi|363729528|ref|XP_417265.3|	60.5	6e-07	PREDICTED: F-box/WD repeat-containing protein 7-like [Gallus gallus]
CL363.Contig30_NS2A	3122	0	0	gi|363729528|ref|XP_417265.3|	60.5	6e-07	PREDICTED: F-box/WD repeat-containing protein 7-like [Gallus gallus]
CL363.Contig7_NS2A	3860	0	0	gi|363729528|ref|XP_417265.3|	198.4	2e-48	PREDICTED: F-box/WD repeat-containing protein 7-like [Gallus gallus]
CL363.Contig8_NS2A	2876	0	0	gi|363729528|ref|XP_417265.3|	166	1e-38	PREDICTED: F-box/WD repeat-containing protein 7-like [Gallus gallus]
CL1980.Contig1_NS2A	495	0	0	gi|363730209|ref|XP_001235066.2|	70.1	4e-11	PREDICTED: ubiquitin-conjugating enzyme E2 E1 isoform 1 [Gallus gallus]
CL1980.Contig3_NS2A	643	0	0	gi|363730209|ref|XP_001235066.2|	392.1	1e-107	PREDICTED: ubiquitin-conjugating enzyme E2 E1 isoform 1 [Gallus gallus]
CL2579.Contig1_NS2A	370	0	0	gi|363732885|ref|XP_003641170.1|	137.9	1e-31	PREDICTED: regulator of nonsense transcripts 3B-like [Gallus gallus]
CL2443.Contig2_NS2A	482	0	0	gi|363737928|ref|XP_413961.3|	207.6	1e-52	PREDICTED: zinc finger protein 280D [Gallus gallus]
CL3461.Contig1_NS2A	246	0	0	gi|363739963|ref|XP_415187.3|	71.6	1e-11	PREDICTED: LOW QUALITY PROTEIN: ubiquitin carboxyl-terminal hydrolase 30 [Gallus gallus]
CL1447.Contig4_NS2A	3219	0	0	gi|363741294|ref|XP_415806.3|	77.4	5e-12	PREDICTED: uncharacterized protein LOC417560 [Gallus gallus]
CL1935.Contig4_NS2A	3885	0	0	gi|363741972|ref|XP_417611.3|	63.9	7e-08	PREDICTED: zinc finger protein castor homolog 1 [Gallus gallus]
CL2948.Contig1_NS2A	3021	0	0	gi|363742229|ref|XP_001232077.2|	1137.1	0	PREDICTED: polycomb protein SCMH1 [Gallus gallus]
CL2948.Contig3_NS2A	2898	0	0	gi|363742229|ref|XP_001232077.2|	1157.1	0	PREDICTED: polycomb protein SCMH1 [Gallus gallus]
CL2271.Contig1_NS2A	838	0	0	gi|363742699|ref|XP_424013.3|	405.2	1e-111	PREDICTED: Friend of PRMT1 protein isoform 2 [Gallus gallus]
Unigene22332_NS2A	1051	0	0	gi|363742699|ref|XP_424013.3|	443.4	9e-123	PREDICTED: Friend of PRMT1 protein isoform 2 [Gallus gallus]
CL317.Contig2_NS2A	174	0	0	gi|363746695|ref|XP_003643766.1|	52.8	6e-06	PREDICTED: zinc finger protein 167-like, partial [Gallus gallus]
CL1068.Contig1_NS2A	159	0	0	gi|390480892|ref|XP_003736029.1|	64.3	2e-09	PREDICTED: zinc finger protein 43-like [Callithrix jacchus]
CL28.Contig2_NS2A	3568	0	0	gi|395504001|ref|XP_003756349.1|	199.1	1e-48	PREDICTED: pre-mRNA-processing factor 39 [Sarcophilus harrisii]
CL28.Contig3_NS2A	4289	0	0	gi|395504001|ref|XP_003756349.1|	199.1	1e-48	PREDICTED: pre-mRNA-processing factor 39 [Sarcophilus harrisii]
CL28.Contig7_NS2A	2909	0	0	gi|395504001|ref|XP_003756349.1|	1104.3	0	PREDICTED: pre-mRNA-processing factor 39 [Sarcophilus harrisii]
CL168.Contig5_NS2A	776	0	0	gi|395512006|ref|XP_003760240.1|	353.2	7e-96	PREDICTED: transcription factor AP-2-alpha isoform 1 [Sarcophilus harrisii]
CL428.Contig15_NS2A	758	0	0	gi|395520192|ref|XP_003764221.1|	162.9	1e-38	PREDICTED: transmembrane protein 25 [Sarcophilus harrisii]
CL428.Contig5_NS2A	831	0	0	gi|395520192|ref|XP_003764221.1|	162.9	1e-38	PREDICTED: transmembrane protein 25 [Sarcophilus harrisii]
Unigene17823_NS2A	266	0	0	gi|395528413|ref|XP_003766324.1|	58.5	1e-07	PREDICTED: zinc finger protein 850-like [Sarcophilus harrisii]
CL2114.Contig3_NS2A	642	0	0	gi|395529210|ref|XP_003766711.1|	198	2e-49	PREDICTED: mediator of RNA polymerase II transcription subunit 31 [Sarcophilus harrisii]
CL663.Contig10_NS2A	948	0	0	gi|395537744|ref|XP_003770852.1|	60.8	8e-52	PREDICTED: protein FAM116B [Sarcophilus harrisii]
CL663.Contig2_NS2A	863	0	0	gi|395537744|ref|XP_003770852.1|	224.6	5e-57	PREDICTED: protein FAM116B [Sarcophilus harrisii]
CL663.Contig7_NS2A	652	0	0	gi|395537744|ref|XP_003770852.1|	98.6	2e-63	PREDICTED: protein FAM116B [Sarcophilus harrisii]
Unigene23078_NS2A	1457	0	0	gi|395738176|ref|XP_002817787.2|	622.1	2e-176	PREDICTED: DNA replication licensing factor MCM7 [Pongo abelii]
Unigene30845_NS2A	155	0	0	gi|395751872|ref|XP_002829928.2|	54.3	2e-06	PREDICTED: putative uncharacterized zinc finger protein 814 [Pongo abelii]
Unigene24707_NS2A	302	0	0	gi|395841111|ref|XP_003793392.1|	97.1	2e-19	PREDICTED: exosome component 10 [Otolemur garnettii]
CL1985.Contig1_NS2A	2544	0	0	gi|395843823|ref|XP_003794672.1|	535.8	4e-150	PREDICTED: DCN1-like protein 4 [Otolemur garnettii]
CL3510.Contig2_NS2A	1206	0	0	gi|395850207|ref|XP_003797687.1|	160.6	1e-37	PREDICTED: transcription factor IIIA [Otolemur garnettii]
CL3727.Contig2_NS2A	932	0	0	gi|397503070|ref|XP_003822159.1|	154.1	9e-36	PREDICTED: beta-catenin-interacting protein 1 [Pan paniscus] >gi|426327731|ref|XP_004024665.1| PREDICTED: beta-catenin-interacting protein 1 isoform 1 [Gorilla gorilla gorilla]
Unigene2092_NS2A	218	0	0	gi|400154020|ref|NP_001257864.1|	68.2	1e-10	zinc finger protein 613 [Callithrix jacchus]
Unigene25856_NS2A	192	0	0	gi|408816336|dbj|BAM62877.1|	77	2e-13	L1-encoded reverse transcriptase-like protein [Trimeresurus flavoviridis]
Unigene24570_NS2A	302	0	0	gi|426329624|ref|XP_004025837.1|	91.7	1e-17	PREDICTED: oxysterol-binding protein-related protein 9 isoform 5 [Gorilla gorilla gorilla]
CL1634.Contig1_NS2A	233	0	0	gi|432863525|ref|XP_004070110.1|	35.4	4e-06	PREDICTED: RNA-directed DNA polymerase from mobile element jockey-like [Oryzias latipes]
CL681.Contig3_NS2A	2250	0	0	gi|432910770|ref|XP_004078516.1|	84.3	3e-91	PREDICTED: protein RRNAD1-like [Oryzias latipes]
CL723.Contig2_NS2A	1041	0	0	gi|432943849|ref|XP_004083298.1|	200.3	1e-49	PREDICTED: uncharacterized protein LOC101159309 [Oryzias latipes]
Unigene22449_NS2A	571	0	0	gi|440896903|gb|ELR48704.1|	60.1	6e-08	hypothetical protein M91_18454, partial [Bos grunniens mutus]
CL1447.Contig2_NS2A	2935	0	0	gi|440912309|gb|ELR61893.1|	843.6	0	WD repeat-containing protein 81 [Bos grunniens mutus]
CL173.Contig43_NS2A	1409	0	0	gi|443699142|gb|ELT98753.1|	82.4	1e-41	hypothetical protein CAPTEDRAFT_224883 [Capitella teleta]
CL190.Contig1_NS2A	1411	0	0	gi|444517149|gb|ELV11381.1|	206.1	3e-51	Protein FAM50A [Tupaia chinensis]
CL413.Contig2_NS2A	2134	0	0	gi|449266556|gb|EMC77602.1|	928.7	0	G patch domain-containing protein 1 [Columba livia]
CL413.Contig3_NS2A	3050	0	0	gi|449266556|gb|EMC77602.1|	1135.5	0	G patch domain-containing protein 1 [Columba livia]
CL413.Contig5_NS2A	2071	0	0	gi|449266556|gb|EMC77602.1|	941	0	G patch domain-containing protein 1 [Columba livia]
CL2847.Contig5_NS2A	1233	0	0	gi|449268511|gb|EMC79375.1|	272.7	3e-178	Pantothenate kinase 4, partial [Columba livia]
Unigene61517_NS2A	164	0	0	gi|449270258|gb|EMC80953.1|	77.4	2e-13	Discoidin domain-containing receptor 2 [Columba livia]
CL1217.Contig5_NS2A	758	0	0	gi|449274101|gb|EMC83384.1|	96.7	5e-71	Engulfment and cell motility protein 2, partial [Columba livia]
CL1217.Contig6_NS2A	655	0	0	gi|449274101|gb|EMC83384.1|	286.2	8e-76	Engulfment and cell motility protein 2, partial [Columba livia]
CL2491.Contig2_NS2A	213	0	0	gi|449277433|gb|EMC85598.1|	100.1	3e-20	Sorting nexin-29, partial [Columba livia]
CL1774.Contig2_NS2A	987	0	0	gi|449278528|gb|EMC86350.1|	170.6	1e-40	BTB/POZ domain-containing protein 6 [Columba livia]
CL173.Contig20_NS2A	1852	0	0	gi|449279206|gb|EMC86841.1|	265.8	5e-69	Serine/threonine-protein kinase Chk2 [Columba livia]
CL173.Contig32_NS2A	2939	0	0	gi|449279206|gb|EMC86841.1|	81.6	2e-13	Serine/threonine-protein kinase Chk2 [Columba livia]
CL173.Contig35_NS2A	1894	0	0	gi|449279206|gb|EMC86841.1|	81.6	1e-13	Serine/threonine-protein kinase Chk2 [Columba livia]
CL173.Contig36_NS2A	3428	0	0	gi|449279206|gb|EMC86841.1|	81.6	3e-13	Serine/threonine-protein kinase Chk2 [Columba livia]
CL173.Contig39_NS2A	1952	0	0	gi|449279206|gb|EMC86841.1|	123.2	5e-26	Serine/threonine-protein kinase Chk2 [Columba livia]
CL173.Contig46_NS2A	3084	0	0	gi|449279206|gb|EMC86841.1|	81.6	2e-13	Serine/threonine-protein kinase Chk2 [Columba livia]
CL173.Contig50_NS2A	2595	0	0	gi|449279206|gb|EMC86841.1|	81.6	2e-13	Serine/threonine-protein kinase Chk2 [Columba livia]
CL173.Contig53_NS2A	1855	0	0	gi|449279206|gb|EMC86841.1|	123.2	4e-26	Serine/threonine-protein kinase Chk2 [Columba livia]
CL173.Contig54_NS2A	2383	0	0	gi|449279206|gb|EMC86841.1|	81.6	2e-13	Serine/threonine-protein kinase Chk2 [Columba livia]
CL3391.Contig2_NS2A	315	0	0	gi|449279822|gb|EMC87287.1|	54.3	2e-06	Immunoglobulin G-binding protein A [Columba livia]
Unigene37951_NS2A	186	0	0	gi|449282618|gb|EMC89440.1|	60.8	2e-08	Putative uncharacterized transposon-derived protein ZK1236.4, partial [Columba livia]
CL1616.Contig2_NS2A	1015	0	0	gi|449472129|ref|XP_002191894.2|	167.9	7e-40	PREDICTED: pro-neuregulin-4, membrane-bound isoform [Taeniopygia guttata]
CL1616.Contig4_NS2A	979	0	0	gi|449472129|ref|XP_002191894.2|	167.9	6e-40	PREDICTED: pro-neuregulin-4, membrane-bound isoform [Taeniopygia guttata]
CL2172.Contig2_NS2A	300	0	0	gi|449475962|ref|XP_002188883.2|	54.3	2e-06	PREDICTED: dual specificity mitogen-activated protein kinase kinase 3 [Taeniopygia guttata]
Unigene25995_NS2A	991	0	0	gi|449477219|ref|XP_004176626.1|	378.6	2e-103	PREDICTED: LOW QUALITY PROTEIN: small G protein signaling modulator 1 [Taeniopygia guttata]
CL1569.Contig4_NS2A	1677	0	0	gi|449478141|ref|XP_002194819.2|	627.9	5e-178	PREDICTED: kynurenine--oxoglutarate transaminase 1 [Taeniopygia guttata]
CL473.Contig48_NS2A	1418	0	0	gi|449482635|ref|XP_004176433.1|	122.5	2e-66	PREDICTED: LOW QUALITY PROTEIN: leucine carboxyl methyltransferase 2-like [Taeniopygia guttata]
CL473.Contig7_NS2A	1340	0	0	gi|449482635|ref|XP_004176433.1|	122.5	3e-70	PREDICTED: LOW QUALITY PROTEIN: leucine carboxyl methyltransferase 2-like [Taeniopygia guttata]
CL1451.Contig1_NS2A	1562	0	0	gi|449485340|ref|XP_002188597.2|	548.5	3e-154	PREDICTED: fatty acid amide hydrolase-like [Taeniopygia guttata]
CL1451.Contig5_NS2A	1166	0	0	gi|449485340|ref|XP_002188597.2|	446.8	9e-124	PREDICTED: fatty acid amide hydrolase-like [Taeniopygia guttata]
Unigene22842_NS2A	1283	0	0	gi|449486566|ref|XP_002189445.2|	678.3	0	PREDICTED: protein DDI1 homolog 2 [Taeniopygia guttata]
Unigene18730_NS2A	529	0	0	gi|449488945|ref|XP_002191987.2|	84.3	2e-15	PREDICTED: G patch domain-containing protein 3 [Taeniopygia guttata]
Unigene23143_NS2A	392	0	0	gi|449489964|ref|XP_002191904.2|	94	2e-18	PREDICTED: proline-rich protein PRCC-like, partial [Taeniopygia guttata]
CL1120.Contig1_NS2A	1620	0	0	gi|449507351|ref|XP_002187548.2|	76.3	5e-12	PREDICTED: uncharacterized LOC100225178 [Taeniopygia guttata]
CL516.Contig1_NS2A	639	0	0	gi|449512121|ref|XP_002188714.2|	270.8	3e-71	PREDICTED: procollagen-lysine,2-oxoglutarate 5-dioxygenase 1-like, partial [Taeniopygia guttata]
Unigene19692_NS2A	789	0	0	gi|449512121|ref|XP_002188714.2|	421.8	1e-116	PREDICTED: procollagen-lysine,2-oxoglutarate 5-dioxygenase 1-like, partial [Taeniopygia guttata]
Unigene19693_NS2A	1128	0	0	gi|449512121|ref|XP_002188714.2|	599.7	8e-170	PREDICTED: procollagen-lysine,2-oxoglutarate 5-dioxygenase 1-like, partial [Taeniopygia guttata]
Unigene17343_NS2A	227	0	0	gi|449680387|ref|XP_004209575.1|	75.1	1e-12	PREDICTED: uncharacterized protein KIAA1586-like [Hydra magnipapillata]
CL83.Contig2_NS2A	1571	0	0	gi|465950656|gb|EMP23904.1|	262.3	5e-68	Tetratricopeptide repeat protein 31 [Chelonia mydas]
CL83.Contig3_NS2A	1603	0	0	gi|465950656|gb|EMP23904.1|	267.7	1e-69	Tetratricopeptide repeat protein 31 [Chelonia mydas]
CL978.Contig2_NS2A	2515	0	0	gi|465950657|gb|EMP23905.1|	392.1	7e-107	Programmed cell death protein 4 [Chelonia mydas]
CL978.Contig3_NS2A	2070	0	0	gi|465950657|gb|EMP23905.1|	321.6	1e-85	Programmed cell death protein 4 [Chelonia mydas]
CL978.Contig5_NS2A	2594	0	0	gi|465950657|gb|EMP23905.1|	151	4e-102	Programmed cell death protein 4 [Chelonia mydas]
Unigene22443_NS2A	596	0	0	gi|465950657|gb|EMP23905.1|	99.4	1e-19	Programmed cell death protein 4 [Chelonia mydas]
CL649.Contig1_NS2A	549	0	0	gi|465952240|gb|EMP24805.1|	162.5	8e-39	N6-adenosine-methyltransferase 70 kDa subunit [Chelonia mydas]
Unigene22352_NS2A	684	0	0	gi|465952240|gb|EMP24805.1|	141	4e-32	N6-adenosine-methyltransferase 70 kDa subunit [Chelonia mydas]
CL384.Contig13_NS2A	1569	0	0	gi|465954391|gb|EMP25888.1|	63.2	4e-08	Tripartite motif-containing protein 39 [Chelonia mydas]
CL384.Contig2_NS2A	2088	0	0	gi|465954391|gb|EMP25888.1|	63.2	6e-08	Tripartite motif-containing protein 39 [Chelonia mydas]
CL384.Contig4_NS2A	1551	0	0	gi|465954391|gb|EMP25888.1|	63.2	4e-08	Tripartite motif-containing protein 39 [Chelonia mydas]
CL384.Contig7_NS2A	2106	0	0	gi|465954391|gb|EMP25888.1|	63.2	6e-08	Tripartite motif-containing protein 39 [Chelonia mydas]
Unigene25472_NS2A	163	0	0	gi|465954402|gb|EMP25899.1|	58.9	8e-08	hypothetical protein UY3_17033 [Chelonia mydas]
Unigene22171_NS2A	233	0	0	gi|465954405|gb|EMP25902.1|	61.6	1e-08	hypothetical protein UY3_17036 [Chelonia mydas]
CL1509.Contig2_NS2A	434	0	0	gi|465954799|gb|EMP26106.1|	110.2	3e-23	AT-rich interactive domain-containing protein 5A [Chelonia mydas]
CL455.Contig11_NS2A	2120	0	0	gi|465954950|gb|EMP26180.1|	149.4	7e-34	DNA excision repair protein ERCC-1 [Chelonia mydas]
CL455.Contig1_NS2A	2394	0	0	gi|465954950|gb|EMP26180.1|	93.2	7e-17	DNA excision repair protein ERCC-1 [Chelonia mydas]
CL455.Contig2_NS2A	1820	0	0	gi|465954950|gb|EMP26180.1|	60.8	2e-07	DNA excision repair protein ERCC-1 [Chelonia mydas]
CL455.Contig3_NS2A	1246	0	0	gi|465954950|gb|EMP26180.1|	133.3	2e-29	DNA excision repair protein ERCC-1 [Chelonia mydas]
CL455.Contig4_NS2A	1495	0	0	gi|465954950|gb|EMP26180.1|	133.3	3e-29	DNA excision repair protein ERCC-1 [Chelonia mydas]
CL455.Contig5_NS2A	2694	0	0	gi|465954950|gb|EMP26180.1|	60.8	4e-07	DNA excision repair protein ERCC-1 [Chelonia mydas]
CL455.Contig6_NS2A	946	0	0	gi|465954950|gb|EMP26180.1|	287	9e-76	DNA excision repair protein ERCC-1 [Chelonia mydas]
CL455.Contig7_NS2A	2445	0	0	gi|465954950|gb|EMP26180.1|	60.8	3e-07	DNA excision repair protein ERCC-1 [Chelonia mydas]
CL455.Contig8_NS2A	1769	0	0	gi|465954950|gb|EMP26180.1|	77	3e-12	DNA excision repair protein ERCC-1 [Chelonia mydas]
Unigene21080_NS2A	2069	0	0	gi|465954950|gb|EMP26180.1|	60.8	3e-07	DNA excision repair protein ERCC-1 [Chelonia mydas]
CL1076.Contig4_NS2A	2539	0	0	gi|465955118|gb|EMP26279.1|	74.7	2e-11	PH and SEC7 domain-containing protein 4 [Chelonia mydas]
CL1076.Contig7_NS2A	2266	0	0	gi|465955118|gb|EMP26279.1|	74.7	2e-11	PH and SEC7 domain-containing protein 4 [Chelonia mydas]
Unigene23365_NS2A	2300	0	0	gi|465956648|gb|EMP27056.1|	695.7	0	Cytochrome P450 2H2, partial [Chelonia mydas]
Unigene21758_NS2A	1420	0	0	gi|465958430|gb|EMP27878.1|	320.1	1e-85	Putative protein C3orf63, partial [Chelonia mydas]
CL2271.Contig2_NS2A	757	0	0	gi|465958998|gb|EMP28201.1|	239.6	1e-61	Friend of PRMT1 protein [Chelonia mydas]
CL2271.Contig3_NS2A	544	0	0	gi|465958998|gb|EMP28201.1|	201.4	1e-50	Friend of PRMT1 protein [Chelonia mydas]
CL711.Contig2_NS2A	792	0	0	gi|465958998|gb|EMP28201.1|	114.8	4e-24	Friend of PRMT1 protein [Chelonia mydas]
Unigene22892_NS2A	259	0	0	gi|465959021|gb|EMP28224.1|	95.1	1e-18	Double-stranded RNA-specific adenosine deaminase [Chelonia mydas]
CL712.Contig7_NS2A	449	0	0	gi|465959270|gb|EMP28345.1|	121.7	1e-26	Apical endosomal glycoprotein [Chelonia mydas]
Unigene21899_NS2A	357	0	0	gi|465959270|gb|EMP28345.1|	80.9	2e-14	Apical endosomal glycoprotein [Chelonia mydas]
CL28.Contig8_NS2A	3630	0	0	gi|465961396|gb|EMP29320.1|	1097	0	Pre-mRNA-processing factor 39 [Chelonia mydas]
CL177.Contig18_NS2A	2450	0	0	gi|465962216|gb|EMP29662.1|	451.1	1e-124	Putative protein C8orf41 like protein [Chelonia mydas]
CL421.Contig4_NS2A	602	0	0	gi|465963253|gb|EMP30043.1|	165.2	1e-39	Tripeptidyl-peptidase 1 [Chelonia mydas]
CL352.Contig1_NS2A	2503	0	0	gi|465964909|gb|EMP30518.1|	114	0	Putative protein C2orf42 [Chelonia mydas]
CL352.Contig3_NS2A	1341	0	0	gi|465964909|gb|EMP30518.1|	114	1e-87	Putative protein C2orf42 [Chelonia mydas]
CL352.Contig6_NS2A	1270	0	0	gi|465964909|gb|EMP30518.1|	341.3	6e-92	Putative protein C2orf42 [Chelonia mydas]
CL2807.Contig1_NS2A	202	0	0	gi|465966140|gb|EMP30947.1|	55.5	9e-07	Hexokinase-2 [Chelonia mydas]
CL679.Contig1_NS2A	870	0	0	gi|465966153|gb|EMP30960.1|	211.8	3e-53	Putative protein C5orf25 [Chelonia mydas]
CL679.Contig3_NS2A	1091	0	0	gi|465966153|gb|EMP30960.1|	233	2e-59	Putative protein C5orf25 [Chelonia mydas]
CL1137.Contig4_NS2A	416	0	0	gi|465966948|gb|EMP31211.1|	107.8	1e-22	Disco-interacting protein 2 like protein B, partial [Chelonia mydas]
CL1137.Contig5_NS2A	298	0	0	gi|465966948|gb|EMP31211.1|	63.2	4e-09	Disco-interacting protein 2 like protein B, partial [Chelonia mydas]
CL1137.Contig6_NS2A	372	0	0	gi|465966948|gb|EMP31211.1|	61.6	1e-08	Disco-interacting protein 2 like protein B, partial [Chelonia mydas]
CL2285.Contig1_NS2A	669	0	0	gi|465969118|gb|EMP31968.1|	339.7	6e-92	Transcription initiation factor TFIID subunit 7 [Chelonia mydas]
CL2285.Contig2_NS2A	706	0	0	gi|465969118|gb|EMP31968.1|	339.7	7e-92	Transcription initiation factor TFIID subunit 7 [Chelonia mydas]
Unigene27759_NS2A	170	0	0	gi|465969668|gb|EMP32130.1|	70.9	2e-11	hypothetical protein UY3_10755 [Chelonia mydas]
CL783.Contig1_NS2A	651	0	0	gi|465972924|gb|EMP33188.1|	168.3	2e-40	tRNA guanosine-2&apos;-O-methyltransferase TRM13 like protein, partial [Chelonia mydas]
CL1566.Contig1_NS2A	748	0	0	gi|465973372|gb|EMP33398.1|	122.9	1e-26	B-cell CLL/lymphoma 9-like protein [Chelonia mydas]
CL1566.Contig8_NS2A	535	0	0	gi|465973372|gb|EMP33398.1|	122.9	7e-27	B-cell CLL/lymphoma 9-like protein [Chelonia mydas]
CL11.Contig2_NS2A	1673	0	0	gi|465977331|gb|EMP34723.1|	338.6	6e-91	EF-hand calcium-binding domain-containing protein 4A [Chelonia mydas]
Unigene21837_NS2A	2263	0	0	gi|465977331|gb|EMP34723.1|	338.6	9e-91	EF-hand calcium-binding domain-containing protein 4A [Chelonia mydas]
CL438.Contig4_NS2A	1028	0	0	gi|465982153|gb|EMP36060.1|	266.2	1e-69	Vacuolar protein sorting-associated protein 33B [Chelonia mydas]
CL438.Contig7_NS2A	959	0	0	gi|465982153|gb|EMP36060.1|	279.3	2e-73	Vacuolar protein sorting-associated protein 33B [Chelonia mydas]
CL438.Contig8_NS2A	1029	0	0	gi|465982153|gb|EMP36060.1|	218.8	3e-55	Vacuolar protein sorting-associated protein 33B [Chelonia mydas]
Unigene25135_NS2A	1118	0	0	gi|465982153|gb|EMP36060.1|	213.8	1e-53	Vacuolar protein sorting-associated protein 33B [Chelonia mydas]
CL123.Contig15_NS2A	1473	0	0	gi|465982170|gb|EMP36077.1|	555.1	3e-156	Tumor suppressor p53-binding protein 1 [Chelonia mydas]
CL123.Contig28_NS2A	1818	0	0	gi|465982170|gb|EMP36077.1|	714.5	0	Tumor suppressor p53-binding protein 1 [Chelonia mydas]
CL123.Contig2_NS2A	1257	0	0	gi|465982170|gb|EMP36077.1|	407.5	7e-112	Tumor suppressor p53-binding protein 1 [Chelonia mydas]
CL413.Contig4_NS2A	1059	0	0	gi|465985618|gb|EMP36860.1|	404.1	6e-111	G patch domain-containing protein 1 [Chelonia mydas]
Unigene18333_NS2A	1975	0	0	gi|465985618|gb|EMP36860.1|	614	9e-174	G patch domain-containing protein 1 [Chelonia mydas]
Unigene24282_NS2A	195	0	0	gi|465986059|gb|EMP36996.1|	57	3e-07	hypothetical protein UY3_05797 [Chelonia mydas]
CL706.Contig1_NS2A	1233	0	0	gi|465989030|gb|EMP37906.1|	289.3	2e-76	Nuclear receptor-binding protein [Chelonia mydas]
CL3389.Contig2_NS2A	242	0	0	gi|465989689|gb|EMP38155.1|	33.1	2e-07	Putative phospholipid-transporting ATPase VB [Chelonia mydas]
CL432.Contig15_NS2A	3341	0	0	gi|465999559|gb|EMP40952.1|	94	6e-17	Arginase, non-hepatic 1 [Chelonia mydas]
CL432.Contig7_NS2A	2634	0	0	gi|465999559|gb|EMP40952.1|	94	4e-17	Arginase, non-hepatic 1 [Chelonia mydas]
CL1935.Contig1_NS2A	3978	0	0	gi|466001511|gb|EMP41530.1|	63.9	8e-08	Zinc finger protein castor like protein 1 [Chelonia mydas]
CL696.Contig1_NS2A	1529	0	0	gi|466002724|gb|EMP41877.1|	539.3	2e-151	Alpha-N-acetylgalactosaminidase [Chelonia mydas]
CL696.Contig3_NS2A	493	0	0	gi|466002724|gb|EMP41877.1|	277.3	1e-73	Alpha-N-acetylgalactosaminidase [Chelonia mydas]
CL1361.Contig2_NS2A	468	0	0	gi|466010804|ref|XP_004270198.1|	52.8	6e-06	PREDICTED: myosin-11 isoform 3 [Orcinus orca]
CL417.Contig1_NS2A	592	0	0	gi|466057985|ref|XP_004279759.1|	109.8	8e-23	PREDICTED: COX assembly mitochondrial protein homolog [Orcinus orca]
CL417.Contig6_NS2A	676	0	0	gi|466057985|ref|XP_004279759.1|	152.9	1e-35	PREDICTED: COX assembly mitochondrial protein homolog [Orcinus orca]
CL417.Contig8_NS2A	564	0	0	gi|466057985|ref|XP_004279759.1|	109.8	7e-23	PREDICTED: COX assembly mitochondrial protein homolog [Orcinus orca]
CL417.Contig9_NS2A	704	0	0	gi|466057985|ref|XP_004279759.1|	152.9	1e-35	PREDICTED: COX assembly mitochondrial protein homolog [Orcinus orca]
CL896.Contig4_NS2A	2453	0	0	gi|470622773|ref|XP_004319186.1|	268.9	9e-70	PREDICTED: germ cell-less protein-like 1 [Tursiops truncatus]
Unigene21684_NS2A	539	0	0	gi|471359541|ref|XP_004370346.1|	102.4	1e-20	PREDICTED: zinc finger protein 335 [Trichechus manatus latirostris]
CL100.Contig6_NS2A	302	0	0	gi|471360502|ref|XP_004370821.1|	102.1	8e-21	PREDICTED: integrator complex subunit 8 isoform 2 [Trichechus manatus latirostris]
CL795.Contig2_NS2A	952	0	0	gi|471379764|ref|XP_004377679.1|	174.9	5e-42	PREDICTED: zinc finger protein 513 [Trichechus manatus latirostris]
CL795.Contig3_NS2A	1020	0	0	gi|471379764|ref|XP_004377679.1|	165.6	3e-39	PREDICTED: zinc finger protein 513 [Trichechus manatus latirostris]
CL754.Contig6_NS2A	1287	0	0	gi|47209292|emb|CAF89575.1|	177.6	1e-42	unnamed protein product [Tetraodon nigroviridis]
CL1434.Contig1_NS2A	186	0	0	gi|47215052|emb|CAF95906.1|	90.1	3e-17	unnamed protein product [Tetraodon nigroviridis]
CL2285.Contig3_NS2A	1663	0	0	gi|50745656|ref|XP_420187.1|	631.3	4e-179	PREDICTED: transcription initiation factor TFIID subunit 7 [Gallus gallus] >gi|326918762|ref|XP_003205657.1| PREDICTED: transcription initiation factor TFIID subunit 7-like [Meleagris gallopavo]
CL2353.Contig1_NS2A	2585	0	0	gi|50754059|ref|XP_414234.1|	99.4	1e-18	PREDICTED: IST1 homolog [Gallus gallus]
CL2353.Contig4_NS2A	2325	0	0	gi|50754059|ref|XP_414234.1|	585.9	3e-165	PREDICTED: IST1 homolog [Gallus gallus]
CL37.Contig26_NS2A	1078	0	0	gi|53127638|emb|CAG31148.1|	56.2	3e-06	hypothetical protein RCJMB04_2m14 [Gallus gallus]
CL37.Contig38_NS2A	1100	0	0	gi|53127638|emb|CAG31148.1|	56.2	3e-06	hypothetical protein RCJMB04_2m14 [Gallus gallus]
Unigene24854_NS2A	1269	0	0	gi|53127638|emb|CAG31148.1|	65.5	7e-09	hypothetical protein RCJMB04_2m14 [Gallus gallus]
Unigene24855_NS2A	1247	0	0	gi|53127638|emb|CAG31148.1|	65.5	6e-09	hypothetical protein RCJMB04_2m14 [Gallus gallus]
CL754.Contig1_NS2A	1029	0	0	gi|54035096|gb|AAH84069.1|	57.4	5e-59	LOC398701 protein [Xenopus laevis]
CL3720.Contig2_NS2A	517	0	0	gi|55742646|ref|NP_001006412.1|	122.9	6e-27	high mobility group nucleosome-binding domain-containing protein 3 [Gallus gallus] >gi|82081278|sp|Q5ZIR5.1|HMGN3_CHICK RecName: Full=High mobility group nucleosome-binding domain-containing protein 3
CL441.Contig2_NS2A	1702	0	0	gi|55742646|ref|NP_001006412.1|	126.3	4e-27	high mobility group nucleosome-binding domain-containing protein 3 [Gallus gallus] >gi|82081278|sp|Q5ZIR5.1|HMGN3_CHICK RecName: Full=High mobility group nucleosome-binding domain-containing protein 3
Unigene53811_NS2A	164	0	0	gi|58003506|gb|AAW62259.1|	92	9e-18	calbindin D28K [Pantherophis guttatus]
Unigene23177_NS2A	2052	0	0	gi|62087592|dbj|BAD92243.1|	1142.1	0	SWI/SNF-related matrix-associated actin-dependent regulator of chromatin c2 isoform b variant [Homo sapiens]
CL908.Contig1_NS2A	981	0	0	gi|62857641|ref|NP_001016785.1|	236.9	1e-60	mitochondrial ribosomal protein L11 [Xenopus (Silurana) tropicalis] >gi|89273898|emb|CAJ83490.1| mitochondrial ribosomal protein L11 [Xenopus (Silurana) tropicalis] >gi|134023847|gb|AAI35339.1| mitochondrial ribosomal protein L11 [Xenopus (Silurana) tropicalis]
CL908.Contig3_NS2A	1072	0	0	gi|62857641|ref|NP_001016785.1|	236.9	1e-60	mitochondrial ribosomal protein L11 [Xenopus (Silurana) tropicalis] >gi|89273898|emb|CAJ83490.1| mitochondrial ribosomal protein L11 [Xenopus (Silurana) tropicalis] >gi|134023847|gb|AAI35339.1| mitochondrial ribosomal protein L11 [Xenopus (Silurana) tropicalis]
CL908.Contig4_NS2A	1099	0	0	gi|62857641|ref|NP_001016785.1|	236.9	1e-60	mitochondrial ribosomal protein L11 [Xenopus (Silurana) tropicalis] >gi|89273898|emb|CAJ83490.1| mitochondrial ribosomal protein L11 [Xenopus (Silurana) tropicalis] >gi|134023847|gb|AAI35339.1| mitochondrial ribosomal protein L11 [Xenopus (Silurana) tropicalis]
CL2180.Contig2_NS2A	411	0	0	gi|62859885|ref|NP_001017310.1|	120.9	1e-26	ATPase, H+ transporting, lysosomal 38kDa, V0 subunit d1 [Xenopus (Silurana) tropicalis] >gi|117558459|gb|AAI25666.1| ATPase, H+ transporting, lysosomal 38kDa, V0 subunit d1 [Xenopus (Silurana) tropicalis]
CL1980.Contig2_NS2A	588	0	0	gi|68533845|gb|AAH99169.1|	70.1	7e-11	Ube2e2 protein, partial [Rattus norvegicus]
CL1980.Contig4_NS2A	736	0	0	gi|68533845|gb|AAH99169.1|	398.7	1e-109	Ube2e2 protein, partial [Rattus norvegicus]
CL916.Contig2_NS2A	1374	0	0	gi|86129462|ref|NP_001034368.1|	60.5	2e-07	PHD finger protein 20-like protein 1 [Gallus gallus] >gi|82125354|sp|Q5F3G6.1|P20L1_CHICK RecName: Full=PHD finger protein 20-like protein 1
CL916.Contig6_NS2A	1543	0	0	gi|86129462|ref|NP_001034368.1|	556.6	1e-156	PHD finger protein 20-like protein 1 [Gallus gallus] >gi|82125354|sp|Q5F3G6.1|P20L1_CHICK RecName: Full=PHD finger protein 20-like protein 1
Unigene21760_NS2A	6131	1	0.0087	gi|327266012|ref|XP_003217801.1|	251.5	4e-64	PREDICTED: uncharacterized protein C3orf63-like [Anolis carolinensis]
CL1222.Contig3_NS2A	5943	1	0.009	gi|224047322|ref|XP_002195514.1|	577	4e-162	PREDICTED: ectonucleoside triphosphate diphosphohydrolase 6 [Taeniopygia guttata]
CL1659.Contig2_NS2A	5376	1	0.01	gi|327274361|ref|XP_003221946.1|	1619.8	0	PREDICTED: NK-tumor recognition protein-like [Anolis carolinensis]
CL3102.Contig3_NS2A	5321	1	0.0101	gi|327279406|ref|XP_003224447.1|	1848.2	0	PREDICTED: serine/threonine-protein kinase PRP4 homolog [Anolis carolinensis]
CL1057.Contig1_NS2A	5017	1	0.0107	gi|363732956|ref|XP_420132.3|	1675.6	0	PREDICTED: diacylglycerol kinase delta [Gallus gallus]
CL1057.Contig5_NS2A	5027	1	0.0107	gi|363732956|ref|XP_420132.3|	1606.7	0	PREDICTED: diacylglycerol kinase delta [Gallus gallus]
CL1051.Contig1_NS2A	4945	1	0.0108	gi|327266012|ref|XP_003217801.1|	1793.9	0	PREDICTED: uncharacterized protein C3orf63-like [Anolis carolinensis]
CL1051.Contig2_NS2A	4888	1	0.011	gi|327266012|ref|XP_003217801.1|	1805.4	0	PREDICTED: uncharacterized protein C3orf63-like [Anolis carolinensis]
CL1441.Contig1_NS2A	4624	1	0.0116	gi|327283524|ref|XP_003226491.1|	2244.5	0	PREDICTED: plakophilin-4-like isoform 1 [Anolis carolinensis]
CL374.Contig4_NS2A	4636	1	0.0116	gi|334323420|ref|XP_003340392.1|	142.5	2e-31	PREDICTED: neuralized-like protein 4-like [Monodelphis domestica]
CL363.Contig15_NS2A	4414	1	0.0121	gi|363729528|ref|XP_417265.3|	198.4	3e-48	PREDICTED: F-box/WD repeat-containing protein 7-like [Gallus gallus]
CL1226.Contig2_NS2A	4380	1	0.0122	gi|363729548|ref|XP_428171.3|	1525	0	PREDICTED: LOW QUALITY PROTEIN: nuclear pore complex protein Nup98-Nup96 [Gallus gallus]
CL363.Contig27_NS2A	4328	1	0.0124	gi|363729528|ref|XP_417265.3|	198.4	3e-48	PREDICTED: F-box/WD repeat-containing protein 7-like [Gallus gallus]
CL515.Contig6_NS2A	4265	1	0.0126	gi|363737662|ref|XP_003641884.1|	473	6e-131	PREDICTED: LOW QUALITY PROTEIN: protein unc-45 homolog A, partial [Gallus gallus]
CL837.Contig6_NS2A	4239	1	0.0126	gi|426216530|ref|XP_004002515.1|	1844.7	0	PREDICTED: histone-lysine N-methyltransferase SETDB1 [Ovis aries]
CL2319.Contig1_NS2A	4234	1	0.0127	gi|327286877|ref|XP_003228156.1|	1470.3	0	PREDICTED: H(+)/Cl(-) exchange transporter 5-like [Anolis carolinensis]
CL1877.Contig1_NS2A	4203	1	0.0128	gi|327267374|ref|XP_003218477.1|	1210.3	0	PREDICTED: armadillo repeat-containing protein 8-like [Anolis carolinensis]
CL363.Contig28_NS2A	4184	1	0.0128	gi|363729528|ref|XP_417265.3|	221.9	2e-55	PREDICTED: F-box/WD repeat-containing protein 7-like [Gallus gallus]
CL515.Contig5_NS2A	4190	1	0.0128	gi|465982154|gb|EMP36061.1|	424.5	2e-116	Protein unc-45 like protein A [Chelonia mydas]
CL1877.Contig2_NS2A	4143	1	0.0129	gi|327267374|ref|XP_003218477.1|	1222.2	0	PREDICTED: armadillo repeat-containing protein 8-like [Anolis carolinensis]
CL837.Contig8_NS2A	4132	1	0.013	gi|363742921|ref|XP_423391.3|	261.9	2e-67	PREDICTED: LOW QUALITY PROTEIN: histone-lysine N-methyltransferase SETDB1, partial [Gallus gallus]
CL2321.Contig5_NS2A	4081	1	0.0131	gi|224083079|ref|XP_002189187.1|	390.2	5e-106	PREDICTED: ubiquitin conjugation factor E4 A [Taeniopygia guttata]
CL550.Contig1_NS2A	4096	1	0.0131	gi|327284401|ref|XP_003226926.1|	93.2	1e-16	PREDICTED: CAP-Gly domain-containing linker protein 1-like [Anolis carolinensis]
CL363.Contig16_NS2A	4098	1	0.0131	gi|363729528|ref|XP_417265.3|	221.9	2e-55	PREDICTED: F-box/WD repeat-containing protein 7-like [Gallus gallus]
CL1476.Contig8_NS2A	3965	1	0.0135	gi|327276351|ref|XP_003222933.1|	499.6	5e-139	PREDICTED: signal-induced proliferation-associated 1-like protein 3-like [Anolis carolinensis]
CL177.Contig10_NS2A	3977	1	0.0135	gi|465962216|gb|EMP29662.1|	107.5	6e-21	Putative protein C8orf41 like protein [Chelonia mydas]
CL363.Contig14_NS2A	3906	1	0.0137	gi|363729528|ref|XP_417265.3|	1030.4	0	PREDICTED: F-box/WD repeat-containing protein 7-like [Gallus gallus]
CL1136.Contig3_NS2A	3785	1	0.0142	gi|126304825|ref|XP_001367042.1|	80.5	7e-13	PREDICTED: WW domain containing E3 ubiquitin protein ligase 2 [Monodelphis domestica]
CL173.Contig13_NS2A	3782	1	0.0142	gi|449279206|gb|EMC86841.1|	81.6	3e-13	Serine/threonine-protein kinase Chk2 [Columba livia]
CL1136.Contig22_NS2A	3755	1	0.0143	gi|126304825|ref|XP_001367042.1|	80.5	7e-13	PREDICTED: WW domain containing E3 ubiquitin protein ligase 2 [Monodelphis domestica]
CL177.Contig1_NS2A	3715	1	0.0144	gi|465962216|gb|EMP29662.1|	107.5	5e-21	Putative protein C8orf41 like protein [Chelonia mydas]
CL1136.Contig12_NS2A	3708	1	0.0145	gi|126304825|ref|XP_001367042.1|	80.5	7e-13	PREDICTED: WW domain containing E3 ubiquitin protein ligase 2 [Monodelphis domestica]
Unigene24393_NS2A	3696	1	0.0145	gi|327276351|ref|XP_003222933.1|	498.8	0	PREDICTED: signal-induced proliferation-associated 1-like protein 3-like [Anolis carolinensis]
CL1136.Contig21_NS2A	3673	1	0.0146	gi|126304825|ref|XP_001367042.1|	651.4	0	PREDICTED: WW domain containing E3 ubiquitin protein ligase 2 [Monodelphis domestica]
CL1136.Contig6_NS2A	3678	1	0.0146	gi|126304825|ref|XP_001367042.1|	80.5	7e-13	PREDICTED: WW domain containing E3 ubiquitin protein ligase 2 [Monodelphis domestica]
CL363.Contig18_NS2A	3676	1	0.0146	gi|363729528|ref|XP_417265.3|	60.5	8e-07	PREDICTED: F-box/WD repeat-containing protein 7-like [Gallus gallus]
CL396.Contig1_NS2A	3636	1	0.0147	gi|327262176|ref|XP_003215901.1|	961.4	0	PREDICTED: UDP-GalNAc:beta-1,3-N-acetylgalactosaminyltransferase 2-like [Anolis carolinensis]
CL330.Contig1_NS2A	3621	1	0.0148	--	--	--	--
CL173.Contig16_NS2A	3632	1	0.0148	gi|449279206|gb|EMC86841.1|	81.6	3e-13	Serine/threonine-protein kinase Chk2 [Columba livia]
CL363.Contig29_NS2A	3590	1	0.0149	gi|363729528|ref|XP_417265.3|	60.5	8e-07	PREDICTED: F-box/WD repeat-containing protein 7-like [Gallus gallus]
Unigene685_NS2A	7169	2	0.015	gi|327285131|ref|XP_003227288.1|	4205.2	0	PREDICTED: chromodomain-helicase-DNA-binding protein 8-like [Anolis carolinensis]
CL1136.Contig11_NS2A	3566	1	0.015	gi|327287522|ref|XP_003228478.1|	1305.8	0	PREDICTED: NEDD4-like E3 ubiquitin-protein ligase WWP2-like [Anolis carolinensis]
CL1339.Contig3_NS2A	3522	1	0.0152	gi|334313496|ref|XP_001373475.2|	486.5	0	PREDICTED: ectonucleoside triphosphate diphosphohydrolase 4 [Monodelphis domestica]
CL302.Contig2_NS2A	3502	1	0.0153	gi|126337145|ref|XP_001366129.1|	2116.3	0	PREDICTED: cytoplasmic FMR1-interacting protein 1-like isoform 1 [Monodelphis domestica]
CL4188.Contig8_NS2A	3448	1	0.0155	gi|327278428|ref|XP_003223964.1|	1442.6	0	PREDICTED: dnaJ homolog subfamily C member 10-like [Anolis carolinensis]
CL363.Contig5_NS2A	3446	1	0.0156	gi|363729528|ref|XP_417265.3|	60.5	7e-07	PREDICTED: F-box/WD repeat-containing protein 7-like [Gallus gallus]
CL837.Contig2_NS2A	3437	1	0.0156	gi|363742921|ref|XP_423391.3|	1324.7	0	PREDICTED: LOW QUALITY PROTEIN: histone-lysine N-methyltransferase SETDB1, partial [Gallus gallus]
CL173.Contig41_NS2A	3438	1	0.0156	gi|449279206|gb|EMC86841.1|	81.6	3e-13	Serine/threonine-protein kinase Chk2 [Columba livia]
CL177.Contig20_NS2A	3419	1	0.0157	gi|465962216|gb|EMP29662.1|	80.5	2e-143	Putative protein C8orf41 like protein [Chelonia mydas]
CL2543.Contig1_NS2A	3395	1	0.0158	--	--	--	--
CL4188.Contig1_NS2A	3346	1	0.016	gi|327278428|ref|XP_003223964.1|	1442.6	0	PREDICTED: dnaJ homolog subfamily C member 10-like [Anolis carolinensis]
CL363.Contig6_NS2A	3360	1	0.016	gi|363729528|ref|XP_417265.3|	60.5	7e-07	PREDICTED: F-box/WD repeat-containing protein 7-like [Gallus gallus]
CL787.Contig8_NS2A	3338	1	0.0161	gi|301610949|ref|XP_002935004.1|	553.1	3e-155	PREDICTED: ankyrin repeat domain-containing protein 26 [Xenopus (Silurana) tropicalis]
CL177.Contig19_NS2A	3321	1	0.0161	gi|465962216|gb|EMP29662.1|	105.5	7e-148	Putative protein C8orf41 like protein [Chelonia mydas]
CL177.Contig23_NS2A	3337	1	0.0161	gi|465962216|gb|EMP29662.1|	181.4	1e-148	Putative protein C8orf41 like protein [Chelonia mydas]
CL476.Contig8_NS2A	3319	1	0.0162	gi|327260974|ref|XP_003215307.1|	1386.3	0	PREDICTED: matrin-3-like [Anolis carolinensis]
CL843.Contig1_NS2A	3304	1	0.0162	gi|327274434|ref|XP_003221982.1|	1210.3	0	PREDICTED: zinc finger MYND domain-containing protein 11-like [Anolis carolinensis]
CL559.Contig3_NS2A	3304	1	0.0162	gi|327277161|ref|XP_003223334.1|	1538.9	0	PREDICTED: bcl-2-associated transcription factor 1-like [Anolis carolinensis]
CL432.Contig8_NS2A	3313	1	0.0162	gi|327280322|ref|XP_003224901.1|	92.8	1e-16	PREDICTED: arginase-2, mitochondrial-like [Anolis carolinensis]
CL515.Contig8_NS2A	3319	1	0.0162	gi|363737662|ref|XP_003641884.1|	1286.5	0	PREDICTED: LOW QUALITY PROTEIN: protein unc-45 homolog A, partial [Gallus gallus]
CL2986.Contig1_NS2A	3282	1	0.0163	--	--	--	--
CL476.Contig12_NS2A	3298	1	0.0163	gi|327260974|ref|XP_003215307.1|	1393.2	0	PREDICTED: matrin-3-like [Anolis carolinensis]
CL173.Contig18_NS2A	3288	1	0.0163	gi|449279206|gb|EMC86841.1|	81.6	3e-13	Serine/threonine-protein kinase Chk2 [Columba livia]
CL173.Contig19_NS2A	3296	1	0.0163	gi|449279206|gb|EMC86841.1|	81.6	3e-13	Serine/threonine-protein kinase Chk2 [Columba livia]
CL173.Contig4_NS2A	3293	1	0.0163	gi|449279206|gb|EMC86841.1|	81.6	3e-13	Serine/threonine-protein kinase Chk2 [Columba livia]
CL588.Contig1_NS2A	3265	1	0.0164	gi|327290676|ref|XP_003230048.1|	165.6	1e-38	PREDICTED: phosphatidylinositol transfer protein alpha isoform-like [Anolis carolinensis]
CL1145.Contig5_NS2A	3255	1	0.0165	gi|327273461|ref|XP_003221499.1|	733.8	0	PREDICTED: optineurin-like [Anolis carolinensis]
CL843.Contig2_NS2A	3254	1	0.0165	gi|327274434|ref|XP_003221982.1|	1210.3	0	PREDICTED: zinc finger MYND domain-containing protein 11-like [Anolis carolinensis]
CL476.Contig7_NS2A	3220	1	0.0166	gi|327260974|ref|XP_003215307.1|	1386.3	0	PREDICTED: matrin-3-like [Anolis carolinensis]
CL177.Contig22_NS2A	3239	1	0.0166	gi|465962216|gb|EMP29662.1|	547.4	1e-153	Putative protein C8orf41 like protein [Chelonia mydas]
CL843.Contig4_NS2A	3215	1	0.0167	gi|327274434|ref|XP_003221982.1|	1219.5	0	PREDICTED: zinc finger MYND domain-containing protein 11-like [Anolis carolinensis]
CL476.Contig13_NS2A	3199	1	0.0168	gi|327260974|ref|XP_003215307.1|	1393.2	0	PREDICTED: matrin-3-like [Anolis carolinensis]
CL432.Contig19_NS2A	3187	1	0.0168	gi|327280322|ref|XP_003224901.1|	92.8	1e-16	PREDICTED: arginase-2, mitochondrial-like [Anolis carolinensis]
CL432.Contig31_NS2A	3164	1	0.0169	gi|327280322|ref|XP_003224901.1|	111.3	3e-22	PREDICTED: arginase-2, mitochondrial-like [Anolis carolinensis]
CL363.Contig9_NS2A	3168	1	0.0169	gi|363729528|ref|XP_417265.3|	60.5	7e-07	PREDICTED: F-box/WD repeat-containing protein 7-like [Gallus gallus]
CL100.Contig2_NS2A	3163	1	0.0169	gi|94421464|ref|NP_001035318.1|	1745.3	0	integrator complex subunit 8 [Gallus gallus]
CL173.Contig11_NS2A	3146	1	0.017	gi|449279206|gb|EMC86841.1|	81.6	2e-13	Serine/threonine-protein kinase Chk2 [Columba livia]
CL830.Contig8_NS2A	3135	1	0.0171	gi|327260560|ref|XP_003215102.1|	209.9	7e-52	PREDICTED: LOW QUALITY PROTEIN: formin-binding protein 4-like [Anolis carolinensis]
CL1402.Contig3_NS2A	6262	2	0.0171	gi|334326682|ref|XP_003340788.1|	2194.5	0	PREDICTED: LOW QUALITY PROTEIN: regulator of nonsense transcripts 1-like [Monodelphis domestica]
CL2577.Contig1_NS2A	3137	1	0.0171	gi|334328682|ref|XP_001371470.2|	34.7	9e-06	PREDICTED: latent-transforming growth factor beta-binding protein 4 [Monodelphis domestica]
CL173.Contig14_NS2A	3143	1	0.0171	gi|449279206|gb|EMC86841.1|	81.6	2e-13	Serine/threonine-protein kinase Chk2 [Columba livia]
CL1795.Contig7_NS2A	3116	1	0.0172	--	--	--	--
CL1136.Contig4_NS2A	3118	1	0.0172	gi|126304825|ref|XP_001367042.1|	80.5	6e-13	PREDICTED: WW domain containing E3 ubiquitin protein ligase 2 [Monodelphis domestica]
CL826.Contig6_NS2A	3122	1	0.0172	gi|327281101|ref|XP_003225288.1|	385.6	0	PREDICTED: ataxin-2-like protein-like [Anolis carolinensis]
CL363.Contig3_NS2A	3122	1	0.0172	gi|327289672|ref|XP_003229548.1|	1112.8	0	PREDICTED: f-box/WD repeat-containing protein 7-like [Anolis carolinensis]
CL166.Contig7_NS2A	3096	1	0.0173	gi|327285412|ref|XP_003227427.1|	385.6	9e-105	PREDICTED: hippocalcin-like protein 4-like [Anolis carolinensis]
CL1157.Contig6_NS2A	3101	1	0.0173	gi|334333551|ref|XP_001372756.2|	596.3	3e-168	PREDICTED: rab11 family-interacting protein 3-like [Monodelphis domestica]
CL151.Contig1_NS2A	3086	1	0.0174	gi|327264049|ref|XP_003216829.1|	1325.1	0	PREDICTED: interleukin enhancer-binding factor 3-like isoform 1 [Anolis carolinensis]
CL432.Contig32_NS2A	3076	1	0.0174	gi|327280356|ref|XP_003224918.1|	375.9	7e-102	PREDICTED: vesicle transport through interaction with t-SNAREs homolog 1B-like [Anolis carolinensis]
CL363.Contig23_NS2A	3082	1	0.0174	gi|363729528|ref|XP_417265.3|	60.5	6e-07	PREDICTED: F-box/WD repeat-containing protein 7-like [Gallus gallus]
CL177.Contig21_NS2A	3059	1	0.0175	gi|465962216|gb|EMP29662.1|	105.5	6e-148	Putative protein C8orf41 like protein [Chelonia mydas]
CL1136.Contig18_NS2A	3041	1	0.0176	gi|126304825|ref|XP_001367042.1|	80.5	6e-13	PREDICTED: WW domain containing E3 ubiquitin protein ligase 2 [Monodelphis domestica]
CL432.Contig5_NS2A	3038	1	0.0176	gi|327280322|ref|XP_003224901.1|	111.3	3e-22	PREDICTED: arginase-2, mitochondrial-like [Anolis carolinensis]
CL166.Contig6_NS2A	3046	1	0.0176	gi|327285412|ref|XP_003227427.1|	385.6	9e-105	PREDICTED: hippocalcin-like protein 4-like [Anolis carolinensis]
CL318.Contig3_NS2A	3049	1	0.0176	gi|363742927|ref|XP_003642744.1|	822	0	PREDICTED: phosphatidylinositol-4-phosphate 5-kinase type-1 alpha-like [Gallus gallus]
CL1157.Contig1_NS2A	3052	1	0.0176	gi|465998842|gb|EMP40695.1|	548.5	8e-154	Rab11 family-interacting protein 3 [Chelonia mydas]
CL1714.Contig4_NS2A	3047	1	0.0176	gi|57524928|ref|NP_001006130.1|	1315.8	0	ubiquitin carboxyl-terminal hydrolase 10 [Gallus gallus] >gi|75571288|sp|Q5ZJN4.1|UBP10_CHICK RecName: Full=Ubiquitin carboxyl-terminal hydrolase 10; AltName: Full=Deubiquitinating enzyme 10; AltName: Full=Ubiquitin thioesterase 10; AltName: Full=Ubiquitin-specific-processing protease 10
CL2436.Contig3_NS2A	3037	1	0.0177	gi|327271501|ref|XP_003220526.1|	852.8	0	PREDICTED: PHD finger protein 20-like [Anolis carolinensis]
CL1714.Contig3_NS2A	3032	1	0.0177	gi|57524928|ref|NP_001006130.1|	1322	0	ubiquitin carboxyl-terminal hydrolase 10 [Gallus gallus] >gi|75571288|sp|Q5ZJN4.1|UBP10_CHICK RecName: Full=Ubiquitin carboxyl-terminal hydrolase 10; AltName: Full=Deubiquitinating enzyme 10; AltName: Full=Ubiquitin thioesterase 10; AltName: Full=Ubiquitin-specific-processing protease 10
CL1136.Contig15_NS2A	3006	1	0.0178	gi|126304825|ref|XP_001367042.1|	508.4	0	PREDICTED: WW domain containing E3 ubiquitin protein ligase 2 [Monodelphis domestica]
CL172.Contig3_NS2A	3011	1	0.0178	gi|465959021|gb|EMP28224.1|	969.9	0	Double-stranded RNA-specific adenosine deaminase [Chelonia mydas]
CL151.Contig15_NS2A	2988	1	0.0179	gi|327264049|ref|XP_003216829.1|	540	0	PREDICTED: interleukin enhancer-binding factor 3-like isoform 1 [Anolis carolinensis]
CL151.Contig17_NS2A	2994	1	0.0179	gi|355755457|gb|EHH59204.1|	58.5	2e-06	hypothetical protein EGM_09260, partial [Macaca fascicularis]
CL787.Contig4_NS2A	3003	1	0.0179	gi|363727547|ref|XP_416008.3|	385.2	1e-104	PREDICTED: ankyrin repeat domain-containing protein 26 [Gallus gallus]
CL1447.Contig1_NS2A	3000	1	0.0179	gi|363741294|ref|XP_415806.3|	353.6	3e-95	PREDICTED: uncharacterized protein LOC417560 [Gallus gallus]
CL1983.Contig1_NS2A	2987	1	0.0179	gi|465990110|gb|EMP38271.1|	139.4	1e-30	Nucleobindin-2 [Chelonia mydas]
CL1136.Contig23_NS2A	2976	1	0.018	gi|126304825|ref|XP_001367042.1|	477.6	0	PREDICTED: WW domain containing E3 ubiquitin protein ligase 2 [Monodelphis domestica]
CL1714.Contig2_NS2A	2984	1	0.018	gi|449282514|gb|EMC89347.1|	1327.8	0	Ubiquitin carboxyl-terminal hydrolase 10, partial [Columba livia]
CL647.Contig14_NS2A	2958	1	0.0181	gi|363727373|ref|XP_415358.3|	1638.6	0	PREDICTED: LOW QUALITY PROTEIN: myotubularin-related protein 5 [Gallus gallus]
CL2283.Contig3_NS2A	5924	2	0.0181	gi|363732739|ref|XP_003641146.1|	3443.3	0	PREDICTED: mediator of RNA polymerase II transcription subunit 12 [Gallus gallus]
CL721.Contig3_NS2A	5892	2	0.0182	gi|327274490|ref|XP_003222010.1|	109	3e-21	PREDICTED: rho GTPase-activating protein 12-like [Anolis carolinensis]
CL26.Contig1_NS2A	2947	1	0.0182	gi|327275327|ref|XP_003222425.1|	343.6	3e-92	PREDICTED: STE20-related kinase adapter protein alpha-like [Anolis carolinensis]
CL26.Contig8_NS2A	2942	1	0.0182	gi|327275327|ref|XP_003222425.1|	66.2	3e-89	PREDICTED: STE20-related kinase adapter protein alpha-like [Anolis carolinensis]
CL432.Contig33_NS2A	2950	1	0.0182	gi|327280356|ref|XP_003224918.1|	375.9	6e-102	PREDICTED: vesicle transport through interaction with t-SNAREs homolog 1B-like [Anolis carolinensis]
CL363.Contig1_NS2A	2938	1	0.0182	gi|327289672|ref|XP_003229548.1|	59.3	1e-06	PREDICTED: f-box/WD repeat-containing protein 7-like [Anolis carolinensis]
CL173.Contig5_NS2A	2949	1	0.0182	gi|449279206|gb|EMC86841.1|	81.6	2e-13	Serine/threonine-protein kinase Chk2 [Columba livia]
CL1136.Contig8_NS2A	2929	1	0.0183	gi|126304825|ref|XP_001367042.1|	1192.6	0	PREDICTED: WW domain containing E3 ubiquitin protein ligase 2 [Monodelphis domestica]
CL432.Contig34_NS2A	2927	1	0.0183	gi|327280356|ref|XP_003224918.1|	375.9	6e-102	PREDICTED: vesicle transport through interaction with t-SNAREs homolog 1B-like [Anolis carolinensis]
CL2948.Contig2_NS2A	2931	1	0.0183	gi|363742229|ref|XP_001232077.2|	1073.9	0	PREDICTED: polycomb protein SCMH1 [Gallus gallus]
CL1136.Contig9_NS2A	2899	1	0.0185	gi|126304825|ref|XP_001367042.1|	1161.8	0	PREDICTED: WW domain containing E3 ubiquitin protein ligase 2 [Monodelphis domestica]
CL232.Contig7_NS2A	2896	1	0.0185	gi|327271137|ref|XP_003220344.1|	1161.4	0	PREDICTED: oxysterol-binding protein-related protein 9-like isoform 1 [Anolis carolinensis]
CL2752.Contig2_NS2A	2892	1	0.0185	gi|327276567|ref|XP_003223041.1|	1048.1	0	PREDICTED: e3 ubiquitin-protein ligase Praja-2-like [Anolis carolinensis]
CL151.Contig5_NS2A	2896	1	0.0185	gi|355755457|gb|EHH59204.1|	58.5	2e-06	hypothetical protein EGM_09260, partial [Macaca fascicularis]
CL173.Contig22_NS2A	2904	1	0.0185	gi|449279206|gb|EMC86841.1|	81.6	2e-13	Serine/threonine-protein kinase Chk2 [Columba livia]
CL1073.Contig3_NS2A	5735	2	0.0187	gi|465970289|gb|EMP32291.1|	218.4	3e-54	Macrophage colony-stimulating factor 1 [Chelonia mydas]
CL363.Contig13_NS2A	2852	1	0.0188	gi|327289672|ref|XP_003229548.1|	59.3	1e-06	PREDICTED: f-box/WD repeat-containing protein 7-like [Anolis carolinensis]
CL3745.Contig8_NS2A	2839	1	0.0189	gi|358339569|dbj|GAA47606.1|	58.9	1e-06	hypothetical protein CLF_100574 [Clonorchis sinensis]
CL26.Contig7_NS2A	2820	1	0.019	gi|327275327|ref|XP_003222425.1|	64.7	2e-63	PREDICTED: STE20-related kinase adapter protein alpha-like [Anolis carolinensis]
CL2020.Contig2_NS2A	5609	2	0.0191	gi|111186461|ref|NP_001034369.2|	2251.9	0	partitioning defective 3 homolog [Gallus gallus] >gi|110645181|gb|ABG81416.1| par3 [Gallus gallus]
CL1488.Contig2_NS2A	2812	1	0.0191	gi|327263227|ref|XP_003216422.1|	235.3	1e-59	PREDICTED: calpastatin-like [Anolis carolinensis]
CL432.Contig21_NS2A	2801	1	0.0191	gi|327280356|ref|XP_003224918.1|	375.9	6e-102	PREDICTED: vesicle transport through interaction with t-SNAREs homolog 1B-like [Anolis carolinensis]
CL100.Contig4_NS2A	2813	1	0.0191	gi|94421464|ref|NP_001035318.1|	1556.6	0	integrator complex subunit 8 [Gallus gallus]
CL26.Contig17_NS2A	2796	1	0.0192	gi|327275327|ref|XP_003222425.1|	43.9	8e-57	PREDICTED: STE20-related kinase adapter protein alpha-like [Anolis carolinensis]
CL173.Contig31_NS2A	2799	1	0.0192	gi|449279206|gb|EMC86841.1|	81.6	2e-13	Serine/threonine-protein kinase Chk2 [Columba livia]
CL2500.Contig2_NS2A	2793	1	0.0192	gi|465952606|gb|EMP24984.1|	1362	0	Non-receptor tyrosine-protein kinase TYK2 [Chelonia mydas]
CL1239.Contig7_NS2A	2771	1	0.0193	gi|148236825|ref|NP_001081143.1|	302.8	0	poly(A)-specific ribonuclease PARN [Xenopus laevis] >gi|46329632|gb|AAH68919.1| Parn-A protein [Xenopus laevis]
CL3745.Contig2_NS2A	2777	1	0.0193	gi|358339569|dbj|GAA47606.1|	58.9	1e-06	hypothetical protein CLF_100574 [Clonorchis sinensis]
CL1239.Contig12_NS2A	2752	1	0.0195	gi|148236825|ref|NP_001081143.1|	302.8	0	poly(A)-specific ribonuclease PARN [Xenopus laevis] >gi|46329632|gb|AAH68919.1| Parn-A protein [Xenopus laevis]
CL653.Contig5_NS2A	2754	1	0.0195	gi|327272692|ref|XP_003221118.1|	1213	0	PREDICTED: ubiquitin carboxyl-terminal hydrolase 44-A-like [Anolis carolinensis]
CL26.Contig13_NS2A	2755	1	0.0195	gi|327275327|ref|XP_003222425.1|	802.4	0	PREDICTED: STE20-related kinase adapter protein alpha-like [Anolis carolinensis]
CL173.Contig30_NS2A	2754	1	0.0195	gi|449279206|gb|EMC86841.1|	81.6	2e-13	Serine/threonine-protein kinase Chk2 [Columba livia]
CL173.Contig8_NS2A	2737	1	0.0196	gi|449279206|gb|EMC86841.1|	81.6	2e-13	Serine/threonine-protein kinase Chk2 [Columba livia]
CL664.Contig7_NS2A	2727	1	0.0197	gi|327289602|ref|XP_003229513.1|	1150.2	0	PREDICTED: LOW QUALITY PROTEIN: gamma-tubulin complex component 4-like [Anolis carolinensis]
CL26.Contig10_NS2A	2702	1	0.0198	gi|327275327|ref|XP_003222425.1|	43.9	0	PREDICTED: STE20-related kinase adapter protein alpha-like [Anolis carolinensis]
CL1073.Contig5_NS2A	5418	2	0.0198	gi|465970289|gb|EMP32291.1|	84.3	8e-14	Macrophage colony-stimulating factor 1 [Chelonia mydas]
CL1239.Contig19_NS2A	2691	1	0.0199	gi|224070057|ref|XP_002197536.1|	1013.5	0	PREDICTED: poly(A)-specific ribonuclease PARN [Taeniopygia guttata]
CL412.Contig1_NS2A	2688	1	0.0199	gi|327286044|ref|XP_003227741.1|	182.2	1e-43	PREDICTED: hypothetical protein LOC100557196 [Anolis carolinensis]
CL1467.Contig5_NS2A	2697	1	0.0199	gi|395541666|ref|XP_003772762.1|	610.1	1e-172	PREDICTED: signal transducer and activator of transcription 2 [Sarcophilus harrisii]
CL384.Contig9_NS2A	2692	1	0.0199	gi|465954391|gb|EMP25888.1|	63.2	8e-08	Tripartite motif-containing protein 39 [Chelonia mydas]
CL419.Contig4_NS2A	2683	1	0.02	gi|118086775|ref|XP_419119.2|	768.5	0	PREDICTED: protein spire homolog 1 [Gallus gallus]
CL1691.Contig2_NS2A	2681	1	0.02	gi|327264893|ref|XP_003217243.1|	761.1	0	PREDICTED: exocyst complex component 7-like isoform 4 [Anolis carolinensis]
CL384.Contig8_NS2A	2674	1	0.02	gi|465954391|gb|EMP25888.1|	63.2	8e-08	Tripartite motif-containing protein 39 [Chelonia mydas]
CL1239.Contig10_NS2A	2672	1	0.0201	gi|224070057|ref|XP_002197536.1|	1021.1	0	PREDICTED: poly(A)-specific ribonuclease PARN [Taeniopygia guttata]
CL173.Contig27_NS2A	2657	1	0.0202	gi|449279206|gb|EMC86841.1|	81.6	2e-13	Serine/threonine-protein kinase Chk2 [Columba livia]
CL380.Contig4_NS2A	2638	1	0.0203	gi|465956648|gb|EMP27056.1|	680.6	0	Cytochrome P450 2H2, partial [Chelonia mydas]
CL1076.Contig1_NS2A	2630	1	0.0204	gi|465955118|gb|EMP26279.1|	74.7	2e-11	PH and SEC7 domain-containing protein 4 [Chelonia mydas]
CL3648.Contig2_NS2A	2615	1	0.0205	gi|470272411|ref|XP_004363116.1|	68.6	2e-09	hypothetical protein DFA_03513 [Dictyostelium fasciculatum] >gi|328876902|gb|EGG25265.1| hypothetical protein DFA_03513 [Dictyostelium fasciculatum]
CL26.Contig5_NS2A	2604	1	0.0206	gi|327275327|ref|XP_003222425.1|	64.7	0	PREDICTED: STE20-related kinase adapter protein alpha-like [Anolis carolinensis]
CL689.Contig5_NS2A	2593	1	0.0207	gi|327270054|ref|XP_003219806.1|	585.9	3e-165	PREDICTED: tRNA selenocysteine 1-associated protein 1-like [Anolis carolinensis]
CL173.Contig49_NS2A	2587	1	0.0207	gi|449279206|gb|EMC86841.1|	81.6	2e-13	Serine/threonine-protein kinase Chk2 [Columba livia]
CL26.Contig16_NS2A	2580	1	0.0208	gi|327275327|ref|XP_003222425.1|	43.9	0	PREDICTED: STE20-related kinase adapter protein alpha-like [Anolis carolinensis]
CL664.Contig1_NS2A	2573	1	0.0208	gi|327289602|ref|XP_003229513.1|	1114.8	0	PREDICTED: LOW QUALITY PROTEIN: gamma-tubulin complex component 4-like [Anolis carolinensis]
CL2372.Contig1_NS2A	2573	1	0.0208	gi|465982153|gb|EMP36060.1|	61.6	2e-07	Vacuolar protein sorting-associated protein 33B [Chelonia mydas]
CL668.Contig4_NS2A	2568	1	0.0209	gi|327263608|ref|XP_003216611.1|	369	7e-100	PREDICTED: protein RIC1 homolog [Anolis carolinensis]
CL1691.Contig1_NS2A	2560	1	0.0209	gi|327264893|ref|XP_003217243.1|	696	0	PREDICTED: exocyst complex component 7-like isoform 4 [Anolis carolinensis]
CL653.Contig8_NS2A	2570	1	0.0209	gi|327272692|ref|XP_003221118.1|	1213	0	PREDICTED: ubiquitin carboxyl-terminal hydrolase 44-A-like [Anolis carolinensis]
CL1570.Contig1_NS2A	2571	1	0.0209	gi|363741125|ref|XP_001234885.2|	1265	0	PREDICTED: telomerase-binding protein EST1A [Gallus gallus]
CL1120.Contig3_NS2A	2549	1	0.021	gi|327282788|ref|XP_003226124.1|	665.6	0	PREDICTED: cyclin-Y-like protein 1-B-like [Anolis carolinensis]
CL4188.Contig4_NS2A	5090	2	0.0211	gi|327278428|ref|XP_003223964.1|	1442.6	0	PREDICTED: dnaJ homolog subfamily C member 10-like [Anolis carolinensis]
CL689.Contig10_NS2A	2533	1	0.0212	gi|327270054|ref|XP_003219806.1|	585.9	3e-165	PREDICTED: tRNA selenocysteine 1-associated protein 1-like [Anolis carolinensis]
CL1033.Contig1_NS2A	2514	1	0.0213	gi|62751827|ref|NP_001015650.1|	543.9	1e-152	dihydroorotate dehydrogenase (quinone), mitochondrial precursor [Bos taurus] >gi|75057853|sp|Q5E9W3.1|PYRD_BOVIN RecName: Full=Dihydroorotate dehydrogenase (quinone), mitochondrial; Short=DHOdehase; AltName: Full=Dihydroorotate oxidase; Flags: Precursor >gi|59857979|gb|AAX08824.1| dihydroorotate dehydrogenase precursor [Bos taurus] >gi|112362407|gb|AAI20338.1| Dihydroorotate dehydrogenase [Bos ta…
CL123.Contig19_NS2A	2510	1	0.0214	gi|395837799|ref|XP_003791817.1|	872.1	0	PREDICTED: tumor suppressor p53-binding protein 1 isoform 2 [Otolemur garnettii]
CL914.Contig4_NS2A	2483	1	0.0216	gi|327274877|ref|XP_003222202.1|	354.4	1e-95	PREDICTED: sorting nexin-10-like [Anolis carolinensis]
CL432.Contig6_NS2A	2475	1	0.0217	gi|327280322|ref|XP_003224901.1|	590.5	1e-166	PREDICTED: arginase-2, mitochondrial-like [Anolis carolinensis]
CL787.Contig1_NS2A	2476	1	0.0217	gi|363727547|ref|XP_416008.3|	173.7	4e-41	PREDICTED: ankyrin repeat domain-containing protein 26 [Gallus gallus]
CL2913.Contig2_NS2A	4937	2	0.0217	gi|363727852|ref|XP_416233.3|	125.9	2e-26	PREDICTED: zinc finger CCCH domain-containing protein 7B [Gallus gallus]
Unigene23371_NS2A	2475	1	0.0217	gi|465956648|gb|EMP27056.1|	703	0	Cytochrome P450 2H2, partial [Chelonia mydas]
CL356.Contig17_NS2A	2463	1	0.0218	gi|327285232|ref|XP_003227338.1|	193	6e-47	PREDICTED: SID1 transmembrane family member 2-like, partial [Anolis carolinensis]
CL356.Contig54_NS2A	2464	1	0.0218	gi|327285232|ref|XP_003227338.1|	193	6e-47	PREDICTED: SID1 transmembrane family member 2-like, partial [Anolis carolinensis]
CL286.Contig1_NS2A	2451	1	0.0219	gi|224056078|ref|XP_002197956.1|	264.6	1e-68	PREDICTED: cyclin-T2 isoform 1 [Taeniopygia guttata]
CL689.Contig9_NS2A	2441	1	0.022	gi|327270054|ref|XP_003219806.1|	586.3	2e-165	PREDICTED: tRNA selenocysteine 1-associated protein 1-like [Anolis carolinensis]
CL239.Contig7_NS2A	2442	1	0.022	gi|327274778|ref|XP_003222153.1|	169.9	6e-40	PREDICTED: UPF0712 protein C7orf64-like [Anolis carolinensis]
Unigene12648_NS2A	2437	1	0.022	gi|465954799|gb|EMP26106.1|	582.4	3e-164	AT-rich interactive domain-containing protein 5A [Chelonia mydas]
CL1129.Contig3_NS2A	2437	1	0.022	gi|465956634|gb|EMP27042.1|	214.2	2e-53	Rho GTPase-activating protein 22 [Chelonia mydas]
CL791.Contig16_NS2A	2411	1	0.0222	--	--	--	--
CL441.Contig6_NS2A	2412	1	0.0222	gi|395534492|ref|XP_003769275.1|	38.5	3e-42	PREDICTED: high mobility group nucleosome-binding domain-containing protein 3 isoform 2 [Sarcophilus harrisii]
CL100.Contig7_NS2A	2417	1	0.0222	gi|94421464|ref|NP_001035318.1|	1315.1	0	integrator complex subunit 8 [Gallus gallus]
CL593.Contig3_NS2A	2407	1	0.0223	gi|395836373|ref|XP_003791131.1|	728	0	PREDICTED: dual specificity mitogen-activated protein kinase kinase 4 isoform 2 [Otolemur garnettii]
CL1033.Contig2_NS2A	2405	1	0.0223	gi|395837009|ref|XP_003791438.1|	547	1e-153	PREDICTED: dihydroorotate dehydrogenase (quinone), mitochondrial [Otolemur garnettii]
CL123.Contig14_NS2A	2408	1	0.0223	gi|395837799|ref|XP_003791817.1|	889.4	0	PREDICTED: tumor suppressor p53-binding protein 1 isoform 2 [Otolemur garnettii]
CL66.Contig4_NS2A	2401	1	0.0223	gi|465967300|gb|EMP31304.1|	1176.4	0	Integrin alpha-10 [Chelonia mydas]
CL791.Contig4_NS2A	2398	1	0.0224	--	--	--	--
CL689.Contig19_NS2A	2385	1	0.0225	gi|327270054|ref|XP_003219806.1|	585.9	3e-165	PREDICTED: tRNA selenocysteine 1-associated protein 1-like [Anolis carolinensis]
CL1451.Contig2_NS2A	2377	1	0.0226	gi|449485340|ref|XP_002188597.2|	716.5	0	PREDICTED: fatty acid amide hydrolase-like [Taeniopygia guttata]
CL681.Contig8_NS2A	2361	1	0.0227	gi|432910770|ref|XP_004078516.1|	139.8	8e-108	PREDICTED: protein RRNAD1-like [Oryzias latipes]
CL286.Contig2_NS2A	2353	1	0.0228	gi|224056078|ref|XP_002197956.1|	264.6	1e-68	PREDICTED: cyclin-T2 isoform 1 [Taeniopygia guttata]
CL286.Contig4_NS2A	2350	1	0.0228	gi|224056078|ref|XP_002197956.1|	192.2	1e-46	PREDICTED: cyclin-T2 isoform 1 [Taeniopygia guttata]
CL432.Contig13_NS2A	2349	1	0.0228	gi|327280322|ref|XP_003224901.1|	614	1e-173	PREDICTED: arginase-2, mitochondrial-like [Anolis carolinensis]
CL681.Contig6_NS2A	2351	1	0.0228	gi|432910770|ref|XP_004078516.1|	139.8	8e-108	PREDICTED: protein RRNAD1-like [Oryzias latipes]
CL83.Contig8_NS2A	2351	1	0.0228	gi|465950656|gb|EMP23904.1|	369.8	3e-100	Tetratricopeptide repeat protein 31 [Chelonia mydas]
CL374.Contig1_NS2A	2336	1	0.0229	gi|334323420|ref|XP_003340392.1|	82	1e-13	PREDICTED: neuralized-like protein 4-like [Monodelphis domestica]
CL83.Contig6_NS2A	2336	1	0.0229	gi|465950656|gb|EMP23904.1|	372.9	4e-101	Tetratricopeptide repeat protein 31 [Chelonia mydas]
Unigene23366_NS2A	2345	1	0.0229	gi|465956648|gb|EMP27056.1|	703	0	Cytochrome P450 2H2, partial [Chelonia mydas]
CL363.Contig4_NS2A	2331	1	0.023	gi|291384501|ref|XP_002708811.1|	78.2	6e-84	PREDICTED: ribosomal RNA processing 8, methyltransferase, homolog isoform 2 [Oryctolagus cuniculus]
CL715.Contig3_NS2A	2334	1	0.023	gi|327267748|ref|XP_003218661.1|	1195.7	0	PREDICTED: mini-chromosome maintenance complex-binding protein-like isoform 3 [Anolis carolinensis]
CL294.Contig7_NS2A	4671	2	0.023	gi|327267979|ref|XP_003218776.1|	190.3	8e-46	PREDICTED: coagulation factor VII-like [Anolis carolinensis]
CL1356.Contig3_NS2A	2327	1	0.023	gi|327286386|ref|XP_003227911.1|	1403.7	0	PREDICTED: splicing factor 3B subunit 3-like [Anolis carolinensis]
CL38.Contig1_NS2A	2330	1	0.023	gi|327287194|ref|XP_003228314.1|	89.7	7e-16	PREDICTED: n-acetylglucosamine-1-phosphotransferase subunit gamma-like [Anolis carolinensis]
CL576.Contig3_NS2A	4648	2	0.0231	gi|326929734|ref|XP_003211011.1|	424.9	2e-116	PREDICTED: ubiquitin-protein ligase E3B-like [Meleagris gallopavo]
CL1092.Contig5_NS2A	4634	2	0.0231	gi|327264683|ref|XP_003217141.1|	1421.8	0	PREDICTED: conserved oligomeric Golgi complex subunit 1-like [Anolis carolinensis]
CL612.Contig3_NS2A	2317	1	0.0231	gi|327276689|ref|XP_003223100.1|	1337.4	0	PREDICTED: far upstream element-binding protein 1-like [Anolis carolinensis]
Unigene23835_NS2A	4635	2	0.0231	gi|363732410|ref|XP_003641098.1|	793.5	0	PREDICTED: protein phosphatase 1G [Gallus gallus]
CL1044.Contig1_NS2A	2307	1	0.0232	gi|327279315|ref|XP_003224402.1|	800.8	0	PREDICTED: multidrug resistance-associated protein 5-like [Anolis carolinensis]
CL1044.Contig3_NS2A	2308	1	0.0232	gi|327279315|ref|XP_003224402.1|	800.8	0	PREDICTED: multidrug resistance-associated protein 5-like [Anolis carolinensis]
CL2283.Contig4_NS2A	4629	2	0.0232	gi|363732739|ref|XP_003641146.1|	2539.2	0	PREDICTED: mediator of RNA polymerase II transcription subunit 12 [Gallus gallus]
CL28.Contig6_NS2A	4610	2	0.0233	gi|344253071|gb|EGW09175.1|	195.3	2e-47	Pre-mRNA-processing factor 39 [Cricetulus griseus]
CL239.Contig12_NS2A	2286	1	0.0234	gi|327274778|ref|XP_003222153.1|	198.4	1e-48	PREDICTED: UPF0712 protein C7orf64-like [Anolis carolinensis]
CL356.Contig2_NS2A	2294	1	0.0234	gi|327285232|ref|XP_003227338.1|	193	6e-47	PREDICTED: SID1 transmembrane family member 2-like, partial [Anolis carolinensis]
CL356.Contig59_NS2A	2293	1	0.0234	gi|327285232|ref|XP_003227338.1|	193	6e-47	PREDICTED: SID1 transmembrane family member 2-like, partial [Anolis carolinensis]
Unigene23591_NS2A	2277	1	0.0235	gi|327268601|ref|XP_003219085.1|	435.3	7e-120	PREDICTED: nucleolar pre-ribosomal-associated protein 1-like [Anolis carolinensis]
Unigene26556_NS2A	2278	1	0.0235	gi|327286058|ref|XP_003227748.1|	64.3	3e-08	PREDICTED: zinc finger protein 850-like [Anolis carolinensis]
CL681.Contig4_NS2A	2271	1	0.0236	gi|327287478|ref|XP_003228456.1|	466.5	2e-129	PREDICTED: UPF0431 protein C1orf66 homolog [Anolis carolinensis]
CL473.Contig27_NS2A	2262	1	0.0237	gi|326936416|ref|XP_003214250.1|	56.2	8e-06	PREDICTED: leucine carboxyl methyltransferase 2-like, partial [Meleagris gallopavo]
Unigene25250_NS2A	2258	1	0.0237	gi|327266714|ref|XP_003218149.1|	669.1	0	PREDICTED: tetratricopeptide repeat protein 14-like [Anolis carolinensis]
CL318.Contig7_NS2A	2256	1	0.0238	gi|363742927|ref|XP_003642744.1|	825.9	0	PREDICTED: phosphatidylinositol-4-phosphate 5-kinase type-1 alpha-like [Gallus gallus]
CL173.Contig55_NS2A	2248	1	0.0238	gi|449279206|gb|EMC86841.1|	81.6	1e-13	Serine/threonine-protein kinase Chk2 [Columba livia]
CL363.Contig19_NS2A	2245	1	0.0239	gi|291384501|ref|XP_002708811.1|	332.8	4e-89	PREDICTED: ribosomal RNA processing 8, methyltransferase, homolog isoform 2 [Oryctolagus cuniculus]
CL1450.Contig2_NS2A	2236	1	0.024	--	--	--	--
Unigene24278_NS2A	2232	1	0.024	gi|327287986|ref|XP_003228709.1|	58.5	1e-06	PREDICTED: LOW QUALITY PROTEIN: zinc finger CCCH domain-containing protein 7A-like [Anolis carolinensis]
CL441.Contig5_NS2A	2230	1	0.024	gi|395534492|ref|XP_003769275.1|	38.5	3e-30	PREDICTED: high mobility group nucleosome-binding domain-containing protein 3 isoform 2 [Sarcophilus harrisii]
CL1443.Contig1_NS2A	4452	2	0.0241	gi|327279554|ref|XP_003224521.1|	1578.5	0	PREDICTED: histone deacetylase 7-like [Anolis carolinensis]
CL1215.Contig5_NS2A	4406	2	0.0243	gi|71894719|ref|NP_001026354.1|	1599	0	serine/threonine-protein phosphatase 6 regulatory subunit 3 [Gallus gallus] >gi|82075434|sp|Q5F471.1|SAPS3_CHICK RecName: Full=Serine/threonine-protein phosphatase 6 regulatory subunit 3; AltName: Full=SAPS domain family member 3
CL268.Contig9_NS2A	2195	1	0.0244	gi|119620768|gb|EAX00363.1|	276.6	4e-72	splicing factor, arginine/serine-rich 7, 35kDa, isoform CRA_a [Homo sapiens] >gi|148706558|gb|EDL38505.1| mCG17902, isoform CRA_d [Mus musculus] >gi|149050600|gb|EDM02773.1| rCG61762, isoform CRA_b [Rattus norvegicus]
CL239.Contig9_NS2A	2197	1	0.0244	gi|327274778|ref|XP_003222153.1|	414.1	1e-113	PREDICTED: UPF0712 protein C7orf64-like [Anolis carolinensis]
CL663.Contig18_NS2A	2198	1	0.0244	gi|345777042|ref|XP_538313.3|	357.8	1e-96	PREDICTED: protein FAM116B [Canis lupus familiaris]
CL1215.Contig7_NS2A	4388	2	0.0244	gi|71894719|ref|NP_001026354.1|	1580.1	0	serine/threonine-protein phosphatase 6 regulatory subunit 3 [Gallus gallus] >gi|82075434|sp|Q5F471.1|SAPS3_CHICK RecName: Full=Serine/threonine-protein phosphatase 6 regulatory subunit 3; AltName: Full=SAPS domain family member 3
CL653.Contig4_NS2A	2187	1	0.0245	gi|327272692|ref|XP_003221118.1|	410.2	2e-112	PREDICTED: ubiquitin carboxyl-terminal hydrolase 44-A-like [Anolis carolinensis]
CL473.Contig47_NS2A	2184	1	0.0245	gi|449482635|ref|XP_004176433.1|	161	2e-37	PREDICTED: LOW QUALITY PROTEIN: leucine carboxyl methyltransferase 2-like [Taeniopygia guttata]
CL1215.Contig2_NS2A	4355	2	0.0246	gi|71894719|ref|NP_001026354.1|	1554.3	0	serine/threonine-protein phosphatase 6 regulatory subunit 3 [Gallus gallus] >gi|82075434|sp|Q5F471.1|SAPS3_CHICK RecName: Full=Serine/threonine-protein phosphatase 6 regulatory subunit 3; AltName: Full=SAPS domain family member 3
CL830.Contig4_NS2A	2169	1	0.0247	gi|327260560|ref|XP_003215102.1|	1161	0	PREDICTED: LOW QUALITY PROTEIN: formin-binding protein 4-like [Anolis carolinensis]
CL4188.Contig2_NS2A	4342	2	0.0247	gi|327278428|ref|XP_003223964.1|	1442.6	0	PREDICTED: dnaJ homolog subfamily C member 10-like [Anolis carolinensis]
CL1443.Contig3_NS2A	4332	2	0.0247	gi|327279554|ref|XP_003224521.1|	1495.7	0	PREDICTED: histone deacetylase 7-like [Anolis carolinensis]
CL323.Contig1_NS2A	4317	2	0.0248	gi|327275287|ref|XP_003222405.1|	403.3	6e-110	PREDICTED: YTH domain-containing protein 1-like isoform 1 [Anolis carolinensis]
CL1601.Contig3_NS2A	2158	1	0.0248	gi|327284067|ref|XP_003226760.1|	1121.7	0	PREDICTED: leucine-rich repeat and calponin homology domain-containing protein 2-like [Anolis carolinensis]
CL123.Contig32_NS2A	2165	1	0.0248	gi|395837799|ref|XP_003791817.1|	714.1	0	PREDICTED: tumor suppressor p53-binding protein 1 isoform 2 [Otolemur garnettii]
CL268.Contig5_NS2A	2153	1	0.0249	gi|119620768|gb|EAX00363.1|	276.6	3e-72	splicing factor, arginine/serine-rich 7, 35kDa, isoform CRA_a [Homo sapiens] >gi|148706558|gb|EDL38505.1| mCG17902, isoform CRA_d [Mus musculus] >gi|149050600|gb|EDM02773.1| rCG61762, isoform CRA_b [Rattus norvegicus]
Unigene23583_NS2A	2149	1	0.0249	gi|327268601|ref|XP_003219085.1|	658.7	0	PREDICTED: nucleolar pre-ribosomal-associated protein 1-like [Anolis carolinensis]
CL384.Contig1_NS2A	2155	1	0.0249	gi|465954391|gb|EMP25888.1|	63.2	6e-08	Tripartite motif-containing protein 39 [Chelonia mydas]
CL1215.Contig1_NS2A	4302	2	0.0249	gi|71894719|ref|NP_001026354.1|	1599	0	serine/threonine-protein phosphatase 6 regulatory subunit 3 [Gallus gallus] >gi|82075434|sp|Q5F471.1|SAPS3_CHICK RecName: Full=Serine/threonine-protein phosphatase 6 regulatory subunit 3; AltName: Full=SAPS domain family member 3
CL830.Contig7_NS2A	2142	1	0.025	gi|327260560|ref|XP_003215102.1|	1146	0	PREDICTED: LOW QUALITY PROTEIN: formin-binding protein 4-like [Anolis carolinensis]
CL384.Contig3_NS2A	2137	1	0.0251	gi|465954391|gb|EMP25888.1|	63.2	6e-08	Tripartite motif-containing protein 39 [Chelonia mydas]
CL1215.Contig6_NS2A	4251	2	0.0252	gi|71894719|ref|NP_001026354.1|	1554.3	0	serine/threonine-protein phosphatase 6 regulatory subunit 3 [Gallus gallus] >gi|82075434|sp|Q5F471.1|SAPS3_CHICK RecName: Full=Serine/threonine-protein phosphatase 6 regulatory subunit 3; AltName: Full=SAPS domain family member 3
CL1092.Contig2_NS2A	4230	2	0.0253	gi|327264683|ref|XP_003217141.1|	76.3	1e-11	PREDICTED: conserved oligomeric Golgi complex subunit 1-like [Anolis carolinensis]
CL4188.Contig3_NS2A	4240	2	0.0253	gi|327278428|ref|XP_003223964.1|	1442.6	0	PREDICTED: dnaJ homolog subfamily C member 10-like [Anolis carolinensis]
CL663.Contig9_NS2A	2115	1	0.0253	gi|345777042|ref|XP_538313.3|	357.8	1e-96	PREDICTED: protein FAM116B [Canis lupus familiaris]
CL663.Contig6_NS2A	2113	1	0.0254	gi|345777042|ref|XP_538313.3|	357.8	1e-96	PREDICTED: protein FAM116B [Canis lupus familiaris]
CL523.Contig3_NS2A	2103	1	0.0255	gi|327266884|ref|XP_003218233.1|	1031.5	0	PREDICTED: eukaryotic translation initiation factor 2A-like [Anolis carolinensis]
CL2866.Contig1_NS2A	4180	2	0.0256	gi|327283848|ref|XP_003226652.1|	1513	0	PREDICTED: e3 ubiquitin-protein ligase RNF19A-like [Anolis carolinensis]
CL173.Contig6_NS2A	2098	1	0.0256	gi|449279206|gb|EMC86841.1|	81.6	1e-13	Serine/threonine-protein kinase Chk2 [Columba livia]
CL515.Contig7_NS2A	4178	2	0.0257	gi|363737662|ref|XP_003641884.1|	473	6e-131	PREDICTED: LOW QUALITY PROTEIN: protein unc-45 homolog A, partial [Gallus gallus]
CL721.Contig4_NS2A	4137	2	0.0259	gi|465997615|gb|EMP40370.1|	110.9	8e-80	Rho GTPase-activating protein 12, partial [Chelonia mydas]
CL1215.Contig4_NS2A	4144	2	0.0259	gi|71894719|ref|NP_001026354.1|	1580.1	0	serine/threonine-protein phosphatase 6 regulatory subunit 3 [Gallus gallus] >gi|82075434|sp|Q5F471.1|SAPS3_CHICK RecName: Full=Serine/threonine-protein phosphatase 6 regulatory subunit 3; AltName: Full=SAPS domain family member 3
Unigene22935_NS2A	2063	1	0.026	gi|224069971|ref|XP_002196233.1|	399.1	0	PREDICTED: inactive rhomboid protein 1 [Taeniopygia guttata]
CL1092.Contig7_NS2A	6185	3	0.026	gi|327264683|ref|XP_003217141.1|	76.3	2e-11	PREDICTED: conserved oligomeric Golgi complex subunit 1-like [Anolis carolinensis]
CL123.Contig21_NS2A	2063	1	0.026	gi|395837799|ref|XP_003791817.1|	731.5	0	PREDICTED: tumor suppressor p53-binding protein 1 isoform 2 [Otolemur garnettii]
CL1653.Contig2_NS2A	2054	1	0.0261	gi|327262391|ref|XP_003216008.1|	622.5	2e-176	PREDICTED: protein midA homolog, mitochondrial-like [Anolis carolinensis]
CL2104.Contig2_NS2A	2056	1	0.0261	gi|465973070|gb|EMP33236.1|	1206	0	Transmembrane 9 superfamily member 4 [Chelonia mydas]
CL1215.Contig9_NS2A	4111	2	0.0261	gi|71894719|ref|NP_001026354.1|	1554.3	0	serine/threonine-protein phosphatase 6 regulatory subunit 3 [Gallus gallus] >gi|82075434|sp|Q5F471.1|SAPS3_CHICK RecName: Full=Serine/threonine-protein phosphatase 6 regulatory subunit 3; AltName: Full=SAPS domain family member 3
CL3341.Contig2_NS2A	2043	1	0.0262	gi|327261561|ref|XP_003215598.1|	948	0	PREDICTED: mRNA-capping enzyme-like [Anolis carolinensis]
CL37.Contig48_NS2A	2048	1	0.0262	gi|60098931|emb|CAH65296.1|	61.6	1e-07	hypothetical protein RCJMB04_15n19 [Gallus gallus]
CL119.Contig3_NS2A	2041	1	0.0263	gi|327264619|ref|XP_003217110.1|	40	0	PREDICTED: pre-mRNA-splicing factor SYF1-like [Anolis carolinensis]
CL239.Contig5_NS2A	2041	1	0.0263	gi|327274778|ref|XP_003222153.1|	442.6	3e-122	PREDICTED: UPF0712 protein C7orf64-like [Anolis carolinensis]
CL268.Contig7_NS2A	2027	1	0.0264	gi|119620768|gb|EAX00363.1|	288.1	1e-75	splicing factor, arginine/serine-rich 7, 35kDa, isoform CRA_a [Homo sapiens] >gi|148706558|gb|EDL38505.1| mCG17902, isoform CRA_d [Mus musculus] >gi|149050600|gb|EDM02773.1| rCG61762, isoform CRA_b [Rattus norvegicus]
CL1237.Contig2_NS2A	6082	3	0.0264	gi|327260434|ref|XP_003215039.1|	124.4	7e-26	PREDICTED: collagen alpha-1(XVIII) chain-like [Anolis carolinensis]
Unigene25448_NS2A	2031	1	0.0264	gi|327285232|ref|XP_003227338.1|	523.1	2e-146	PREDICTED: SID1 transmembrane family member 2-like, partial [Anolis carolinensis]
Unigene25452_NS2A	2030	1	0.0264	gi|363742582|ref|XP_001233566.2|	535	5e-150	PREDICTED: SID1 transmembrane family member 2 [Gallus gallus]
CL119.Contig4_NS2A	2024	1	0.0265	gi|327264619|ref|XP_003217110.1|	933.3	0	PREDICTED: pre-mRNA-splicing factor SYF1-like [Anolis carolinensis]
CL1864.Contig3_NS2A	6063	3	0.0265	gi|363732410|ref|XP_003641098.1|	793.5	0	PREDICTED: protein phosphatase 1G [Gallus gallus]
CL1073.Contig1_NS2A	6064	3	0.0265	gi|465970289|gb|EMP32291.1|	218.4	4e-54	Macrophage colony-stimulating factor 1 [Chelonia mydas]
CL1033.Contig5_NS2A	2013	1	0.0266	gi|470606121|ref|XP_004314088.1|	310.1	2e-82	PREDICTED: dihydroorotate dehydrogenase (quinone), mitochondrial isoform 1 [Tursiops truncatus] >gi|470606124|ref|XP_004314089.1| PREDICTED: dihydroorotate dehydrogenase (quinone), mitochondrial isoform 2 [Tursiops truncatus]
CL1641.Contig1_NS2A	1991	1	0.0269	gi|118099142|ref|XP_415553.2|	849	0	PREDICTED: NADPH-dependent diflavin oxidoreductase 1 [Gallus gallus]
Unigene22934_NS2A	1991	1	0.0269	gi|224069971|ref|XP_002196233.1|	399.1	0	PREDICTED: inactive rhomboid protein 1 [Taeniopygia guttata]
CL1935.Contig5_NS2A	5983	3	0.0269	gi|466001511|gb|EMP41530.1|	3062.7	0	Zinc finger protein castor like protein 1 [Chelonia mydas]
CL268.Contig6_NS2A	1985	1	0.027	gi|119620768|gb|EAX00363.1|	288.1	1e-75	splicing factor, arginine/serine-rich 7, 35kDa, isoform CRA_a [Homo sapiens] >gi|148706558|gb|EDL38505.1| mCG17902, isoform CRA_d [Mus musculus] >gi|149050600|gb|EDM02773.1| rCG61762, isoform CRA_b [Rattus norvegicus]
CL476.Contig5_NS2A	3973	2	0.027	gi|327260974|ref|XP_003215307.1|	1411	0	PREDICTED: matrin-3-like [Anolis carolinensis]
CL847.Contig3_NS2A	1988	1	0.027	gi|327268601|ref|XP_003219085.1|	500.7	1e-139	PREDICTED: nucleolar pre-ribosomal-associated protein 1-like [Anolis carolinensis]
CL564.Contig2_NS2A	1984	1	0.027	gi|327274142|ref|XP_003221837.1|	60.5	4e-07	PREDICTED: hypothetical protein LOC100563411 [Anolis carolinensis]
CL559.Contig1_NS2A	3966	2	0.027	gi|327277161|ref|XP_003223334.1|	1584.7	0	PREDICTED: bcl-2-associated transcription factor 1-like [Anolis carolinensis]
CL356.Contig49_NS2A	1987	1	0.027	gi|327285232|ref|XP_003227338.1|	193	5e-47	PREDICTED: SID1 transmembrane family member 2-like, partial [Anolis carolinensis]
CL356.Contig51_NS2A	1988	1	0.027	gi|327285232|ref|XP_003227338.1|	193	5e-47	PREDICTED: SID1 transmembrane family member 2-like, partial [Anolis carolinensis]
CL564.Contig4_NS2A	1976	1	0.0271	gi|327274142|ref|XP_003221837.1|	60.5	4e-07	PREDICTED: hypothetical protein LOC100563411 [Anolis carolinensis]
CL268.Contig10_NS2A	1969	1	0.0272	gi|119620768|gb|EAX00363.1|	276.6	3e-72	splicing factor, arginine/serine-rich 7, 35kDa, isoform CRA_a [Homo sapiens] >gi|148706558|gb|EDL38505.1| mCG17902, isoform CRA_d [Mus musculus] >gi|149050600|gb|EDM02773.1| rCG61762, isoform CRA_b [Rattus norvegicus]
CL845.Contig3_NS2A	1961	1	0.0273	gi|301616120|ref|XP_002937504.1|	377.1	1e-102	PREDICTED: hypothetical protein LOC100488469 [Xenopus (Silurana) tropicalis]
CL564.Contig3_NS2A	1963	1	0.0273	gi|327274142|ref|XP_003221837.1|	60.5	4e-07	PREDICTED: hypothetical protein LOC100563411 [Anolis carolinensis]
CL1036.Contig2_NS2A	3922	2	0.0273	gi|327275542|ref|XP_003222532.1|	1709.9	0	PREDICTED: puromycin-sensitive aminopeptidase-like [Anolis carolinensis]
CL559.Contig9_NS2A	3900	2	0.0275	gi|327277161|ref|XP_003223334.1|	1538.9	0	PREDICTED: bcl-2-associated transcription factor 1-like [Anolis carolinensis]
CL2321.Contig2_NS2A	3891	2	0.0276	gi|327288612|ref|XP_003229020.1|	148.7	2e-33	PREDICTED: ubiquitin conjugation factor E4 A-like [Anolis carolinensis]
CL1935.Contig2_NS2A	5821	3	0.0276	gi|363741972|ref|XP_417611.3|	2992.2	0	PREDICTED: zinc finger protein castor homolog 1 [Gallus gallus]
CL177.Contig8_NS2A	3879	2	0.0276	gi|465962216|gb|EMP29662.1|	107.5	6e-21	Putative protein C8orf41 like protein [Chelonia mydas]
Unigene22939_NS2A	1934	1	0.0277	gi|224069971|ref|XP_002196233.1|	419.9	0	PREDICTED: inactive rhomboid protein 1 [Taeniopygia guttata]
CL476.Contig6_NS2A	3874	2	0.0277	gi|327260974|ref|XP_003215307.1|	1411	0	PREDICTED: matrin-3-like [Anolis carolinensis]
CL356.Contig41_NS2A	1937	1	0.0277	gi|327285232|ref|XP_003227338.1|	193	5e-47	PREDICTED: SID1 transmembrane family member 2-like, partial [Anolis carolinensis]
CL476.Contig3_NS2A	3853	2	0.0278	gi|327260974|ref|XP_003215307.1|	1417.9	0	PREDICTED: matrin-3-like [Anolis carolinensis]
CL2234.Contig4_NS2A	1918	1	0.0279	gi|327275871|ref|XP_003222695.1|	265.4	7e-69	PREDICTED: histone deacetylase 5-like [Anolis carolinensis]
CL663.Contig5_NS2A	1907	1	0.0281	gi|302563781|ref|NP_001181494.1|	410.6	0	protein FAM116B [Macaca mulatta]
CL363.Contig22_NS2A	3820	2	0.0281	gi|363729528|ref|XP_417265.3|	1030.4	0	PREDICTED: F-box/WD repeat-containing protein 7-like [Gallus gallus]
CL647.Contig8_NS2A	5720	3	0.0281	gi|465961062|gb|EMP29205.1|	909.4	0	Myotubularin-related protein 5 [Chelonia mydas]
CL1653.Contig4_NS2A	1902	1	0.0282	gi|327262391|ref|XP_003216008.1|	572	3e-161	PREDICTED: protein midA homolog, mitochondrial-like [Anolis carolinensis]
CL2766.Contig1_NS2A	1895	1	0.0283	gi|327263681|ref|XP_003216646.1|	1045.4	0	PREDICTED: phospholipase A-2-activating protein-like [Anolis carolinensis]
CL1036.Contig5_NS2A	3790	2	0.0283	gi|327275542|ref|XP_003222532.1|	1709.9	0	PREDICTED: puromycin-sensitive aminopeptidase-like [Anolis carolinensis]
CL3187.Contig2_NS2A	1885	1	0.0284	gi|334328230|ref|XP_003341052.1|	865.1	0	PREDICTED: endothelin-converting enzyme 1-like [Monodelphis domestica]
CL2850.Contig2_NS2A	1881	1	0.0285	gi|327291452|ref|XP_003230435.1|	664.8	0	PREDICTED: LOW QUALITY PROTEIN: protein salvador homolog 1-like, partial [Anolis carolinensis]
CL455.Contig9_NS2A	1871	1	0.0287	gi|327289261|ref|XP_003229343.1|	151.4	1e-34	PREDICTED: DNA excision repair protein ERCC-1-like [Anolis carolinensis]
CL2630.Contig2_NS2A	1865	1	0.0287	gi|465986393|gb|EMP37171.1|	675.6	0	ARF GTPase-activating protein GIT2 [Chelonia mydas]
Unigene22936_NS2A	1862	1	0.0288	gi|224069971|ref|XP_002196233.1|	419.9	0	PREDICTED: inactive rhomboid protein 1 [Taeniopygia guttata]
Unigene25453_NS2A	1861	1	0.0288	gi|327285232|ref|XP_003227338.1|	542	4e-152	PREDICTED: SID1 transmembrane family member 2-like, partial [Anolis carolinensis]
CL647.Contig5_NS2A	5584	3	0.0288	gi|465961062|gb|EMP29205.1|	2737.6	0	Myotubularin-related protein 5 [Chelonia mydas]
CL283.Contig4_NS2A	3707	2	0.0289	gi|71894871|ref|NP_001026048.1|	149.1	0	sterile alpha motif domain-containing protein 11 [Gallus gallus]
CL239.Contig4_NS2A	1837	1	0.0292	gi|327274778|ref|XP_003222153.1|	414.1	1e-113	PREDICTED: UPF0712 protein C7orf64-like [Anolis carolinensis]
CL1239.Contig3_NS2A	1828	1	0.0293	gi|334333099|ref|XP_001375777.2|	62.4	9e-08	PREDICTED: poly(A)-specific ribonuclease PARN [Monodelphis domestica]
CL753.Contig2_NS2A	1831	1	0.0293	gi|471407381|ref|XP_004385277.1|	75.9	8e-12	PREDICTED: ribonuclease 3 isoform 2 [Trichechus manatus latirostris]
CL512.Contig7_NS2A	1825	1	0.0294	gi|327266714|ref|XP_003218149.1|	768.8	0	PREDICTED: tetratricopeptide repeat protein 14-like [Anolis carolinensis]
CL2016.Contig2_NS2A	1822	1	0.0294	gi|327267380|ref|XP_003218480.1|	132.9	0	PREDICTED: integrin-linked kinase-associated serine/threonine phosphatase 2C-like [Anolis carolinensis]
CL166.Contig5_NS2A	1816	1	0.0295	gi|327285412|ref|XP_003227427.1|	385.6	4e-105	PREDICTED: hippocalcin-like protein 4-like [Anolis carolinensis]
CL455.Contig10_NS2A	1820	1	0.0295	gi|327289261|ref|XP_003229343.1|	417.2	1e-114	PREDICTED: DNA excision repair protein ERCC-1-like [Anolis carolinensis]
CL173.Contig12_NS2A	1817	1	0.0295	gi|449279206|gb|EMC86841.1|	602.1	3e-170	Serine/threonine-protein kinase Chk2 [Columba livia]
Unigene25694_NS2A	3625	2	0.0296	gi|189230033|ref|NP_001121510.1|	57	9e-06	phosphorylase kinase, alpha 1 (muscle) [Xenopus (Silurana) tropicalis] >gi|183986493|gb|AAI66348.1| LOC100158624 protein [Xenopus (Silurana) tropicalis]
CL512.Contig6_NS2A	1808	1	0.0296	gi|327266714|ref|XP_003218149.1|	97.8	2e-18	PREDICTED: tetratricopeptide repeat protein 14-like [Anolis carolinensis]
CL177.Contig12_NS2A	3617	2	0.0296	gi|465962216|gb|EMP29662.1|	107.5	5e-21	Putative protein C8orf41 like protein [Chelonia mydas]
CL826.Contig4_NS2A	5416	3	0.0297	gi|327281101|ref|XP_003225288.1|	385.6	1e-104	PREDICTED: ataxin-2-like protein-like [Anolis carolinensis]
CL587.Contig12_NS2A	3612	2	0.0297	gi|327287986|ref|XP_003228709.1|	58.5	3e-06	PREDICTED: LOW QUALITY PROTEIN: zinc finger CCCH domain-containing protein 7A-like [Anolis carolinensis]
CL753.Contig1_NS2A	1804	1	0.0297	gi|471407381|ref|XP_004385277.1|	75.9	8e-12	PREDICTED: ribonuclease 3 isoform 2 [Trichechus manatus latirostris]
CL268.Contig2_NS2A	1801	1	0.0298	gi|119620768|gb|EAX00363.1|	288.1	1e-75	splicing factor, arginine/serine-rich 7, 35kDa, isoform CRA_a [Homo sapiens] >gi|148706558|gb|EDL38505.1| mCG17902, isoform CRA_d [Mus musculus] >gi|149050600|gb|EDM02773.1| rCG61762, isoform CRA_b [Rattus norvegicus]
CL753.Contig8_NS2A	1800	1	0.0298	gi|471407381|ref|XP_004385277.1|	75.9	8e-12	PREDICTED: ribonuclease 3 isoform 2 [Trichechus manatus latirostris]
CL1302.Contig6_NS2A	5386	3	0.0299	gi|118085652|ref|XP_001233813.1|	954.9	0	PREDICTED: abl interactor 1 isoform 4 [Gallus gallus]
CL173.Contig17_NS2A	3582	2	0.0299	gi|119580161|gb|EAW59757.1|	70.9	5e-10	CHK2 checkpoint homolog (S. pombe), isoform CRA_d [Homo sapiens]
CL683.Contig4_NS2A	1795	1	0.0299	gi|31377516|ref|NP_150641.2|	681.4	0	phospholipase D2 [Rattus norvegicus] >gi|2077943|dbj|BAA19882.1| phospholipase D [Rattus norvegicus] >gi|149053201|gb|EDM05018.1| phospholipase D2, isoform CRA_a [Rattus norvegicus] >gi|149053202|gb|EDM05019.1| phospholipase D2, isoform CRA_a [Rattus norvegicus]
CL589.Contig6_NS2A	3569	2	0.03	gi|327277435|ref|XP_003223470.1|	99.4	1e-18	PREDICTED: n-acetylneuraminate lyase-like [Anolis carolinensis]
Unigene23795_NS2A	1785	1	0.03	gi|327289602|ref|XP_003229513.1|	102.4	8e-20	PREDICTED: LOW QUALITY PROTEIN: gamma-tubulin complex component 4-like [Anolis carolinensis]
CL1033.Contig8_NS2A	1784	1	0.03	gi|62751827|ref|NP_001015650.1|	568.5	4e-160	dihydroorotate dehydrogenase (quinone), mitochondrial precursor [Bos taurus] >gi|75057853|sp|Q5E9W3.1|PYRD_BOVIN RecName: Full=Dihydroorotate dehydrogenase (quinone), mitochondrial; Short=DHOdehase; AltName: Full=Dihydroorotate oxidase; Flags: Precursor >gi|59857979|gb|AAX08824.1| dihydroorotate dehydrogenase precursor [Bos taurus] >gi|112362407|gb|AAI20338.1| Dihydroorotate dehydrogenase [Bos ta…
CL1123.Contig3_NS2A	5336	3	0.0301	gi|327269316|ref|XP_003219440.1|	2336.2	0	PREDICTED: adenylate cyclase type 8-like [Anolis carolinensis]
CL2117.Contig4_NS2A	3565	2	0.0301	gi|327283765|ref|XP_003226611.1|	1167.5	0	PREDICTED: ATP-dependent Clp protease ATP-binding subunit clpX-like, mitochondrial-like [Anolis carolinensis]
CL753.Contig5_NS2A	1773	1	0.0302	gi|471407381|ref|XP_004385277.1|	75.9	8e-12	PREDICTED: ribonuclease 3 isoform 2 [Trichechus manatus latirostris]
CL1302.Contig4_NS2A	5299	3	0.0303	gi|363729803|ref|XP_003640703.1|	895.6	0	PREDICTED: abl interactor 1 [Gallus gallus]
CL268.Contig1_NS2A	1759	1	0.0305	gi|119620768|gb|EAX00363.1|	288.1	1e-75	splicing factor, arginine/serine-rich 7, 35kDa, isoform CRA_a [Homo sapiens] >gi|148706558|gb|EDL38505.1| mCG17902, isoform CRA_d [Mus musculus] >gi|149050600|gb|EDM02773.1| rCG61762, isoform CRA_b [Rattus norvegicus]
CL1036.Contig4_NS2A	3520	2	0.0305	gi|410980993|ref|XP_003996858.1|	1365.5	0	PREDICTED: puromycin-sensitive aminopeptidase [Felis catus]
Unigene25698_NS2A	3511	2	0.0305	gi|449498984|ref|XP_004177301.1|	330.9	3e-88	PREDICTED: LOW QUALITY PROTEIN: phosphorylase b kinase regulatory subunit alpha, skeletal muscle isoform [Taeniopygia guttata]
CL166.Contig1_NS2A	1752	1	0.0306	gi|327285412|ref|XP_003227427.1|	385.6	4e-105	PREDICTED: hippocalcin-like protein 4-like [Anolis carolinensis]
CL1137.Contig3_NS2A	3501	2	0.0306	gi|465966948|gb|EMP31211.1|	452.6	7e-125	Disco-interacting protein 2 like protein B, partial [Chelonia mydas]
CL1488.Contig5_NS2A	3494	2	0.0307	gi|327263227|ref|XP_003216422.1|	235.3	1e-59	PREDICTED: calpastatin-like [Anolis carolinensis]
CL826.Contig5_NS2A	5237	3	0.0307	gi|327281101|ref|XP_003225288.1|	1789.2	0	PREDICTED: ataxin-2-like protein-like [Anolis carolinensis]
CL787.Contig5_NS2A	3470	2	0.0309	gi|301610949|ref|XP_002935004.1|	553.1	3e-155	PREDICTED: ankyrin repeat domain-containing protein 26 [Xenopus (Silurana) tropicalis]
CL647.Contig6_NS2A	3451	2	0.0311	gi|363727373|ref|XP_415358.3|	1710.3	0	PREDICTED: LOW QUALITY PROTEIN: myotubularin-related protein 5 [Gallus gallus]
CL356.Contig18_NS2A	1725	1	0.0311	gi|47224890|emb|CAG06460.1|	196.4	1e-157	unnamed protein product [Tetraodon nigroviridis]
CL356.Contig33_NS2A	1724	1	0.0311	gi|47224890|emb|CAG06460.1|	196.4	6e-170	unnamed protein product [Tetraodon nigroviridis]
CL1356.Contig1_NS2A	5144	3	0.0313	gi|327286386|ref|XP_003227911.1|	2423.3	0	PREDICTED: splicing factor 3B subunit 3-like [Anolis carolinensis]
CL942.Contig5_NS2A	5115	3	0.0314	gi|327271786|ref|XP_003220668.1|	58.2	5e-06	PREDICTED: double-stranded RNA-binding protein Staufen homolog 1-like isoform 1 [Anolis carolinensis]
CL3263.Contig4_NS2A	5120	3	0.0314	gi|449509125|ref|XP_002190049.2|	1967.6	0	PREDICTED: protein PRRC2C [Taeniopygia guttata]
CL587.Contig7_NS2A	1704	1	0.0315	gi|327287986|ref|XP_003228709.1|	58.5	1e-06	PREDICTED: LOW QUALITY PROTEIN: zinc finger CCCH domain-containing protein 7A-like [Anolis carolinensis]
CL1783.Contig2_NS2A	3407	2	0.0315	gi|426376496|ref|XP_004055034.1|	953.4	0	PREDICTED: importin-4 isoform 1 [Gorilla gorilla gorilla]
CL1302.Contig5_NS2A	5088	3	0.0316	gi|118085652|ref|XP_001233813.1|	954.9	0	PREDICTED: abl interactor 1 isoform 4 [Gallus gallus]
CL942.Contig6_NS2A	5097	3	0.0316	gi|327271788|ref|XP_003220669.1|	58.2	5e-06	PREDICTED: double-stranded RNA-binding protein Staufen homolog 1-like isoform 2 [Anolis carolinensis]
CL1476.Contig3_NS2A	3390	2	0.0316	gi|327276351|ref|XP_003222933.1|	625.2	7e-177	PREDICTED: signal-induced proliferation-associated 1-like protein 3-like [Anolis carolinensis]
CL4188.Contig6_NS2A	5089	3	0.0316	gi|327278428|ref|XP_003223964.1|	1442.6	0	PREDICTED: dnaJ homolog subfamily C member 10-like [Anolis carolinensis]
CL1065.Contig4_NS2A	3389	2	0.0316	gi|327281034|ref|XP_003225255.1|	939.9	0	PREDICTED: N(2),N(2)-dimethylguanosine tRNA methyltransferase-like [Anolis carolinensis]
CL173.Contig52_NS2A	3393	2	0.0316	gi|449279206|gb|EMC86841.1|	81.6	3e-13	Serine/threonine-protein kinase Chk2 [Columba livia]
CL343.Contig5_NS2A	3377	2	0.0317	gi|384951173|sp|E1BZR9.1|TCPR1_CHICK	196.8	6e-48	RecName: Full=Tectonin beta-propeller repeat-containing protein 1
CL1961.Contig2_NS2A	3368	2	0.0318	gi|224052789|ref|XP_002197597.1|	1098.2	0	PREDICTED: xaa-Pro aminopeptidase 1 isoform 1 [Taeniopygia guttata] >gi|449505507|ref|XP_004174889.1| PREDICTED: xaa-Pro aminopeptidase 1 isoform 2 [Taeniopygia guttata]
CL239.Contig8_NS2A	1681	1	0.0319	gi|327274778|ref|XP_003222153.1|	442.6	3e-122	PREDICTED: UPF0712 protein C7orf64-like [Anolis carolinensis]
CL1631.Contig2_NS2A	1683	1	0.0319	gi|327291127|ref|XP_003230273.1|	92.4	7e-17	PREDICTED: UPF0406 protein C16orf57 homolog, partial [Anolis carolinensis]
CL647.Contig7_NS2A	3357	2	0.0319	gi|363727373|ref|XP_415358.3|	1761.1	0	PREDICTED: LOW QUALITY PROTEIN: myotubularin-related protein 5 [Gallus gallus]
CL131.Contig9_NS2A	3353	2	0.032	--	--	--	--
CL942.Contig7_NS2A	5016	3	0.0321	gi|327271788|ref|XP_003220669.1|	58.2	5e-06	PREDICTED: double-stranded RNA-binding protein Staufen homolog 1-like isoform 2 [Anolis carolinensis]
CL942.Contig8_NS2A	4998	3	0.0322	gi|327271788|ref|XP_003220669.1|	58.2	5e-06	PREDICTED: double-stranded RNA-binding protein Staufen homolog 1-like isoform 2 [Anolis carolinensis]
CL4188.Contig5_NS2A	4987	3	0.0322	gi|327278428|ref|XP_003223964.1|	1442.6	0	PREDICTED: dnaJ homolog subfamily C member 10-like [Anolis carolinensis]
CL387.Contig2_NS2A	4992	3	0.0322	gi|327287054|ref|XP_003228244.1|	84.7	5e-14	PREDICTED: transcription initiation factor TFIID subunit 1-like [Anolis carolinensis]
CL1302.Contig3_NS2A	5001	3	0.0322	gi|363729803|ref|XP_003640703.1|	895.6	0	PREDICTED: abl interactor 1 [Gallus gallus]
CL173.Contig34_NS2A	1667	1	0.0322	gi|449279206|gb|EMC86841.1|	624.8	4e-177	Serine/threonine-protein kinase Chk2 [Columba livia]
CL1129.Contig4_NS2A	1661	1	0.0323	gi|395501692|ref|XP_003755225.1|	136	6e-30	PREDICTED: rho GTPase-activating protein 22 [Sarcophilus harrisii]
CL2353.Contig3_NS2A	1658	1	0.0323	gi|50754059|ref|XP_414234.1|	75.1	1e-11	PREDICTED: IST1 homolog [Gallus gallus]
CL2147.Contig3_NS2A	3305	2	0.0324	gi|402905761|ref|XP_003915680.1|	39.7	3e-39	PREDICTED: carcinoembryonic antigen-related cell adhesion molecule 1 isoform 3 [Papio anubis]
CL151.Contig10_NS2A	3301	2	0.0325	gi|327264051|ref|XP_003216830.1|	1687.5	0	PREDICTED: interleukin enhancer-binding factor 3-like isoform 2 [Anolis carolinensis]
CL1690.Contig1_NS2A	1639	1	0.0327	gi|327276335|ref|XP_003222925.1|	576.2	1e-162	PREDICTED: SH3KBP1-binding protein 1-like [Anolis carolinensis]
CL2295.Contig2_NS2A	3278	2	0.0327	gi|327278830|ref|XP_003224163.1|	2040	0	PREDICTED: DNA damage-binding protein 1-like [Anolis carolinensis]
Unigene23792_NS2A	1631	1	0.0329	gi|327289602|ref|XP_003229513.1|	102.4	7e-20	PREDICTED: LOW QUALITY PROTEIN: gamma-tubulin complex component 4-like [Anolis carolinensis]
CL3263.Contig3_NS2A	4883	3	0.0329	gi|363736344|ref|XP_003641704.1|	1846.2	0	PREDICTED: LOW QUALITY PROTEIN: protein PRRC2C-like [Gallus gallus]
CL3573.Contig2_NS2A	3253	2	0.033	gi|327263699|ref|XP_003216655.1|	887.9	0	PREDICTED: DENN domain-containing protein 4C-like [Anolis carolinensis]
CL371.Contig24_NS2A	3252	2	0.033	gi|327284924|ref|XP_003227185.1|	1505.3	0	PREDICTED: kinectin-like [Anolis carolinensis]
CL817.Contig3_NS2A	1626	1	0.033	gi|327286058|ref|XP_003227748.1|	64.3	2e-08	PREDICTED: zinc finger protein 850-like [Anolis carolinensis]
CL515.Contig4_NS2A	3244	2	0.033	gi|363737662|ref|XP_003641884.1|	1300	0	PREDICTED: LOW QUALITY PROTEIN: protein unc-45 homolog A, partial [Gallus gallus]
CL780.Contig10_NS2A	4862	3	0.0331	gi|327278132|ref|XP_003223816.1|	167.9	4e-39	PREDICTED: zinc finger protein 462-like [Anolis carolinensis]
CL846.Contig3_NS2A	4845	3	0.0332	gi|157151710|ref|NP_001096671.1|	1216.8	0	E3 UFM1-protein ligase 1 [Gallus gallus]
CL371.Contig19_NS2A	3234	2	0.0332	gi|327284924|ref|XP_003227185.1|	1563.5	0	PREDICTED: kinectin-like [Anolis carolinensis]
CL1574.Contig2_NS2A	1610	1	0.0333	gi|326930434|ref|XP_003211352.1|	763.1	0	PREDICTED: protein O-mannosyl-transferase 1-like [Meleagris gallopavo]
CL780.Contig16_NS2A	4826	3	0.0333	gi|327278132|ref|XP_003223816.1|	176	1e-41	PREDICTED: zinc finger protein 462-like [Anolis carolinensis]
CL151.Contig20_NS2A	3209	2	0.0334	gi|327264051|ref|XP_003216830.1|	338.6	1e-90	PREDICTED: interleukin enhancer-binding factor 3-like isoform 2 [Anolis carolinensis]
CL151.Contig9_NS2A	3203	2	0.0335	gi|327264051|ref|XP_003216830.1|	540	3e-151	PREDICTED: interleukin enhancer-binding factor 3-like isoform 2 [Anolis carolinensis]
CL239.Contig1_NS2A	1593	1	0.0337	gi|327274778|ref|XP_003222153.1|	414.1	1e-113	PREDICTED: UPF0712 protein C7orf64-like [Anolis carolinensis]
CL405.Contig1_NS2A	3184	2	0.0337	gi|465986077|gb|EMP37014.1|	1225.7	0	Rho GTPase-activating protein 21 [Chelonia mydas]
CL63.Contig3_NS2A	1587	1	0.0338	gi|327270864|ref|XP_003220208.1|	605.1	3e-171	PREDICTED: 39S ribosomal protein L37, mitochondrial-like [Anolis carolinensis]
CL780.Contig15_NS2A	4742	3	0.0339	gi|327278132|ref|XP_003223816.1|	167.5	6e-39	PREDICTED: zinc finger protein 462-like [Anolis carolinensis]
CL371.Contig18_NS2A	3165	2	0.0339	gi|327284924|ref|XP_003227185.1|	1508.8	0	PREDICTED: kinectin-like [Anolis carolinensis]
CL371.Contig6_NS2A	3165	2	0.0339	gi|327284924|ref|XP_003227185.1|	1520.8	0	PREDICTED: kinectin-like [Anolis carolinensis]
CL587.Contig29_NS2A	1583	1	0.0339	gi|327287986|ref|XP_003228709.1|	60.8	2e-07	PREDICTED: LOW QUALITY PROTEIN: zinc finger CCCH domain-containing protein 7A-like [Anolis carolinensis]
CL2913.Contig1_NS2A	4721	3	0.0341	gi|466002707|gb|EMP41860.1|	421	3e-115	Zinc finger CCCH domain-containing protein 7B [Chelonia mydas]
Unigene26033_NS2A	1568	1	0.0342	gi|118100940|ref|XP_001233312.1|	186	4e-45	PREDICTED: 28S ribosomal protein S16, mitochondrial isoform 1 [Gallus gallus] >gi|363741794|ref|XP_003642554.1| PREDICTED: 28S ribosomal protein S16, mitochondrial isoform 2 [Gallus gallus] >gi|363745653|ref|XP_003643364.1| PREDICTED: 28S ribosomal protein S16, mitochondrial-like [Gallus gallus]
CL1443.Contig2_NS2A	4705	3	0.0342	gi|327279554|ref|XP_003224521.1|	1578.5	0	PREDICTED: histone deacetylase 7-like [Anolis carolinensis]
CL587.Contig2_NS2A	3131	2	0.0342	gi|327287986|ref|XP_003228709.1|	1346.6	0	PREDICTED: LOW QUALITY PROTEIN: zinc finger CCCH domain-containing protein 7A-like [Anolis carolinensis]
CL473.Contig51_NS2A	1568	1	0.0342	gi|449482635|ref|XP_004176433.1|	156	6e-78	PREDICTED: LOW QUALITY PROTEIN: leucine carboxyl methyltransferase 2-like [Taeniopygia guttata]
CL1490.Contig2_NS2A	1564	1	0.0343	--	--	--	--
CL780.Contig4_NS2A	4688	3	0.0343	gi|327278132|ref|XP_003223816.1|	144.4	5e-32	PREDICTED: zinc finger protein 462-like [Anolis carolinensis]
CL1334.Contig2_NS2A	1562	1	0.0343	gi|327281391|ref|XP_003225432.1|	180.6	1e-43	PREDICTED: ADP-ribosylation factor-like protein 6-interacting protein 6-like [Anolis carolinensis]
Unigene24277_NS2A	1564	1	0.0343	gi|327287986|ref|XP_003228709.1|	605.9	1e-171	PREDICTED: LOW QUALITY PROTEIN: zinc finger CCCH domain-containing protein 7A-like [Anolis carolinensis]
Unigene23793_NS2A	1565	1	0.0343	gi|327289602|ref|XP_003229513.1|	630.6	7e-179	PREDICTED: LOW QUALITY PROTEIN: gamma-tubulin complex component 4-like [Anolis carolinensis]
CL738.Contig3_NS2A	4679	3	0.0344	gi|327264463|ref|XP_003217033.1|	60.5	1e-06	PREDICTED: LOW QUALITY PROTEIN: LIM domain and actin-binding protein 1-like [Anolis carolinensis]
CL119.Contig2_NS2A	3119	2	0.0344	gi|327264619|ref|XP_003217110.1|	1672.5	0	PREDICTED: pre-mRNA-splicing factor SYF1-like [Anolis carolinensis]
CL3323.Contig2_NS2A	1558	1	0.0344	gi|327270537|ref|XP_003220046.1|	107.1	2e-21	PREDICTED: glutamate--cysteine ligase regulatory subunit-like [Anolis carolinensis]
CL780.Contig1_NS2A	4670	3	0.0344	gi|327278132|ref|XP_003223816.1|	162.9	1e-37	PREDICTED: zinc finger protein 462-like [Anolis carolinensis]
Unigene21884_NS2A	1560	1	0.0344	gi|363727369|ref|XP_423917.3|	58.9	1e-50	PREDICTED: protein FAM116B [Gallus gallus]
CL151.Contig12_NS2A	3111	2	0.0345	gi|327264051|ref|XP_003216830.1|	146	1e-32	PREDICTED: interleukin enhancer-binding factor 3-like isoform 2 [Anolis carolinensis]
CL1415.Contig2_NS2A	3109	2	0.0345	gi|327268268|ref|XP_003218920.1|	958	0	PREDICTED: phosphorylase b kinase regulatory subunit alpha, liver isoform-like [Anolis carolinensis]
CL356.Contig25_NS2A	1555	1	0.0345	gi|327285232|ref|XP_003227338.1|	748.4	0	PREDICTED: SID1 transmembrane family member 2-like, partial [Anolis carolinensis]
CL860.Contig3_NS2A	3097	2	0.0346	gi|148230078|ref|NP_001088880.1|	438	1e-120	uridine-cytidine kinase 1-like 1 [Xenopus laevis] >gi|56789602|gb|AAH88686.1| LOC496224 protein [Xenopus laevis]
CL780.Contig7_NS2A	4652	3	0.0346	gi|327278132|ref|XP_003223816.1|	121.3	5e-25	PREDICTED: zinc finger protein 462-like [Anolis carolinensis]
CL173.Contig42_NS2A	3093	2	0.0347	gi|148688050|gb|EDL19997.1|	65.9	1e-08	CHK2 checkpoint homolog (S. pombe), isoform CRA_a [Mus musculus] >gi|148688051|gb|EDL19998.1| CHK2 checkpoint homolog (S. pombe), isoform CRA_a [Mus musculus]
Unigene697_NS2A	1543	1	0.0347	gi|327261821|ref|XP_003215726.1|	839.3	0	PREDICTED: protein dopey-1-like isoform 2 [Anolis carolinensis]
CL1145.Contig4_NS2A	3087	2	0.0347	gi|327273461|ref|XP_003221499.1|	628.2	8e-178	PREDICTED: optineurin-like [Anolis carolinensis]
CL533.Contig7_NS2A	1547	1	0.0347	gi|327276359|ref|XP_003222937.1|	74.7	1e-11	PREDICTED: UPF0692 protein C19orf54 homolog [Anolis carolinensis]
CL780.Contig8_NS2A	4634	3	0.0347	gi|327278132|ref|XP_003223816.1|	171	5e-40	PREDICTED: zinc finger protein 462-like [Anolis carolinensis]
CL173.Contig2_NS2A	3077	2	0.0348	gi|119580161|gb|EAW59757.1|	70.9	5e-10	CHK2 checkpoint homolog (S. pombe), isoform CRA_d [Homo sapiens]
CL294.Contig9_NS2A	4616	3	0.0348	gi|327267979|ref|XP_003218776.1|	174.1	6e-41	PREDICTED: coagulation factor VII-like [Anolis carolinensis]
CL587.Contig22_NS2A	3084	2	0.0348	gi|327287986|ref|XP_003228709.1|	58.5	2e-06	PREDICTED: LOW QUALITY PROTEIN: zinc finger CCCH domain-containing protein 7A-like [Anolis carolinensis]
CL371.Contig25_NS2A	4612	3	0.0349	gi|327284924|ref|XP_003227185.1|	1890.5	0	PREDICTED: kinectin-like [Anolis carolinensis]
CL432.Contig11_NS2A	3066	2	0.035	gi|327280322|ref|XP_003224901.1|	111.3	3e-22	PREDICTED: arginase-2, mitochondrial-like [Anolis carolinensis]
Unigene25687_NS2A	1528	1	0.0351	--	--	--	--
CL40.Contig37_NS2A	3058	2	0.0351	gi|194332813|ref|NP_001123716.1|	70.1	8e-10	methylenetetrahydrofolate dehydrogenase (NADP+ dependent) 2, methenyltetrahydrofolate cyclohydrolase precursor [Xenopus (Silurana) tropicalis] >gi|189441929|gb|AAI67338.1| LOC100170462 protein [Xenopus (Silurana) tropicalis]
Unigene24339_NS2A	1528	1	0.0351	gi|327291366|ref|XP_003230392.1|	698	0	PREDICTED: germ cell-less protein-like 1-like [Anolis carolinensis]
CL780.Contig9_NS2A	4568	3	0.0352	gi|327278132|ref|XP_003223816.1|	145.6	2e-32	PREDICTED: zinc finger protein 462-like [Anolis carolinensis]
Unigene24068_NS2A	1518	1	0.0353	--	--	--	--
Unigene23368_NS2A	1517	1	0.0353	gi|327270339|ref|XP_003219947.1|	453	2e-125	PREDICTED: e3 ubiquitin-protein ligase MARCH8-like [Anolis carolinensis]
CL455.Contig14_NS2A	1520	1	0.0353	gi|327289261|ref|XP_003229343.1|	74.3	1e-11	PREDICTED: DNA excision repair protein ERCC-1-like [Anolis carolinensis]
CL139.Contig1_NS2A	3027	2	0.0354	gi|327265785|ref|XP_003217688.1|	104.4	4e-20	PREDICTED: 5-aminolevulinate synthase, nonspecific, mitochondrial-like [Anolis carolinensis]
CL173.Contig23_NS2A	3023	2	0.0355	gi|119580161|gb|EAW59757.1|	71.2	3e-10	CHK2 checkpoint homolog (S. pombe), isoform CRA_d [Homo sapiens]
CL780.Contig11_NS2A	4532	3	0.0355	gi|327278132|ref|XP_003223816.1|	126.3	1e-26	PREDICTED: zinc finger protein 462-like [Anolis carolinensis]
CL371.Contig30_NS2A	4525	3	0.0355	gi|327284924|ref|XP_003227185.1|	1906	0	PREDICTED: kinectin-like [Anolis carolinensis]
CL780.Contig14_NS2A	4514	3	0.0356	gi|20521986|dbj|BAB47432.2|	1989.9	0	KIAA1803 protein [Homo sapiens]
CL1222.Contig4_NS2A	1505	1	0.0356	gi|224047322|ref|XP_002195514.1|	463.4	1e-128	PREDICTED: ectonucleoside triphosphate diphosphohydrolase 6 [Taeniopygia guttata]
CL294.Contig8_NS2A	4500	3	0.0357	gi|327267979|ref|XP_003218776.1|	174.5	4e-41	PREDICTED: coagulation factor VII-like [Anolis carolinensis]
CL780.Contig3_NS2A	4496	3	0.0358	gi|327278132|ref|XP_003223816.1|	125.9	1e-26	PREDICTED: zinc finger protein 462-like [Anolis carolinensis]
CL3695.Contig2_NS2A	4483	3	0.0359	gi|327262987|ref|XP_003216303.1|	1579.3	0	PREDICTED: 3-hydroxy-3-methylglutaryl-coenzyme A reductase-like [Anolis carolinensis]
CL966.Contig1_NS2A	1493	1	0.0359	gi|327265021|ref|XP_003217307.1|	630.2	8e-179	PREDICTED: caskin-2-like [Anolis carolinensis]
CL1102.Contig1_NS2A	1493	1	0.0359	gi|327277786|ref|XP_003223644.1|	486.5	1e-135	PREDICTED: chloride channel CLIC-like protein 1-like [Anolis carolinensis]
CL371.Contig12_NS2A	4477	3	0.0359	gi|327284924|ref|XP_003227185.1|	1797.3	0	PREDICTED: kinectin-like [Anolis carolinensis]
CL371.Contig16_NS2A	4465	3	0.036	gi|327284924|ref|XP_003227185.1|	1889.4	0	PREDICTED: kinectin-like [Anolis carolinensis]
CL371.Contig37_NS2A	4465	3	0.036	gi|327284924|ref|XP_003227185.1|	1901.3	0	PREDICTED: kinectin-like [Anolis carolinensis]
Unigene24272_NS2A	2982	2	0.036	gi|327287986|ref|XP_003228709.1|	58.5	2e-06	PREDICTED: LOW QUALITY PROTEIN: zinc finger CCCH domain-containing protein 7A-like [Anolis carolinensis]
Unigene24276_NS2A	1490	1	0.036	gi|327287986|ref|XP_003228709.1|	605.9	1e-171	PREDICTED: LOW QUALITY PROTEIN: zinc finger CCCH domain-containing protein 7A-like [Anolis carolinensis]
CL177.Contig11_NS2A	2977	2	0.036	gi|465962216|gb|EMP29662.1|	547.4	1e-153	Putative protein C8orf41 like protein [Chelonia mydas]
CL1222.Contig1_NS2A	1487	1	0.0361	gi|224047322|ref|XP_002195514.1|	463.4	1e-128	PREDICTED: ectonucleoside triphosphate diphosphohydrolase 6 [Taeniopygia guttata]
CL780.Contig6_NS2A	4460	3	0.0361	gi|327278132|ref|XP_003223816.1|	117.1	9e-24	PREDICTED: zinc finger protein 462-like [Anolis carolinensis]
CL371.Contig32_NS2A	4459	3	0.0361	gi|327284924|ref|XP_003227185.1|	1855.5	0	PREDICTED: kinectin-like [Anolis carolinensis]
CL371.Contig34_NS2A	4456	3	0.0361	gi|327284924|ref|XP_003227185.1|	1863.2	0	PREDICTED: kinectin-like [Anolis carolinensis]
CL473.Contig13_NS2A	1485	1	0.0361	gi|449482635|ref|XP_004176433.1|	308.5	5e-82	PREDICTED: LOW QUALITY PROTEIN: leucine carboxyl methyltransferase 2-like [Taeniopygia guttata]
Unigene25697_NS2A	2960	2	0.0362	gi|260064039|ref|NP_001159389.1|	764.2	0	phosphorylase b kinase regulatory subunit alpha, skeletal muscle isoform [Oryctolagus cuniculus] >gi|165654|gb|AAC23909.1| phosphorylase kinase alpha subunit [Oryctolagus cuniculus]
CL916.Contig7_NS2A	1480	1	0.0362	gi|326918132|ref|XP_003205345.1|	528.1	4e-148	PREDICTED: PHD finger protein 20-like protein 1-like [Meleagris gallopavo]
CL371.Contig23_NS2A	4447	3	0.0362	gi|327284924|ref|XP_003227185.1|	1959.5	0	PREDICTED: kinectin-like [Anolis carolinensis]
CL149.Contig1_NS2A	2961	2	0.0362	gi|73950095|ref|XP_535338.2|	545.4	6e-153	PREDICTED: tRNA selenocysteine 1-associated protein 1 isoform 1 [Canis lupus familiaris]
Unigene698_NS2A	1476	1	0.0363	gi|327261821|ref|XP_003215726.1|	751.5	0	PREDICTED: protein dopey-1-like isoform 2 [Anolis carolinensis]
CL663.Contig14_NS2A	1475	1	0.0363	gi|363727369|ref|XP_423917.3|	221.5	9e-56	PREDICTED: protein FAM116B [Gallus gallus]
CL390.Contig3_NS2A	2953	2	0.0363	gi|363729538|ref|XP_003640664.1|	79.3	1e-12	PREDICTED: FTS and Hook-interacting protein homolog [Gallus gallus]
Unigene23581_NS2A	1474	1	0.0364	gi|327268601|ref|XP_003219085.1|	593.6	9e-168	PREDICTED: nucleolar pre-ribosomal-associated protein 1-like [Anolis carolinensis]
CL149.Contig3_NS2A	2943	2	0.0364	gi|449273177|gb|EMC82785.1|	476.1	4e-132	tRNA selenocysteine 1-associated protein 1, partial [Columba livia]
Unigene24612_NS2A	1467	1	0.0365	--	--	--	--
CL2752.Contig1_NS2A	2934	2	0.0365	gi|327276567|ref|XP_003223041.1|	1038.5	0	PREDICTED: e3 ubiquitin-protein ligase Praja-2-like [Anolis carolinensis]
CL2623.Contig4_NS2A	2938	2	0.0365	gi|327278112|ref|XP_003223806.1|	1164.4	0	PREDICTED: peroxisomal targeting signal 1 receptor-like [Anolis carolinensis]
CL412.Contig2_NS2A	2935	2	0.0365	gi|327286044|ref|XP_003227741.1|	131.7	2e-28	PREDICTED: hypothetical protein LOC100557196 [Anolis carolinensis]
CL371.Contig11_NS2A	4396	3	0.0366	gi|327284924|ref|XP_003227185.1|	1846.6	0	PREDICTED: kinectin-like [Anolis carolinensis]
CL371.Contig1_NS2A	4399	3	0.0366	gi|327284924|ref|XP_003227185.1|	1838.9	0	PREDICTED: kinectin-like [Anolis carolinensis]
CL371.Contig35_NS2A	4399	3	0.0366	gi|327284924|ref|XP_003227185.1|	1850.9	0	PREDICTED: kinectin-like [Anolis carolinensis]
CL519.Contig5_NS2A	1461	1	0.0367	gi|119569057|gb|EAW48672.1|	208.8	6e-52	dopey family member 1, isoform CRA_a [Homo sapiens] >gi|119569058|gb|EAW48673.1| dopey family member 1, isoform CRA_a [Homo sapiens]
CL371.Contig13_NS2A	4381	3	0.0367	gi|327284924|ref|XP_003227185.1|	1909	0	PREDICTED: kinectin-like [Anolis carolinensis]
CL371.Contig33_NS2A	4378	3	0.0367	gi|327284924|ref|XP_003227185.1|	1904.8	0	PREDICTED: kinectin-like [Anolis carolinensis]
CL371.Contig3_NS2A	4378	3	0.0367	gi|327284924|ref|XP_003227185.1|	1916.7	0	PREDICTED: kinectin-like [Anolis carolinensis]
CL390.Contig5_NS2A	2921	2	0.0367	gi|363729538|ref|XP_003640664.1|	79.3	1e-12	PREDICTED: FTS and Hook-interacting protein homolog [Gallus gallus]
CL780.Contig2_NS2A	4376	3	0.0368	gi|327278132|ref|XP_003223816.1|	129.8	1e-27	PREDICTED: zinc finger protein 462-like [Anolis carolinensis]
CL587.Contig3_NS2A	4362	3	0.0369	gi|327287986|ref|XP_003228709.1|	58.5	3e-06	PREDICTED: LOW QUALITY PROTEIN: zinc finger CCCH domain-containing protein 7A-like [Anolis carolinensis]
Unigene24273_NS2A	2908	2	0.0369	gi|327287986|ref|XP_003228709.1|	58.5	2e-06	PREDICTED: LOW QUALITY PROTEIN: zinc finger CCCH domain-containing protein 7A-like [Anolis carolinensis]
CL1947.Contig1_NS2A	2897	2	0.037	gi|327270124|ref|XP_003219841.1|	1116.7	0	PREDICTED: LOW QUALITY PROTEIN: nuclear pore complex protein Nup153-like [Anolis carolinensis]
CL66.Contig1_NS2A	2901	2	0.037	gi|465967300|gb|EMP31304.1|	1407.9	0	Integrin alpha-10 [Chelonia mydas]
CL791.Contig9_NS2A	4338	3	0.0371	--	--	--	--
CL780.Contig5_NS2A	4340	3	0.0371	gi|327278132|ref|XP_003223816.1|	122.5	2e-25	PREDICTED: zinc finger protein 462-like [Anolis carolinensis]
CL371.Contig17_NS2A	4330	3	0.0371	gi|327284924|ref|XP_003227185.1|	1796.2	0	PREDICTED: kinectin-like [Anolis carolinensis]
Unigene22368_NS2A	2882	2	0.0372	gi|1362732|pir||S56750	70.5	6e-10	single stranded D box binding factor 2 - chicken
CL161.Contig2_NS2A	1442	1	0.0372	gi|327280019|ref|XP_003224752.1|	267.3	1e-69	PREDICTED: arylsulfatase G-like [Anolis carolinensis]
CL405.Contig4_NS2A	2880	2	0.0372	gi|465986077|gb|EMP37014.1|	181.4	2e-43	Rho GTPase-activating protein 21 [Chelonia mydas]
CL202.Contig2_NS2A	1438	1	0.0373	gi|327266398|ref|XP_003217993.1|	81.6	1e-13	PREDICTED: serine/threonine-protein phosphatase 1 regulatory subunit 10-like [Anolis carolinensis]
CL239.Contig11_NS2A	1437	1	0.0373	gi|327274778|ref|XP_003222153.1|	442.6	2e-122	PREDICTED: UPF0712 protein C7orf64-like [Anolis carolinensis]
CL550.Contig2_NS2A	4310	3	0.0373	gi|327284401|ref|XP_003226926.1|	1791.2	0	PREDICTED: CAP-Gly domain-containing linker protein 1-like [Anolis carolinensis]
CL371.Contig20_NS2A	4309	3	0.0373	gi|327284924|ref|XP_003227185.1|	1862	0	PREDICTED: kinectin-like [Anolis carolinensis]
CL371.Contig2_NS2A	4312	3	0.0373	gi|327284924|ref|XP_003227185.1|	1854.3	0	PREDICTED: kinectin-like [Anolis carolinensis]
CL371.Contig31_NS2A	4312	3	0.0373	gi|327284924|ref|XP_003227185.1|	1866.3	0	PREDICTED: kinectin-like [Anolis carolinensis]
CL100.Contig1_NS2A	2869	2	0.0374	gi|94421464|ref|NP_001035318.1|	1556.6	0	integrator complex subunit 8 [Gallus gallus]
CL587.Contig4_NS2A	4288	3	0.0375	gi|327287986|ref|XP_003228709.1|	58.5	3e-06	PREDICTED: LOW QUALITY PROTEIN: zinc finger CCCH domain-containing protein 7A-like [Anolis carolinensis]
Unigene22937_NS2A	1424	1	0.0376	gi|224069971|ref|XP_002196233.1|	121.7	2e-169	PREDICTED: inactive rhomboid protein 1 [Taeniopygia guttata]
CL845.Contig2_NS2A	1423	1	0.0377	--	--	--	--
Unigene25695_NS2A	2846	2	0.0377	gi|363732703|ref|XP_003641139.1|	818.5	0	PREDICTED: phosphorylase b kinase regulatory subunit alpha, skeletal muscle isoform isoform 2 [Gallus gallus]
CL63.Contig1_NS2A	1418	1	0.0378	gi|327270864|ref|XP_003220208.1|	193	6e-147	PREDICTED: 39S ribosomal protein L37, mitochondrial-like [Anolis carolinensis]
CL412.Contig8_NS2A	2839	2	0.0378	gi|327286044|ref|XP_003227741.1|	148.3	2e-33	PREDICTED: hypothetical protein LOC100557196 [Anolis carolinensis]
Unigene22322_NS2A	1419	1	0.0378	gi|449476240|ref|XP_002198077.2|	384.4	8e-105	PREDICTED: lysine-specific demethylase 8 [Taeniopygia guttata]
CL212.Contig4_NS2A	2827	2	0.0379	gi|126322150|ref|XP_001369193.1|	431.8	1e-118	PREDICTED: ankyrin repeat domain-containing protein 46-like [Monodelphis domestica] >gi|395512214|ref|XP_003760338.1| PREDICTED: ankyrin repeat domain-containing protein 46 [Sarcophilus harrisii]
CL814.Contig2_NS2A	7069	5	0.0379	gi|327259048|ref|XP_003214350.1|	1001.9	0	PREDICTED: protein KIAA0284 homolog [Anolis carolinensis]
CL371.Contig27_NS2A	4243	3	0.0379	gi|327284924|ref|XP_003227185.1|	1811.6	0	PREDICTED: kinectin-like [Anolis carolinensis]
CL390.Contig1_NS2A	2827	2	0.0379	gi|363729538|ref|XP_003640664.1|	79.3	1e-12	PREDICTED: FTS and Hook-interacting protein homolog [Gallus gallus]
CL1359.Contig3_NS2A	2823	2	0.038	gi|224064512|ref|XP_002194872.1|	127.9	0	PREDICTED: kelch domain-containing protein 4 [Taeniopygia guttata]
CL3610.Contig1_NS2A	2820	2	0.038	gi|327280082|ref|XP_003224783.1|	551.6	8e-155	PREDICTED: e3 ubiquitin-protein ligase MARCH5-like [Anolis carolinensis]
Unigene23794_NS2A	1411	1	0.038	gi|327289602|ref|XP_003229513.1|	595.1	2e-168	PREDICTED: LOW QUALITY PROTEIN: gamma-tubulin complex component 4-like [Anolis carolinensis]
CL1076.Contig2_NS2A	4220	3	0.0381	gi|149727391|ref|XP_001495933.1|	655.6	0	PREDICTED: PH and SEC7 domain-containing protein 4 [Equus caballus]
CL882.Contig7_NS2A	1407	1	0.0381	gi|327276074|ref|XP_003222796.1|	707.2	0	PREDICTED: intraflagellar transport protein 81 homolog [Anolis carolinensis]
CL390.Contig2_NS2A	2814	2	0.0381	gi|363729538|ref|XP_003640664.1|	1174.5	0	PREDICTED: FTS and Hook-interacting protein homolog [Gallus gallus]
CL473.Contig54_NS2A	1407	1	0.0381	gi|449482635|ref|XP_004176433.1|	321.2	8e-86	PREDICTED: LOW QUALITY PROTEIN: leucine carboxyl methyltransferase 2-like [Taeniopygia guttata]
CL875.Contig2_NS2A	4215	3	0.0382	gi|327261014|ref|XP_003215327.1|	90.9	6e-16	PREDICTED: putative glycerophosphocholine phosphodiesterase GPCPD1-like [Anolis carolinensis]
CL294.Contig6_NS2A	4194	3	0.0383	gi|327267979|ref|XP_003218776.1|	674.9	0	PREDICTED: coagulation factor VII-like [Anolis carolinensis]
CL1168.Contig3_NS2A	4198	3	0.0383	gi|327274052|ref|XP_003221792.1|	657.9	0	PREDICTED: arfaptin-1-like isoform 1 [Anolis carolinensis]
CL778.Contig1_NS2A	4202	3	0.0383	gi|327275564|ref|XP_003222543.1|	397.1	4e-108	PREDICTED: RUN domain-containing protein 1-like [Anolis carolinensis]
CL2514.Contig3_NS2A	5594	4	0.0383	gi|345305130|ref|XP_003428298.1|	63.5	1e-07	PREDICTED: LOW QUALITY PROTEIN: E3 ubiquitin-protein ligase RBBP6-like [Ornithorhynchus anatinus]
CL664.Contig5_NS2A	2793	2	0.0384	gi|327289602|ref|XP_003229513.1|	497.7	1e-138	PREDICTED: LOW QUALITY PROTEIN: gamma-tubulin complex component 4-like [Anolis carolinensis]
CL647.Contig1_NS2A	2795	2	0.0384	gi|465961062|gb|EMP29205.1|	995	0	Myotubularin-related protein 5 [Chelonia mydas]
CL40.Contig48_NS2A	2793	2	0.0384	gi|71897117|ref|NP_001026531.1|	113.2	7e-23	bifunctional methylenetetrahydrofolate dehydrogenase/cyclohydrolase, mitochondrial [Gallus gallus] >gi|82082041|sp|Q5ZKA5.1|MTDC_CHICK RecName: Full=Bifunctional methylenetetrahydrofolate dehydrogenase/cyclohydrolase, mitochondrial; Includes: RecName: Full=NAD-dependent methylenetetrahydrofolate dehydrogenase; Includes: RecName: Full=Methenyltetrahydrofolate cyclohydrolase; Flags: Precursor
Unigene24391_NS2A	1391	1	0.0385	gi|126329121|ref|XP_001366781.1|	235.3	5e-60	PREDICTED: signal-induced proliferation-associated 1 like 3 [Monodelphis domestica]
CL594.Contig7_NS2A	1394	1	0.0385	gi|327290553|ref|XP_003229987.1|	215.3	6e-54	PREDICTED: coiled-coil domain-containing protein 84-like [Anolis carolinensis]
CL390.Contig6_NS2A	2782	2	0.0385	gi|363729538|ref|XP_003640664.1|	1174.5	0	PREDICTED: FTS and Hook-interacting protein homolog [Gallus gallus]
CL601.Contig1_NS2A	2774	2	0.0386	gi|327274649|ref|XP_003222089.1|	350.1	0	PREDICTED: enhancer of polycomb homolog 1-like [Anolis carolinensis]
CL1215.Contig8_NS2A	4162	3	0.0386	gi|71894719|ref|NP_001026354.1|	1599	0	serine/threonine-protein phosphatase 6 regulatory subunit 3 [Gallus gallus] >gi|82075434|sp|Q5F471.1|SAPS3_CHICK RecName: Full=Serine/threonine-protein phosphatase 6 regulatory subunit 3; AltName: Full=SAPS domain family member 3
CL594.Contig8_NS2A	2771	2	0.0387	gi|327290553|ref|XP_003229987.1|	161.8	1e-37	PREDICTED: coiled-coil domain-containing protein 84-like [Anolis carolinensis]
CL587.Contig23_NS2A	1383	1	0.0388	gi|327287986|ref|XP_003228709.1|	58.2	1e-06	PREDICTED: LOW QUALITY PROTEIN: zinc finger CCCH domain-containing protein 7A-like [Anolis carolinensis]
CL587.Contig25_NS2A	2763	2	0.0388	gi|327287986|ref|XP_003228709.1|	58.2	2e-06	PREDICTED: LOW QUALITY PROTEIN: zinc finger CCCH domain-containing protein 7A-like [Anolis carolinensis]
CL1945.Contig3_NS2A	1383	1	0.0388	gi|449272506|gb|EMC82401.1|	456.1	2e-126	putative 2-ketogluconate reductase, partial [Columba livia]
CL1362.Contig5_NS2A	2762	2	0.0388	gi|449498377|ref|XP_002191180.2|	332.4	8e-89	PREDICTED: cleavage stimulation factor subunit 2 [Taeniopygia guttata]
Unigene24392_NS2A	1373	1	0.039	gi|126329121|ref|XP_001366781.1|	237.7	1e-60	PREDICTED: signal-induced proliferation-associated 1 like 3 [Monodelphis domestica]
CL3001.Contig1_NS2A	2739	2	0.0391	gi|466004340|gb|EMP42421.1|	334.7	1e-89	Rho-related BTB domain-containing protein 1 [Chelonia mydas]
CL882.Contig1_NS2A	1369	1	0.0392	gi|11493804|gb|AAG35650.1|	110.9	1e-22	CDV-1R protein [Mus musculus]
CL1129.Contig2_NS2A	1368	1	0.0392	gi|395501692|ref|XP_003755225.1|	136	4e-30	PREDICTED: rho GTPase-activating protein 22 [Sarcophilus harrisii]
CL26.Contig15_NS2A	2731	2	0.0393	gi|327275327|ref|XP_003222425.1|	780	0	PREDICTED: STE20-related kinase adapter protein alpha-like [Anolis carolinensis]
CL882.Contig3_NS2A	1363	1	0.0393	gi|327276074|ref|XP_003222796.1|	743.4	0	PREDICTED: intraflagellar transport protein 81 homolog [Anolis carolinensis]
CL530.Contig35_NS2A	2720	2	0.0394	gi|326926595|ref|XP_003209484.1|	212.6	9e-53	PREDICTED: GPI mannosyltransferase 3-like, partial [Meleagris gallopavo]
Unigene23584_NS2A	1359	1	0.0394	gi|327268601|ref|XP_003219085.1|	121.3	1e-25	PREDICTED: nucleolar pre-ribosomal-associated protein 1-like [Anolis carolinensis]
CL1569.Contig1_NS2A	1361	1	0.0394	gi|465977144|gb|EMP34698.1|	567.8	4e-160	Kynurenine--oxoglutarate transaminase 1, partial [Chelonia mydas]
CL63.Contig2_NS2A	1356	1	0.0395	gi|327270864|ref|XP_003220208.1|	540	1e-151	PREDICTED: 39S ribosomal protein L37, mitochondrial-like [Anolis carolinensis]
CL978.Contig1_NS2A	4068	3	0.0395	gi|465950657|gb|EMP23905.1|	151	1e-168	Programmed cell death protein 4 [Chelonia mydas]
CL139.Contig6_NS2A	4064	3	0.0396	gi|327265785|ref|XP_003217688.1|	104.4	5e-20	PREDICTED: 5-aminolevulinate synthase, nonspecific, mitochondrial-like [Anolis carolinensis]
CL1659.Contig3_NS2A	5412	4	0.0396	gi|327274361|ref|XP_003221946.1|	1610.9	0	PREDICTED: NK-tumor recognition protein-like [Anolis carolinensis]
CL428.Contig11_NS2A	1353	1	0.0396	gi|395520192|ref|XP_003764221.1|	73.2	3e-11	PREDICTED: transmembrane protein 25 [Sarcophilus harrisii]
CL497.Contig3_NS2A	1352	1	0.0396	gi|449514133|ref|XP_002191023.2|	62.4	6e-08	PREDICTED: cyclic AMP-responsive element-binding protein 3 [Taeniopygia guttata]
CL2292.Contig1_NS2A	2698	2	0.0397	gi|327261817|ref|XP_003215724.1|	874.8	0	PREDICTED: phosphoacetylglucosamine mutase-like [Anolis carolinensis]
CL559.Contig8_NS2A	4047	3	0.0397	gi|327277161|ref|XP_003223334.1|	1661	0	PREDICTED: bcl-2-associated transcription factor 1-like [Anolis carolinensis]
CL533.Contig1_NS2A	1346	1	0.0398	gi|327276359|ref|XP_003222937.1|	64.7	1e-08	PREDICTED: UPF0692 protein C19orf54 homolog [Anolis carolinensis]
CL594.Contig5_NS2A	1347	1	0.0398	gi|327290553|ref|XP_003229987.1|	424.5	6e-117	PREDICTED: coiled-coil domain-containing protein 84-like [Anolis carolinensis]
CL958.Contig1_NS2A	6725	5	0.0399	gi|327265023|ref|XP_003217308.1|	371.3	4e-100	PREDICTED: uncharacterized protein KIAA0195-like [Anolis carolinensis]
CL356.Contig28_NS2A	2689	2	0.0399	gi|327285232|ref|XP_003227338.1|	99.4	1e-18	PREDICTED: SID1 transmembrane family member 2-like, partial [Anolis carolinensis]
CL1296.Contig2_NS2A	4034	3	0.0399	gi|465969724|gb|EMP32153.1|	124	0	Gamma-glutamyltranspeptidase 1 [Chelonia mydas]
Unigene24443_NS2A	2682	2	0.04	gi|327283211|ref|XP_003226335.1|	146	1e-32	PREDICTED: ankyrin repeat and LEM domain-containing protein 2-like [Anolis carolinensis]
CL634.Contig5_NS2A	1336	1	0.0401	gi|327290136|ref|XP_003229780.1|	295	5e-78	PREDICTED: pleckstrin homology-like domain family B member 1-like, partial [Anolis carolinensis]
CL2577.Contig3_NS2A	2671	2	0.0401	gi|334328682|ref|XP_001371470.2|	34.7	7e-06	PREDICTED: latent-transforming growth factor beta-binding protein 4 [Monodelphis domestica]
CL1616.Contig1_NS2A	1335	1	0.0402	gi|449472129|ref|XP_002191894.2|	164.9	9e-39	PREDICTED: pro-neuregulin-4, membrane-bound isoform [Taeniopygia guttata]
CL3838.Contig2_NS2A	1329	1	0.0403	gi|154757685|gb|AAI51670.1|	775.4	0	TAF6 protein [Bos taurus]
CL1325.Contig6_NS2A	3993	3	0.0403	gi|327275608|ref|XP_003222565.1|	810.4	0	PREDICTED: granulins-like [Anolis carolinensis]
CL1797.Contig6_NS2A	2654	2	0.0404	gi|327268206|ref|XP_003218889.1|	115.9	1e-23	PREDICTED: diamine acetyltransferase 1-like [Anolis carolinensis]
CL287.Contig4_NS2A	3984	3	0.0404	gi|327276357|ref|XP_003222936.1|	459.9	5e-127	PREDICTED: inositol-trisphosphate 3-kinase C-like [Anolis carolinensis]
CL2321.Contig6_NS2A	3968	3	0.0405	gi|327288612|ref|XP_003229020.1|	148.7	2e-33	PREDICTED: ubiquitin conjugation factor E4 A-like [Anolis carolinensis]
CL594.Contig9_NS2A	2643	2	0.0406	gi|327290553|ref|XP_003229987.1|	161.8	1e-37	PREDICTED: coiled-coil domain-containing protein 84-like [Anolis carolinensis]
CL212.Contig5_NS2A	2631	2	0.0407	gi|126322150|ref|XP_001369193.1|	448.7	7e-124	PREDICTED: ankyrin repeat domain-containing protein 46-like [Monodelphis domestica] >gi|395512214|ref|XP_003760338.1| PREDICTED: ankyrin repeat domain-containing protein 46 [Sarcophilus harrisii]
CL2090.Contig2_NS2A	1318	1	0.0407	gi|327275107|ref|XP_003222315.1|	502.3	2e-140	PREDICTED: homocysteine-responsive endoplasmic reticulum-resident ubiquitin-like domain member 2 protein-like [Anolis carolinensis]
CL882.Contig5_NS2A	1317	1	0.0407	gi|327276074|ref|XP_003222796.1|	641	0	PREDICTED: intraflagellar transport protein 81 homolog [Anolis carolinensis]
CL3854.Contig2_NS2A	2636	2	0.0407	gi|363728541|ref|XP_416681.3|	395.6	7e-108	PREDICTED: coxsackievirus and adenovirus receptor homolog [Gallus gallus]
CL1108.Contig3_NS2A	5257	4	0.0408	gi|123913364|sp|Q2VB19.1|PUM1_CHICK	2317.3	0	RecName: Full=Pumilio homolog 1 >gi|82569972|gb|ABB83588.1| pumilio 1 [Gallus gallus]
CL147.Contig8_NS2A	2626	2	0.0408	gi|326913553|ref|XP_003203101.1|	72.4	1e-10	PREDICTED: MAP7 domain-containing protein 2-like [Meleagris gallopavo]
CL2867.Contig1_NS2A	9195	7	0.0408	gi|327261903|ref|XP_003215766.1|	3529.2	0	PREDICTED: e3 ubiquitin-protein ligase HUWE1-like [Anolis carolinensis]
CL2000.Contig3_NS2A	6571	5	0.0408	gi|327264208|ref|XP_003216907.1|	3213.3	0	PREDICTED: plexin-B3-like [Anolis carolinensis]
CL847.Contig8_NS2A	1313	1	0.0408	gi|327268601|ref|XP_003219085.1|	435.6	2e-120	PREDICTED: nucleolar pre-ribosomal-associated protein 1-like [Anolis carolinensis]
Unigene25131_NS2A	1314	1	0.0408	gi|449270620|gb|EMC81279.1|	338.2	5e-91	Vacuolar protein sorting-associated protein 33B, partial [Columba livia]
CL268.Contig8_NS2A	1312	1	0.0409	gi|327262671|ref|XP_003216147.1|	466.8	1e-129	PREDICTED: serine/arginine-rich splicing factor 7-like isoform 1 [Anolis carolinensis]
CL891.Contig1_NS2A	2620	2	0.0409	gi|471374161|ref|XP_004376299.1|	162.5	1e-37	PREDICTED: ankyrin repeat and FYVE domain-containing protein 1 [Trichechus manatus latirostris]
CL533.Contig4_NS2A	1308	1	0.041	gi|327276359|ref|XP_003222937.1|	364.8	5e-99	PREDICTED: UPF0692 protein C19orf54 homolog [Anolis carolinensis]
CL3195.Contig3_NS2A	2609	2	0.0411	gi|327270299|ref|XP_003219927.1|	419.1	6e-115	PREDICTED: vesicle-trafficking protein SEC22b-like [Anolis carolinensis]
CL358.Contig1_NS2A	2606	2	0.0411	gi|327276363|ref|XP_003222939.1|	72.4	1e-10	PREDICTED: ras-related protein Rab-4B-like [Anolis carolinensis]
CL587.Contig13_NS2A	2603	2	0.0412	gi|327287986|ref|XP_003228709.1|	1107.8	0	PREDICTED: LOW QUALITY PROTEIN: zinc finger CCCH domain-containing protein 7A-like [Anolis carolinensis]
CL845.Contig1_NS2A	2599	2	0.0413	gi|301616120|ref|XP_002937504.1|	578.9	4e-163	PREDICTED: hypothetical protein LOC100488469 [Xenopus (Silurana) tropicalis]
CL698.Contig3_NS2A	2595	2	0.0413	gi|326923375|ref|XP_003207912.1|	190.3	0	PREDICTED: 26S proteasome non-ATPase regulatory subunit 5-like [Meleagris gallopavo]
CL1234.Contig2_NS2A	2594	2	0.0413	gi|327282944|ref|XP_003226202.1|	1196.8	0	PREDICTED: cytoplasmic dynein 1 intermediate chain 2-like isoform 1 [Anolis carolinensis]
CL173.Contig15_NS2A	2592	2	0.0414	gi|119580161|gb|EAW59757.1|	100.9	3e-19	CHK2 checkpoint homolog (S. pombe), isoform CRA_d [Homo sapiens]
CL712.Contig2_NS2A	1294	1	0.0414	gi|194226048|ref|XP_001498000.2|	73.9	2e-11	PREDICTED: apical endosomal glycoprotein [Equus caballus]
CL1039.Contig3_NS2A	2590	2	0.0414	gi|327261565|ref|XP_003215600.1|	1277.7	0	PREDICTED: heterogeneous nuclear ribonucleoprotein Q-like [Anolis carolinensis]
CL1234.Contig1_NS2A	2590	2	0.0414	gi|327282944|ref|XP_003226202.1|	1250.7	0	PREDICTED: cytoplasmic dynein 1 intermediate chain 2-like isoform 1 [Anolis carolinensis]
CL587.Contig15_NS2A	3881	3	0.0414	gi|327287986|ref|XP_003228709.1|	1707.2	0	PREDICTED: LOW QUALITY PROTEIN: zinc finger CCCH domain-containing protein 7A-like [Anolis carolinensis]
CL1092.Contig4_NS2A	3867	3	0.0416	gi|327264568|ref|XP_003217085.1|	219.9	8e-55	PREDICTED: protein FAM104A-like [Anolis carolinensis]
CL647.Contig4_NS2A	3862	3	0.0416	gi|363727373|ref|XP_415358.3|	2118.6	0	PREDICTED: LOW QUALITY PROTEIN: myotubularin-related protein 5 [Gallus gallus]
CL1076.Contig3_NS2A	3856	3	0.0417	gi|149727391|ref|XP_001495933.1|	655.6	0	PREDICTED: PH and SEC7 domain-containing protein 4 [Equus caballus]
CL2353.Contig6_NS2A	1287	1	0.0417	gi|326927600|ref|XP_003209979.1|	161.4	9e-38	PREDICTED: IST1 homolog isoform 2 [Meleagris gallopavo]
CL4131.Contig2_NS2A	1284	1	0.0417	gi|327264171|ref|XP_003216889.1|	577	7e-163	PREDICTED: histone-arginine methyltransferase CARM1-like [Anolis carolinensis]
CL1033.Contig3_NS2A	1283	1	0.0418	gi|327285484|ref|XP_003227463.1|	338.2	5e-91	PREDICTED: dihydroorotate dehydrogenase, mitochondrial-like [Anolis carolinensis]
CL594.Contig19_NS2A	2562	2	0.0418	gi|327290553|ref|XP_003229987.1|	161.8	1e-37	PREDICTED: coiled-coil domain-containing protein 84-like [Anolis carolinensis]
CL1402.Contig5_NS2A	3849	3	0.0418	gi|334326682|ref|XP_003340788.1|	2194.5	0	PREDICTED: LOW QUALITY PROTEIN: regulator of nonsense transcripts 1-like [Monodelphis domestica]
CL103.Contig4_NS2A	2559	2	0.0419	gi|334328489|ref|XP_001366214.2|	634	1e-179	PREDICTED: regulatory solute carrier protein family 1 member 1 [Monodelphis domestica]
CL428.Contig1_NS2A	1280	1	0.0419	gi|395520192|ref|XP_003764221.1|	73.2	3e-11	PREDICTED: transmembrane protein 25 [Sarcophilus harrisii]
CL1136.Contig20_NS2A	3832	3	0.042	gi|126304825|ref|XP_001367042.1|	80.5	8e-13	PREDICTED: WW domain containing E3 ubiquitin protein ligase 2 [Monodelphis domestica]
CL2913.Contig4_NS2A	5101	4	0.042	gi|327272602|ref|XP_003221073.1|	718.8	0	PREDICTED: zinc finger CCCH domain-containing protein 7B-like [Anolis carolinensis]
Unigene25696_NS2A	3824	3	0.0421	gi|189230033|ref|NP_001121510.1|	57	9e-06	phosphorylase kinase, alpha 1 (muscle) [Xenopus (Silurana) tropicalis] >gi|183986493|gb|AAI66348.1| LOC100158624 protein [Xenopus (Silurana) tropicalis]
CL497.Contig20_NS2A	1273	1	0.0421	gi|308468215|ref|XP_003096351.1|	61.2	1e-07	CRE-PQN-75 protein [Caenorhabditis remanei] >gi|308243266|gb|EFO87218.1| CRE-PQN-75 protein [Caenorhabditis remanei]
CL882.Contig4_NS2A	1273	1	0.0421	gi|327276074|ref|XP_003222796.1|	677.2	0	PREDICTED: intraflagellar transport protein 81 homolog [Anolis carolinensis]
CL428.Contig9_NS2A	1272	1	0.0421	gi|355567105|gb|EHH23484.1|	59.7	3e-07	hypothetical protein EGK_06959 [Macaca mulatta]
CL1697.Contig5_NS2A	1270	1	0.0422	gi|291402960|ref|XP_002717779.1|	185.7	4e-113	PREDICTED: dyslexia susceptibility 1 candidate 1 isoform 1 [Oryctolagus cuniculus]
CL1136.Contig16_NS2A	3802	3	0.0423	gi|126304825|ref|XP_001367042.1|	80.5	7e-13	PREDICTED: WW domain containing E3 ubiquitin protein ligase 2 [Monodelphis domestica]
CL173.Contig47_NS2A	2534	2	0.0423	gi|148688050|gb|EDL19997.1|	66.6	7e-09	CHK2 checkpoint homolog (S. pombe), isoform CRA_a [Mus musculus] >gi|148688051|gb|EDL19998.1| CHK2 checkpoint homolog (S. pombe), isoform CRA_a [Mus musculus]
CL38.Contig6_NS2A	2533	2	0.0423	gi|327287194|ref|XP_003228314.1|	420.2	2e-115	PREDICTED: n-acetylglucosamine-1-phosphotransferase subunit gamma-like [Anolis carolinensis]
CL663.Contig16_NS2A	1267	1	0.0423	gi|363727369|ref|XP_423917.3|	586.3	1e-165	PREDICTED: protein FAM116B [Gallus gallus]
CL1234.Contig3_NS2A	2530	2	0.0424	gi|327282944|ref|XP_003226202.1|	1196.8	0	PREDICTED: cytoplasmic dynein 1 intermediate chain 2-like isoform 1 [Anolis carolinensis]
CL683.Contig1_NS2A	2522	2	0.0425	gi|31377516|ref|NP_150641.2|	1082.4	0	phospholipase D2 [Rattus norvegicus] >gi|2077943|dbj|BAA19882.1| phospholipase D [Rattus norvegicus] >gi|149053201|gb|EDM05018.1| phospholipase D2, isoform CRA_a [Rattus norvegicus] >gi|149053202|gb|EDM05019.1| phospholipase D2, isoform CRA_a [Rattus norvegicus]
CL356.Contig29_NS2A	2520	2	0.0425	gi|327285232|ref|XP_003227338.1|	139.4	9e-31	PREDICTED: SID1 transmembrane family member 2-like, partial [Anolis carolinensis]
CL371.Contig7_NS2A	3772	3	0.0426	gi|327284924|ref|XP_003227185.1|	1550	0	PREDICTED: kinectin-like [Anolis carolinensis]
CL40.Contig47_NS2A	3779	3	0.0426	gi|327289728|ref|XP_003229576.1|	64.7	4e-08	PREDICTED: bifunctional methylenetetrahydrofolate dehydrogenase/cyclohydrolase, mitochondrial-like [Anolis carolinensis]
Unigene22321_NS2A	1257	1	0.0426	gi|449476240|ref|XP_002198077.2|	384.4	6e-105	PREDICTED: lysine-specific demethylase 8 [Taeniopygia guttata]
CL1325.Contig5_NS2A	3765	3	0.0427	gi|327275608|ref|XP_003222565.1|	389	1e-105	PREDICTED: granulins-like [Anolis carolinensis]
CL500.Contig2_NS2A	3769	3	0.0427	gi|466080130|ref|XP_004284264.1|	354	3e-95	PREDICTED: zinc finger protein 30 homolog isoform 1 [Orcinus orca]
CL1952.Contig5_NS2A	2506	2	0.0428	gi|327274452|ref|XP_003221991.1|	1377.5	0	PREDICTED: cullin-2-like [Anolis carolinensis]
CL1086.Contig2_NS2A	2500	2	0.0429	gi|327269725|ref|XP_003219643.1|	23.5	1e-48	PREDICTED: 25-hydroxycholesterol 7-alpha-hydroxylase-like [Anolis carolinensis]
CL177.Contig4_NS2A	3749	3	0.0429	gi|327279015|ref|XP_003224254.1|	518.1	1e-144	PREDICTED: protein MAK16 homolog [Anolis carolinensis]
CL432.Contig30_NS2A	2498	2	0.0429	gi|327280322|ref|XP_003224901.1|	196.8	4e-48	PREDICTED: arginase-2, mitochondrial-like [Anolis carolinensis]
CL587.Contig5_NS2A	2501	2	0.0429	gi|327287986|ref|XP_003228709.1|	60.5	5e-07	PREDICTED: LOW QUALITY PROTEIN: zinc finger CCCH domain-containing protein 7A-like [Anolis carolinensis]
CL594.Contig21_NS2A	2499	2	0.0429	gi|327290553|ref|XP_003229987.1|	60.5	5e-07	PREDICTED: coiled-coil domain-containing protein 84-like [Anolis carolinensis]
Unigene23594_NS2A	2496	2	0.043	gi|327268601|ref|XP_003219085.1|	362.5	6e-98	PREDICTED: nucleolar pre-ribosomal-associated protein 1-like [Anolis carolinensis]
CL147.Contig7_NS2A	3733	3	0.0431	gi|326913553|ref|XP_003203101.1|	72.4	2e-10	PREDICTED: MAP7 domain-containing protein 2-like [Meleagris gallopavo]
CL530.Contig13_NS2A	3732	3	0.0431	gi|326926595|ref|XP_003209484.1|	169.9	9e-40	PREDICTED: GPI mannosyltransferase 3-like, partial [Meleagris gallopavo]
CL1136.Contig5_NS2A	3725	3	0.0432	gi|126304825|ref|XP_001367042.1|	80.5	7e-13	PREDICTED: WW domain containing E3 ubiquitin protein ligase 2 [Monodelphis domestica]
CL371.Contig14_NS2A	1240	1	0.0432	gi|326921222|ref|XP_003206861.1|	448	4e-124	PREDICTED: kinectin-like [Meleagris gallopavo]
CL2375.Contig2_NS2A	2479	2	0.0432	gi|327259959|ref|XP_003214803.1|	406.8	3e-111	PREDICTED: protein TSSC4-like [Anolis carolinensis]
CL942.Contig1_NS2A	4960	4	0.0432	gi|327271788|ref|XP_003220669.1|	1260.7	0	PREDICTED: double-stranded RNA-binding protein Staufen homolog 1-like isoform 2 [Anolis carolinensis]
CL1136.Contig1_NS2A	3720	3	0.0432	gi|327287522|ref|XP_003228478.1|	684.1	0	PREDICTED: NEDD4-like E3 ubiquitin-protein ligase WWP2-like [Anolis carolinensis]
Unigene25691_NS2A	3710	3	0.0433	gi|363732703|ref|XP_003641139.1|	348.2	1e-93	PREDICTED: phosphorylase b kinase regulatory subunit alpha, skeletal muscle isoform isoform 2 [Gallus gallus]
CL283.Contig1_NS2A	3711	3	0.0433	gi|71894871|ref|NP_001026048.1|	96.3	0	sterile alpha motif domain-containing protein 11 [Gallus gallus]
CL338.Contig3_NS2A	1234	1	0.0434	--	--	--	--
CL371.Contig15_NS2A	3703	3	0.0434	gi|327284924|ref|XP_003227185.1|	1507.3	0	PREDICTED: kinectin-like [Anolis carolinensis]
CL356.Contig24_NS2A	2469	2	0.0434	gi|327285232|ref|XP_003227338.1|	139.4	8e-31	PREDICTED: SID1 transmembrane family member 2-like, partial [Anolis carolinensis]
CL283.Contig3_NS2A	3699	3	0.0435	gi|71894871|ref|NP_001026048.1|	1035.8	0	sterile alpha motif domain-containing protein 11 [Gallus gallus]
CL371.Contig36_NS2A	3685	3	0.0436	gi|327284924|ref|XP_003227185.1|	1565.4	0	PREDICTED: kinectin-like [Anolis carolinensis]
CL1136.Contig7_NS2A	3690	3	0.0436	gi|327287522|ref|XP_003228478.1|	684.1	0	PREDICTED: NEDD4-like E3 ubiquitin-protein ligase WWP2-like [Anolis carolinensis]
CL664.Contig3_NS2A	2461	2	0.0436	gi|327289602|ref|XP_003229513.1|	78.6	1e-12	PREDICTED: LOW QUALITY PROTEIN: gamma-tubulin complex component 4-like [Anolis carolinensis]
CL1033.Contig4_NS2A	1230	1	0.0436	gi|470606121|ref|XP_004314088.1|	368.6	3e-100	PREDICTED: dihydroorotate dehydrogenase (quinone), mitochondrial isoform 1 [Tursiops truncatus] >gi|470606124|ref|XP_004314089.1| PREDICTED: dihydroorotate dehydrogenase (quinone), mitochondrial isoform 2 [Tursiops truncatus]
CL683.Contig2_NS2A	2453	2	0.0437	gi|31377516|ref|NP_150641.2|	1095.5	0	phospholipase D2 [Rattus norvegicus] >gi|2077943|dbj|BAA19882.1| phospholipase D [Rattus norvegicus] >gi|149053201|gb|EDM05018.1| phospholipase D2, isoform CRA_a [Rattus norvegicus] >gi|149053202|gb|EDM05019.1| phospholipase D2, isoform CRA_a [Rattus norvegicus]
CL177.Contig6_NS2A	3651	3	0.044	gi|327279015|ref|XP_003224254.1|	518.1	1e-144	PREDICTED: protein MAK16 homolog [Anolis carolinensis]
CL622.Contig10_NS2A	2438	2	0.044	gi|327286667|ref|XP_003228051.1|	62	1e-07	PREDICTED: myelin expression factor 2-like [Anolis carolinensis]
CL734.Contig5_NS2A	3646	3	0.0441	gi|327287008|ref|XP_003228221.1|	83.2	1e-13	PREDICTED: protein CLEC16A-like [Anolis carolinensis]
CL1136.Contig19_NS2A	3643	3	0.0441	gi|327287522|ref|XP_003228478.1|	1441.8	0	PREDICTED: NEDD4-like E3 ubiquitin-protein ligase WWP2-like [Anolis carolinensis]
CL428.Contig13_NS2A	1216	1	0.0441	gi|395520192|ref|XP_003764221.1|	73.2	3e-11	PREDICTED: transmembrane protein 25 [Sarcophilus harrisii]
CL1985.Contig3_NS2A	2423	2	0.0442	gi|363733721|ref|XP_003641283.1|	572.8	3e-161	PREDICTED: DCN1-like protein 4 isoform 1 [Gallus gallus]
CL594.Contig4_NS2A	2418	2	0.0443	gi|327290553|ref|XP_003229987.1|	60.5	5e-07	PREDICTED: coiled-coil domain-containing protein 84-like [Anolis carolinensis]
CL422.Contig9_NS2A	4831	4	0.0444	gi|327264087|ref|XP_003216848.1|	158.3	3e-36	PREDICTED: transmembrane protein 39A-like [Anolis carolinensis]
CL40.Contig29_NS2A	2413	2	0.0444	gi|395508962|ref|XP_003758776.1|	111.7	1e-22	PREDICTED: bifunctional methylenetetrahydrofolate dehydrogenase/cyclohydrolase, mitochondrial [Sarcophilus harrisii]
CL428.Contig12_NS2A	1208	1	0.0444	gi|395520192|ref|XP_003764221.1|	59.3	4e-07	PREDICTED: transmembrane protein 25 [Sarcophilus harrisii]
CL473.Contig37_NS2A	2412	2	0.0444	gi|465963254|gb|EMP30044.1|	132.1	1e-28	Leucine carboxyl methyltransferase 2, partial [Chelonia mydas]
CL371.Contig10_NS2A	3616	3	0.0445	gi|327284924|ref|XP_003227185.1|	1522.7	0	PREDICTED: kinectin-like [Anolis carolinensis]
CL1136.Contig13_NS2A	3613	3	0.0445	gi|327287522|ref|XP_003228478.1|	1411	0	PREDICTED: NEDD4-like E3 ubiquitin-protein ligase WWP2-like [Anolis carolinensis]
Unigene25130_NS2A	1202	1	0.0446	gi|395502396|ref|XP_003755567.1|	201.1	9e-50	PREDICTED: vacuolar protein sorting-associated protein 33B [Sarcophilus harrisii]
Unigene24102_NS2A	1201	1	0.0446	gi|449267897|gb|EMC78788.1|	100.1	2e-19	Transcription initiation factor TFIID subunit 1, partial [Columba livia]
CL841.Contig1_NS2A	4802	4	0.0447	gi|327271113|ref|XP_003220332.1|	1951	0	PREDICTED: nardilysin-like [Anolis carolinensis]
CL1436.Contig2_NS2A	1196	1	0.0448	gi|403274537|ref|XP_003929031.1|	177.9	8e-43	PREDICTED: SAFB-like transcription modulator isoform 2 [Saimiri boliviensis boliviensis]
Unigene21013_NS2A	1194	1	0.0449	gi|327275536|ref|XP_003222529.1|	155.6	4e-36	PREDICTED: bifunctional coenzyme A synthase-like [Anolis carolinensis]
CL622.Contig24_NS2A	2386	2	0.0449	gi|327286667|ref|XP_003228051.1|	63.9	4e-08	PREDICTED: myelin expression factor 2-like [Anolis carolinensis]
CL1057.Contig6_NS2A	1190	1	0.045	gi|327286885|ref|XP_003228160.1|	649	0	PREDICTED: diacylglycerol kinase delta-like [Anolis carolinensis]
CL506.Contig2_NS2A	2376	2	0.0451	gi|327276139|ref|XP_003222828.1|	256.5	4e-66	PREDICTED: p2X purinoceptor 4-like [Anolis carolinensis]
Unigene24104_NS2A	1188	1	0.0451	gi|449267897|gb|EMC78788.1|	90.5	1e-16	Transcription initiation factor TFIID subunit 1, partial [Columba livia]
CL1362.Contig2_NS2A	2375	2	0.0451	gi|449498377|ref|XP_002191180.2|	332.4	6e-89	PREDICTED: cleavage stimulation factor subunit 2 [Taeniopygia guttata]
CL594.Contig6_NS2A	2371	2	0.0452	gi|327290553|ref|XP_003229987.1|	69.7	8e-10	PREDICTED: coiled-coil domain-containing protein 84-like [Anolis carolinensis]
CL783.Contig3_NS2A	2373	2	0.0452	gi|465972924|gb|EMP33188.1|	518.5	6e-145	tRNA guanosine-2&apos;-O-methyltransferase TRM13 like protein, partial [Chelonia mydas]
CL622.Contig16_NS2A	2366	2	0.0453	gi|327286667|ref|XP_003228051.1|	62	1e-07	PREDICTED: myelin expression factor 2-like [Anolis carolinensis]
CL622.Contig21_NS2A	2360	2	0.0454	gi|327286667|ref|XP_003228051.1|	62	1e-07	PREDICTED: myelin expression factor 2-like [Anolis carolinensis]
CL1679.Contig1_NS2A	2358	2	0.0455	gi|327274959|ref|XP_003222242.1|	1461	0	PREDICTED: phosphoinositide 3-kinase regulatory subunit 4-like [Anolis carolinensis]
CL4122.Contig4_NS2A	1178	1	0.0455	gi|327291582|ref|XP_003230500.1|	692.2	0	PREDICTED: LOW QUALITY PROTEIN: nitrogen permease regulator 3-like protein-like [Anolis carolinensis]
CL177.Contig24_NS2A	3535	3	0.0455	gi|465962216|gb|EMP29662.1|	107.5	5e-21	Putative protein C8orf41 like protein [Chelonia mydas]
CL2117.Contig3_NS2A	3523	3	0.0456	gi|327283765|ref|XP_003226611.1|	1130.2	0	PREDICTED: ATP-dependent Clp protease ATP-binding subunit clpX-like, mitochondrial-like [Anolis carolinensis]
CL1159.Contig2_NS2A	4693	4	0.0457	gi|224073969|ref|XP_002192840.1|	2550.4	0	PREDICTED: GTPase-activating protein and VPS9 domain-containing protein 1 [Taeniopygia guttata]
CL1828.Contig1_NS2A	2346	2	0.0457	gi|327285172|ref|XP_003227308.1|	730.3	0	PREDICTED: NEDD4-binding protein 1-like [Anolis carolinensis]
CL787.Contig2_NS2A	2344	2	0.0457	gi|363727547|ref|XP_416008.3|	173.7	4e-41	PREDICTED: ankyrin repeat domain-containing protein 26 [Gallus gallus]
CL1952.Contig1_NS2A	2343	2	0.0458	gi|327274452|ref|XP_003221991.1|	478.4	7e-133	PREDICTED: cullin-2-like [Anolis carolinensis]
CL1793.Contig3_NS2A	2342	2	0.0458	gi|327274510|ref|XP_003222020.1|	57.4	4e-06	PREDICTED: a-kinase anchor protein 9-like [Anolis carolinensis]
CL594.Contig1_NS2A	1170	1	0.0458	gi|327290553|ref|XP_003229987.1|	55.5	4e-61	PREDICTED: coiled-coil domain-containing protein 84-like [Anolis carolinensis]
CL40.Contig15_NS2A	3514	3	0.0458	gi|71897117|ref|NP_001026531.1|	63.9	7e-08	bifunctional methylenetetrahydrofolate dehydrogenase/cyclohydrolase, mitochondrial [Gallus gallus] >gi|82082041|sp|Q5ZKA5.1|MTDC_CHICK RecName: Full=Bifunctional methylenetetrahydrofolate dehydrogenase/cyclohydrolase, mitochondrial; Includes: RecName: Full=NAD-dependent methylenetetrahydrofolate dehydrogenase; Includes: RecName: Full=Methenyltetrahydrofolate cyclohydrolase; Flags: Precursor
CL202.Contig15_NS2A	1168	1	0.0459	gi|327266398|ref|XP_003217993.1|	81.6	8e-14	PREDICTED: serine/threonine-protein phosphatase 1 regulatory subunit 10-like [Anolis carolinensis]
CL622.Contig4_NS2A	1169	1	0.0459	gi|327286667|ref|XP_003228051.1|	63.9	1e-08	PREDICTED: myelin expression factor 2-like [Anolis carolinensis]
CL473.Contig53_NS2A	2334	2	0.0459	gi|465963254|gb|EMP30044.1|	146.4	6e-33	Leucine carboxyl methyltransferase 2, partial [Chelonia mydas]
Unigene19358_NS2A	2331	2	0.046	gi|327270525|ref|XP_003220040.1|	94.7	2e-17	PREDICTED: tRNA guanosine-2&apos;-O-methyltransferase TRM13 homolog [Anolis carolinensis]
CL2867.Contig2_NS2A	9293	8	0.0461	gi|327261903|ref|XP_003215766.1|	472.6	1e-130	PREDICTED: e3 ubiquitin-protein ligase HUWE1-like [Anolis carolinensis]
CL689.Contig6_NS2A	2325	2	0.0461	gi|327270054|ref|XP_003219806.1|	585.9	3e-165	PREDICTED: tRNA selenocysteine 1-associated protein 1-like [Anolis carolinensis]
CL3001.Contig2_NS2A	2324	2	0.0461	gi|466004340|gb|EMP42421.1|	1069.3	0	Rho-related BTB domain-containing protein 1 [Chelonia mydas]
CL1903.Contig2_NS2A	3483	3	0.0462	gi|327263201|ref|XP_003216409.1|	740.7	0	PREDICTED: arrestin domain-containing protein 3-like [Anolis carolinensis]
CL1092.Contig1_NS2A	2316	2	0.0463	gi|327264683|ref|XP_003217141.1|	230.7	2e-58	PREDICTED: conserved oligomeric Golgi complex subunit 1-like [Anolis carolinensis]
CL622.Contig23_NS2A	2314	2	0.0463	gi|327286667|ref|XP_003228051.1|	63.9	4e-08	PREDICTED: myelin expression factor 2-like [Anolis carolinensis]
CL1637.Contig3_NS2A	1158	1	0.0463	gi|327289369|ref|XP_003229397.1|	578.6	2e-163	PREDICTED: choline-phosphate cytidylyltransferase A-like [Anolis carolinensis]
CL593.Contig1_NS2A	2311	2	0.0464	gi|395836373|ref|XP_003791131.1|	744.6	0	PREDICTED: dual specificity mitogen-activated protein kinase kinase 4 isoform 2 [Otolemur garnettii]
CL966.Contig2_NS2A	1152	1	0.0465	gi|326931085|ref|XP_003211666.1|	661.4	0	PREDICTED: caskin-2-like [Meleagris gallopavo]
CL371.Contig8_NS2A	1153	1	0.0465	gi|327284924|ref|XP_003227185.1|	55.1	8e-06	PREDICTED: kinectin-like [Anolis carolinensis]
CL622.Contig2_NS2A	2308	2	0.0465	gi|327286667|ref|XP_003228051.1|	63.9	4e-08	PREDICTED: myelin expression factor 2-like [Anolis carolinensis]
CL1137.Contig2_NS2A	3457	3	0.0465	gi|465966948|gb|EMP31211.1|	406.4	5e-111	Disco-interacting protein 2 like protein B, partial [Chelonia mydas]
CL1073.Contig6_NS2A	5747	5	0.0466	gi|465970289|gb|EMP32291.1|	84.3	8e-14	Macrophage colony-stimulating factor 1 [Chelonia mydas]
CL72.Contig38_NS2A	3446	3	0.0467	gi|327287944|ref|XP_003228688.1|	57	8e-06	PREDICTED: phosphorylase b kinase regulatory subunit alpha, skeletal muscle isoform-like, partial [Anolis carolinensis]
CL594.Contig10_NS2A	2290	2	0.0468	gi|327290553|ref|XP_003229987.1|	69.7	7e-10	PREDICTED: coiled-coil domain-containing protein 84-like [Anolis carolinensis]
CL177.Contig13_NS2A	3437	3	0.0468	gi|465962216|gb|EMP29662.1|	107.5	5e-21	Putative protein C8orf41 like protein [Chelonia mydas]
CL352.Contig4_NS2A	1144	1	0.0469	gi|126303314|ref|XP_001372587.1|	109	5e-50	PREDICTED: uncharacterized protein C2orf42-like [Monodelphis domestica]
CL432.Contig26_NS2A	3429	3	0.0469	gi|327280322|ref|XP_003224901.1|	111.3	3e-22	PREDICTED: arginase-2, mitochondrial-like [Anolis carolinensis]
CL622.Contig12_NS2A	2288	2	0.0469	gi|327286667|ref|XP_003228051.1|	62	1e-07	PREDICTED: myelin expression factor 2-like [Anolis carolinensis]
CL1797.Contig1_NS2A	1140	1	0.047	gi|327268206|ref|XP_003218889.1|	133.7	1e-84	PREDICTED: diamine acetyltransferase 1-like [Anolis carolinensis]
Unigene23595_NS2A	1140	1	0.047	gi|327268601|ref|XP_003219085.1|	194.1	1e-47	PREDICTED: nucleolar pre-ribosomal-associated protein 1-like [Anolis carolinensis]
CL681.Contig1_NS2A	2281	2	0.047	gi|327287478|ref|XP_003228456.1|	466.5	2e-129	PREDICTED: UPF0431 protein C1orf66 homolog [Anolis carolinensis]
CL587.Contig27_NS2A	2282	2	0.047	gi|327287986|ref|XP_003228709.1|	61.6	2e-07	PREDICTED: LOW QUALITY PROTEIN: zinc finger CCCH domain-containing protein 7A-like [Anolis carolinensis]
CL1973.Contig1_NS2A	1136	1	0.0472	--	--	--	--
Unigene20941_NS2A	1135	1	0.0472	gi|327261305|ref|XP_003215471.1|	219.2	3e-55	PREDICTED: ornithine decarboxylase-like [Anolis carolinensis]
CL1081.Contig2_NS2A	1135	1	0.0472	gi|327276337|ref|XP_003222926.1|	503.4	8e-141	PREDICTED: spectrin beta chain, brain 3-like [Anolis carolinensis]
CL428.Contig4_NS2A	1135	1	0.0472	gi|395520192|ref|XP_003764221.1|	59.3	4e-07	PREDICTED: transmembrane protein 25 [Sarcophilus harrisii]
CL509.Contig4_NS2A	2266	2	0.0473	gi|118097995|ref|XP_414864.2|	452.6	4e-125	PREDICTED: rho GTPase-activating protein 17 [Gallus gallus]
CL371.Contig38_NS2A	4534	4	0.0473	gi|327284924|ref|XP_003227185.1|	1944.1	0	PREDICTED: kinectin-like [Anolis carolinensis]
CL32.Contig4_NS2A	2263	2	0.0474	gi|327290078|ref|XP_003229751.1|	203.8	3e-50	PREDICTED: LOW QUALITY PROTEIN: ubiquitin carboxyl-terminal hydrolase 2-like, partial [Anolis carolinensis]
CL356.Contig34_NS2A	2257	2	0.0475	gi|327285232|ref|XP_003227338.1|	99.4	9e-19	PREDICTED: SID1 transmembrane family member 2-like, partial [Anolis carolinensis]
CL649.Contig3_NS2A	1128	1	0.0475	gi|465952240|gb|EMP24805.1|	290.8	8e-77	N6-adenosine-methyltransferase 70 kDa subunit [Chelonia mydas]
CL3641.Contig1_NS2A	1127	1	0.0476	gi|327259497|ref|XP_003214573.1|	57.4	1e-06	PREDICTED: RNA-binding protein 25-like isoform 3 [Anolis carolinensis]
CL2209.Contig5_NS2A	3376	3	0.0476	gi|327265727|ref|XP_003217659.1|	57.4	6e-06	PREDICTED: RNA-binding protein 5-like [Anolis carolinensis]
CL1630.Contig20_NS2A	4503	4	0.0476	gi|327267420|ref|XP_003218500.1|	223	1e-55	PREDICTED: ectonucleoside triphosphate diphosphohydrolase 7-like [Anolis carolinensis]
CL1903.Contig4_NS2A	3370	3	0.0477	gi|327263201|ref|XP_003216409.1|	171	3e-40	PREDICTED: arrestin domain-containing protein 3-like [Anolis carolinensis]
CL428.Contig3_NS2A	1122	1	0.0478	gi|395520192|ref|XP_003764221.1|	105.1	6e-21	PREDICTED: transmembrane protein 25 [Sarcophilus harrisii]
CL622.Contig6_NS2A	2236	2	0.0479	gi|327286667|ref|XP_003228051.1|	63.9	4e-08	PREDICTED: myelin expression factor 2-like [Anolis carolinensis]
CL151.Contig6_NS2A	3350	3	0.048	gi|327264049|ref|XP_003216829.1|	400.6	3e-109	PREDICTED: interleukin enhancer-binding factor 3-like isoform 1 [Anolis carolinensis]
CL689.Contig8_NS2A	2233	2	0.048	gi|327270054|ref|XP_003219806.1|	586.3	2e-165	PREDICTED: tRNA selenocysteine 1-associated protein 1-like [Anolis carolinensis]
CL72.Contig22_NS2A	6706	6	0.048	gi|363732703|ref|XP_003641139.1|	292.4	2e-76	PREDICTED: phosphorylase b kinase regulatory subunit alpha, skeletal muscle isoform isoform 2 [Gallus gallus]
CL343.Contig2_NS2A	3334	3	0.0482	gi|384951173|sp|E1BZR9.1|TCPR1_CHICK	108.2	3e-21	RecName: Full=Tectonin beta-propeller repeat-containing protein 1
CL1903.Contig1_NS2A	3335	3	0.0482	gi|395825621|ref|XP_003786024.1|	164.9	2e-38	PREDICTED: arrestin domain-containing protein 3-like [Otolemur garnettii]
CL3070.Contig3_NS2A	1112	1	0.0482	gi|395836608|ref|XP_003791245.1|	279.6	1e-73	PREDICTED: beta-arrestin-2 isoform 4 [Otolemur garnettii]
CL1522.Contig6_NS2A	1110	1	0.0483	--	--	--	--
Unigene20638_NS2A	1111	1	0.0483	gi|449476431|ref|XP_002192687.2|	449.9	1e-124	PREDICTED: thiomorpholine-carboxylate dehydrogenase [Taeniopygia guttata]
CL72.Contig26_NS2A	3332	3	0.0483	gi|449498984|ref|XP_004177301.1|	406.8	4e-111	PREDICTED: LOW QUALITY PROTEIN: phosphorylase b kinase regulatory subunit alpha, skeletal muscle isoform [Taeniopygia guttata]
CL845.Contig6_NS2A	2214	2	0.0484	gi|301616120|ref|XP_002937504.1|	404.1	1e-110	PREDICTED: hypothetical protein LOC100488469 [Xenopus (Silurana) tropicalis]
CL220.Contig2_NS2A	1107	1	0.0484	gi|327287942|ref|XP_003228687.1|	77	5e-150	PREDICTED: histone deacetylase 8-like [Anolis carolinensis]
CL2353.Contig2_NS2A	2214	2	0.0484	gi|50754059|ref|XP_414234.1|	585.9	3e-165	PREDICTED: IST1 homolog [Gallus gallus]
CL1313.Contig3_NS2A	2212	2	0.0485	gi|359322962|ref|XP_543450.4|	1143.3	0	PREDICTED: small G protein signaling modulator 1 [Canis lupus familiaris]
CL2018.Contig1_NS2A	1104	1	0.0486	gi|327274869|ref|XP_003222198.1|	402.9	1e-110	PREDICTED: transformer-2 protein homolog alpha-like [Anolis carolinensis]
CL438.Contig5_NS2A	1098	1	0.0488	gi|465982153|gb|EMP36060.1|	205.7	3e-51	Vacuolar protein sorting-associated protein 33B [Chelonia mydas]
CL1369.Contig2_NS2A	3292	3	0.0489	gi|363743665|ref|XP_423726.3|	1172.2	0	PREDICTED: scaffold attachment factor B1 [Gallus gallus]
CL1968.Contig3_NS2A	2192	2	0.0489	gi|402899743|ref|XP_003912847.1|	520	2e-145	PREDICTED: serine/arginine-rich splicing factor 1 [Papio anubis]
CL70.Contig4_NS2A	2189	2	0.049	--	--	--	--
CL139.Contig8_NS2A	2186	2	0.049	gi|327265785|ref|XP_003217688.1|	490.3	0	PREDICTED: 5-aminolevulinate synthase, nonspecific, mitochondrial-like [Anolis carolinensis]
CL1183.Contig6_NS2A	3273	3	0.0491	gi|224069971|ref|XP_002196233.1|	500.4	0	PREDICTED: inactive rhomboid protein 1 [Taeniopygia guttata]
CL1681.Contig2_NS2A	1090	1	0.0492	gi|363744308|ref|XP_427433.3|	523.9	5e-147	PREDICTED: dual specificity testis-specific protein kinase 1-like [Gallus gallus]
CL113.Contig1_NS2A	1088	1	0.0493	gi|327269563|ref|XP_003219563.1|	311.6	4e-83	PREDICTED: mTERF domain-containing protein 1, mitochondrial-like [Anolis carolinensis]
CL72.Contig29_NS2A	5439	5	0.0493	gi|363732703|ref|XP_003641139.1|	374.4	3e-101	PREDICTED: phosphorylase b kinase regulatory subunit alpha, skeletal muscle isoform isoform 2 [Gallus gallus]
CL2055.Contig3_NS2A	3253	3	0.0494	gi|194036039|ref|XP_001928683.1|	189.1	0	PREDICTED: UPF0469 protein KIAA0907-like [Sus scrofa]
CL2730.Contig1_NS2A	2169	2	0.0494	gi|327274830|ref|XP_003222179.1|	136	8e-30	PREDICTED: adseverin-like [Anolis carolinensis]
CL422.Contig5_NS2A	4333	4	0.0495	gi|327264087|ref|XP_003216848.1|	91.3	5e-16	PREDICTED: transmembrane protein 39A-like [Anolis carolinensis]
CL462.Contig1_NS2A	2167	2	0.0495	gi|327269294|ref|XP_003219429.1|	247.3	2e-63	PREDICTED: GTPase IMAP family member 2-like [Anolis carolinensis]
CL476.Contig10_NS2A	2165	2	0.0495	gi|449267288|gb|EMC78254.1|	841.3	0	Matrin-3 [Columba livia]
CL664.Contig8_NS2A	1079	1	0.0497	gi|465982171|gb|EMP36078.1|	181	9e-44	Gamma-tubulin complex component 4 [Chelonia mydas]
CL712.Contig10_NS2A	1076	1	0.0498	gi|194226048|ref|XP_001498000.2|	60.5	1e-07	PREDICTED: apical endosomal glycoprotein [Equus caballus]
CL264.Contig2_NS2A	2154	2	0.0498	gi|327285163|ref|XP_003227304.1|	523.9	1e-146	PREDICTED: ceroid-lipofuscinosis neuronal protein 6 homolog [Anolis carolinensis]
CL1168.Contig1_NS2A	4294	4	0.0499	gi|327274054|ref|XP_003221793.1|	668.7	0	PREDICTED: arfaptin-1-like isoform 2 [Anolis carolinensis]
CL783.Contig4_NS2A	2150	2	0.0499	gi|465972924|gb|EMP33188.1|	97.8	2e-18	tRNA guanosine-2&apos;-O-methyltransferase TRM13 like protein, partial [Chelonia mydas]
CL40.Contig13_NS2A	2148	2	0.0499	gi|71897117|ref|NP_001026531.1|	290.8	2e-76	bifunctional methylenetetrahydrofolate dehydrogenase/cyclohydrolase, mitochondrial [Gallus gallus] >gi|82082041|sp|Q5ZKA5.1|MTDC_CHICK RecName: Full=Bifunctional methylenetetrahydrofolate dehydrogenase/cyclohydrolase, mitochondrial; Includes: RecName: Full=NAD-dependent methylenetetrahydrofolate dehydrogenase; Includes: RecName: Full=Methenyltetrahydrofolate cyclohydrolase; Flags: Precursor
CL1226.Contig5_NS2A	4287	4	0.05	gi|363729548|ref|XP_428171.3|	1458	0	PREDICTED: LOW QUALITY PROTEIN: nuclear pore complex protein Nup98-Nup96 [Gallus gallus]
CL476.Contig9_NS2A	2144	2	0.05	gi|449267288|gb|EMC78254.1|	848.2	0	Matrin-3 [Columba livia]
CL1129.Contig1_NS2A	2144	2	0.05	gi|465956634|gb|EMP27042.1|	214.2	2e-53	Rho GTPase-activating protein 22 [Chelonia mydas]
CL1287.Contig6_NS2A	1071	1	0.0501	gi|327282800|ref|XP_003226130.1|	79	4e-65	PREDICTED: protein FAM119A-like [Anolis carolinensis]
CL419.Contig1_NS2A	3203	3	0.0502	gi|157822951|ref|NP_001100851.1|	1102.4	0	protein spire homolog 1 [Rattus norvegicus]
CL1877.Contig3_NS2A	4275	4	0.0502	gi|327267374|ref|XP_003218477.1|	1270.8	0	PREDICTED: armadillo repeat-containing protein 8-like [Anolis carolinensis]
CL462.Contig4_NS2A	2135	2	0.0502	gi|327269294|ref|XP_003219429.1|	247.3	2e-63	PREDICTED: GTPase IMAP family member 2-like [Anolis carolinensis]
CL2718.Contig2_NS2A	3206	3	0.0502	gi|395513683|ref|XP_003761052.1|	674.9	0	PREDICTED: AP-1 complex subunit mu-1 [Sarcophilus harrisii]
CL2280.Contig2_NS2A	1067	1	0.0502	gi|57530651|ref|NP_001006347.1|	431.8	2e-119	OTU domain-containing protein 6B [Gallus gallus] >gi|82081250|sp|Q5ZIP6.1|OTU6B_CHICK RecName: Full=OTU domain-containing protein 6B
CL1168.Contig2_NS2A	4265	4	0.0503	gi|327274054|ref|XP_003221793.1|	668.7	0	PREDICTED: arfaptin-1-like isoform 2 [Anolis carolinensis]
CL147.Contig2_NS2A	3194	3	0.0504	gi|326913553|ref|XP_003203101.1|	706.8	0	PREDICTED: MAP7 domain-containing protein 2-like [Meleagris gallopavo]
CL324.Contig2_NS2A	2126	2	0.0504	gi|327267095|ref|XP_003218338.1|	531.9	5e-149	PREDICTED: mitochondrial fission factor-like [Anolis carolinensis]
CL177.Contig2_NS2A	3191	3	0.0504	gi|327279015|ref|XP_003224254.1|	518.1	1e-144	PREDICTED: protein MAK16 homolog [Anolis carolinensis]
CL38.Contig5_NS2A	2129	2	0.0504	gi|327287194|ref|XP_003228314.1|	89.7	6e-16	PREDICTED: n-acetylglucosamine-1-phosphotransferase subunit gamma-like [Anolis carolinensis]
CL734.Contig4_NS2A	4257	4	0.0504	gi|363739463|ref|XP_414931.3|	71.2	5e-10	PREDICTED: protein CLEC16A [Gallus gallus]
CL422.Contig2_NS2A	4255	4	0.0504	gi|465974111|gb|EMP33659.1|	154.1	6e-35	Transmembrane protein 39A [Chelonia mydas]
CL995.Contig4_NS2A	4255	4	0.0504	gi|465978474|gb|EMP35013.1|	1807.7	0	Pre-mRNA cleavage complex 2 protein Pcf11 [Chelonia mydas]
CL1239.Contig13_NS2A	2123	2	0.0505	gi|224070057|ref|XP_002197536.1|	62.4	1e-07	PREDICTED: poly(A)-specific ribonuclease PARN [Taeniopygia guttata]
CL2945.Contig2_NS2A	2121	2	0.0505	gi|327269711|ref|XP_003219636.1|	1166	0	PREDICTED: protein FAN-like [Anolis carolinensis]
CL2551.Contig1_NS2A	2122	2	0.0505	gi|327275221|ref|XP_003222372.1|	960.7	0	PREDICTED: endonuclease/exonuclease/phosphatase family domain-containing protein 1-like isoform 1 [Anolis carolinensis]
CL1461.Contig3_NS2A	3183	3	0.0505	gi|327283356|ref|XP_003226407.1|	1044.7	0	PREDICTED: e3 ubiquitin-protein ligase MARCH7-like isoform 1 [Anolis carolinensis]
CL594.Contig26_NS2A	1061	1	0.0505	gi|327290553|ref|XP_003229987.1|	270.8	8e-71	PREDICTED: coiled-coil domain-containing protein 84-like [Anolis carolinensis]
CL72.Contig24_NS2A	6374	6	0.0505	gi|465993201|gb|EMP39145.1|	286.2	1e-74	Phosphorylase b kinase regulatory subunit alpha, skeletal muscle isoform [Chelonia mydas]
CL4210.Contig2_NS2A	1059	1	0.0506	--	--	--	--
CL4098.Contig3_NS2A	3177	3	0.0506	gi|326930927|ref|XP_003211589.1|	240.7	3e-61	PREDICTED: LOW QUALITY PROTEIN: serine/threonine-protein kinase/endoribonuclease IRE1-like [Meleagris gallopavo]
CL1630.Contig10_NS2A	5301	5	0.0506	gi|327267420|ref|XP_003218500.1|	172.6	6e-120	PREDICTED: ectonucleoside triphosphate diphosphohydrolase 7-like [Anolis carolinensis]
CL1627.Contig5_NS2A	5299	5	0.0506	gi|327283211|ref|XP_003226335.1|	1222.2	0	PREDICTED: ankyrin repeat and LEM domain-containing protein 2-like [Anolis carolinensis]
CL1786.Contig2_NS2A	3171	3	0.0507	gi|327287050|ref|XP_003228242.1|	1191.8	0	PREDICTED: zinc finger MYM-type protein 3-like [Anolis carolinensis]
CL428.Contig2_NS2A	1058	1	0.0507	gi|395520192|ref|XP_003764221.1|	224.6	6e-57	PREDICTED: transmembrane protein 25 [Sarcophilus harrisii]
CL1630.Contig1_NS2A	5278	5	0.0508	gi|327267420|ref|XP_003218500.1|	172.6	6e-120	PREDICTED: ectonucleoside triphosphate diphosphohydrolase 7-like [Anolis carolinensis]
CL220.Contig6_NS2A	1055	1	0.0508	gi|327287942|ref|XP_003228687.1|	43.9	1e-137	PREDICTED: histone deacetylase 8-like [Anolis carolinensis]
CL1795.Contig2_NS2A	4214	4	0.0509	--	--	--	--
Unigene25693_NS2A	3159	3	0.0509	gi|260064039|ref|NP_001159389.1|	1089.3	0	phosphorylase b kinase regulatory subunit alpha, skeletal muscle isoform [Oryctolagus cuniculus] >gi|165654|gb|AAC23909.1| phosphorylase kinase alpha subunit [Oryctolagus cuniculus]
CL1630.Contig14_NS2A	5261	5	0.0509	gi|327267420|ref|XP_003218500.1|	453	8e-125	PREDICTED: ectonucleoside triphosphate diphosphohydrolase 7-like [Anolis carolinensis]
CL1630.Contig3_NS2A	5269	5	0.0509	gi|327267420|ref|XP_003218500.1|	172.6	6e-120	PREDICTED: ectonucleoside triphosphate diphosphohydrolase 7-like [Anolis carolinensis]
CL515.Contig2_NS2A	3157	3	0.0509	gi|363737662|ref|XP_003641884.1|	1315.4	0	PREDICTED: LOW QUALITY PROTEIN: protein unc-45 homolog A, partial [Gallus gallus]
CL139.Contig7_NS2A	2101	2	0.051	gi|327265785|ref|XP_003217688.1|	1142.5	0	PREDICTED: 5-aminolevulinate synthase, nonspecific, mitochondrial-like [Anolis carolinensis]
CL1630.Contig8_NS2A	5246	5	0.0511	gi|327267420|ref|XP_003218500.1|	172.6	6e-120	PREDICTED: ectonucleoside triphosphate diphosphohydrolase 7-like [Anolis carolinensis]
Unigene25867_NS2A	1049	1	0.0511	gi|465972549|gb|EMP33083.1|	92.8	3e-17	Sterol regulatory element-binding protein 1 [Chelonia mydas]
CL1183.Contig1_NS2A	3144	3	0.0512	gi|224069971|ref|XP_002196233.1|	500.4	0	PREDICTED: inactive rhomboid protein 1 [Taeniopygia guttata]
CL1299.Contig8_NS2A	1046	1	0.0512	gi|327260522|ref|XP_003215083.1|	647.9	0	PREDICTED: beta-adrenergic receptor kinase 1-like [Anolis carolinensis]
CL1627.Contig4_NS2A	5239	5	0.0512	gi|327283211|ref|XP_003226335.1|	1228.8	0	PREDICTED: ankyrin repeat and LEM domain-containing protein 2-like [Anolis carolinensis]
CL438.Contig1_NS2A	1046	1	0.0512	gi|465982153|gb|EMP36060.1|	260.8	8e-68	Vacuolar protein sorting-associated protein 33B [Chelonia mydas]
Unigene25128_NS2A	1045	1	0.0513	gi|126273686|ref|XP_001363854.1|	312	3e-83	PREDICTED: vacuolar protein sorting-associated protein 33B [Monodelphis domestica]
CL40.Contig9_NS2A	3134	3	0.0513	gi|327289728|ref|XP_003229576.1|	64.7	3e-08	PREDICTED: bifunctional methylenetetrahydrofolate dehydrogenase/cyclohydrolase, mitochondrial-like [Anolis carolinensis]
CL147.Contig3_NS2A	2087	2	0.0514	gi|326913553|ref|XP_003203101.1|	706.8	0	PREDICTED: MAP7 domain-containing protein 2-like [Meleagris gallopavo]
CL594.Contig11_NS2A	2084	2	0.0514	gi|327290553|ref|XP_003229987.1|	215.3	1e-53	PREDICTED: coiled-coil domain-containing protein 84-like [Anolis carolinensis]
CL734.Contig1_NS2A	4170	4	0.0514	gi|363739463|ref|XP_414931.3|	71.2	5e-10	PREDICTED: protein CLEC16A [Gallus gallus]
CL1630.Contig22_NS2A	5193	5	0.0516	gi|327267420|ref|XP_003218500.1|	453	8e-125	PREDICTED: ectonucleoside triphosphate diphosphohydrolase 7-like [Anolis carolinensis]
CL72.Contig25_NS2A	4158	4	0.0516	gi|363732703|ref|XP_003641139.1|	166	4e-83	PREDICTED: phosphorylase b kinase regulatory subunit alpha, skeletal muscle isoform isoform 2 [Gallus gallus]
CL139.Contig4_NS2A	3112	3	0.0517	gi|327265785|ref|XP_003217688.1|	104.4	4e-20	PREDICTED: 5-aminolevulinate synthase, nonspecific, mitochondrial-like [Anolis carolinensis]
CL28.Contig11_NS2A	1037	1	0.0517	gi|327280416|ref|XP_003224948.1|	101.3	8e-20	PREDICTED: pre-mRNA-processing factor 39-like [Anolis carolinensis]
CL72.Contig4_NS2A	6216	6	0.0517	gi|363732701|ref|XP_003641138.1|	63.9	1e-07	PREDICTED: phosphorylase b kinase regulatory subunit alpha, skeletal muscle isoform isoform 1 [Gallus gallus]
CL177.Contig16_NS2A	3109	3	0.0517	gi|465962216|gb|EMP29662.1|	181.4	1e-148	Putative protein C8orf41 like protein [Chelonia mydas]
CL1296.Contig1_NS2A	4147	4	0.0517	gi|465969724|gb|EMP32153.1|	849	0	Gamma-glutamyltranspeptidase 1 [Chelonia mydas]
CL294.Contig4_NS2A	4139	4	0.0518	gi|327267979|ref|XP_003218776.1|	658.7	0	PREDICTED: coagulation factor VII-like [Anolis carolinensis]
CL2234.Contig1_NS2A	4137	4	0.0518	gi|327275871|ref|XP_003222695.1|	1970.7	0	PREDICTED: histone deacetylase 5-like [Anolis carolinensis]
CL734.Contig6_NS2A	4136	4	0.0518	gi|363739463|ref|XP_414931.3|	1664.8	0	PREDICTED: protein CLEC16A [Gallus gallus]
CL123.Contig1_NS2A	4134	4	0.0519	gi|226875256|gb|ACO88996.1|	124	0	tumor protein p53 binding protein 1 (predicted) [Dasypus novemcinctus]
CL1630.Contig15_NS2A	5161	5	0.0519	gi|327267420|ref|XP_003218500.1|	453	8e-125	PREDICTED: ectonucleoside triphosphate diphosphohydrolase 7-like [Anolis carolinensis]
CL2545.Contig2_NS2A	4128	4	0.0519	gi|363742661|ref|XP_423078.3|	845.5	0	PREDICTED: kin of IRRE-like protein 1-like [Gallus gallus]
CL44.Contig2_NS2A	3093	3	0.052	gi|296228567|ref|XP_002759866.1|	166	1e-38	PREDICTED: E3 ubiquitin-protein ligase RNF115 [Callithrix jacchus]
CL147.Contig10_NS2A	2063	2	0.052	gi|326913553|ref|XP_003203101.1|	681.4	0	PREDICTED: MAP7 domain-containing protein 2-like [Meleagris gallopavo]
Unigene24383_NS2A	4121	4	0.052	gi|327264087|ref|XP_003216848.1|	244.2	4e-62	PREDICTED: transmembrane protein 39A-like [Anolis carolinensis]
CL610.Contig1_NS2A	4119	4	0.0521	gi|327261171|ref|XP_003215405.1|	81.6	3e-13	PREDICTED: LOW QUALITY PROTEIN: intersectin-2-like [Anolis carolinensis]
CL559.Contig7_NS2A	4113	4	0.0521	gi|327277161|ref|XP_003223334.1|	1706.8	0	PREDICTED: bcl-2-associated transcription factor 1-like [Anolis carolinensis]
CL632.Contig1_NS2A	3084	3	0.0521	gi|466082793|ref|XP_004284837.1|	325.9	8e-87	PREDICTED: protein RMD5 homolog B [Orcinus orca] >gi|470594485|ref|XP_004310376.1| PREDICTED: protein RMD5 homolog B [Tursiops truncatus]
CL4230.Contig3_NS2A	5132	5	0.0522	gi|327274707|ref|XP_003222118.1|	1030.8	0	PREDICTED: protein AF-10-like [Anolis carolinensis]
CL1476.Contig1_NS2A	3081	3	0.0522	gi|327276351|ref|XP_003222933.1|	1522.7	0	PREDICTED: signal-induced proliferation-associated 1-like protein 3-like [Anolis carolinensis]
CL1239.Contig21_NS2A	3066	3	0.0525	gi|148236825|ref|NP_001081143.1|	327.8	2e-87	poly(A)-specific ribonuclease PARN [Xenopus laevis] >gi|46329632|gb|AAH68919.1| Parn-A protein [Xenopus laevis]
CL239.Contig6_NS2A	2042	2	0.0525	gi|327274778|ref|XP_003222153.1|	198.4	1e-48	PREDICTED: UPF0712 protein C7orf64-like [Anolis carolinensis]
CL72.Contig21_NS2A	5107	5	0.0525	gi|327287944|ref|XP_003228688.1|	66.2	2e-08	PREDICTED: phosphorylase b kinase regulatory subunit alpha, skeletal muscle isoform-like, partial [Anolis carolinensis]
CL1239.Contig8_NS2A	2043	2	0.0525	gi|440896814|gb|ELR48641.1|	62.4	1e-07	Poly(A)-specific ribonuclease PARN, partial [Bos grunniens mutus]
CL172.Contig5_NS2A	4084	4	0.0525	gi|465959021|gb|EMP28224.1|	1314.3	0	Double-stranded RNA-specific adenosine deaminase [Chelonia mydas]
CL2090.Contig1_NS2A	1020	1	0.0526	gi|327275107|ref|XP_003222315.1|	424.5	4e-117	PREDICTED: homocysteine-responsive endoplasmic reticulum-resident ubiquitin-like domain member 2 protein-like [Anolis carolinensis]
Unigene26003_NS2A	1020	1	0.0526	gi|327286368|ref|XP_003227902.1|	291.2	5e-77	PREDICTED: LOW QUALITY PROTEIN: l-fucose kinase-like [Anolis carolinensis]
CL594.Contig25_NS2A	2037	2	0.0526	gi|327290553|ref|XP_003229987.1|	205.3	1e-50	PREDICTED: coiled-coil domain-containing protein 84-like [Anolis carolinensis]
Unigene23648_NS2A	1019	1	0.0526	gi|363737193|ref|XP_003641812.1|	63.5	1e-08	PREDICTED: disks large homolog 1 isoform 2 [Gallus gallus]
CL634.Contig6_NS2A	1020	1	0.0526	gi|465973368|gb|EMP33394.1|	158.3	5e-37	Pleckstrin like proteiny-like domain family B member 1, partial [Chelonia mydas]
CL176.Contig3_NS2A	2036	2	0.0527	gi|327264126|ref|XP_003216867.1|	87	5e-122	PREDICTED: transmembrane protein 56-B-like [Anolis carolinensis]
CL2234.Contig3_NS2A	4069	4	0.0527	gi|327275871|ref|XP_003222695.1|	1970.7	0	PREDICTED: histone deacetylase 5-like [Anolis carolinensis]
CL40.Contig21_NS2A	2034	2	0.0527	gi|327289728|ref|XP_003229576.1|	71.2	2e-10	PREDICTED: bifunctional methylenetetrahydrofolate dehydrogenase/cyclohydrolase, mitochondrial-like [Anolis carolinensis]
CL67.Contig1_NS2A	2030	2	0.0528	--	--	--	--
CL1239.Contig14_NS2A	3047	3	0.0528	gi|148236825|ref|NP_001081143.1|	338.6	1e-90	poly(A)-specific ribonuclease PARN [Xenopus laevis] >gi|46329632|gb|AAH68919.1| Parn-A protein [Xenopus laevis]
CL1659.Contig1_NS2A	5079	5	0.0528	gi|327274361|ref|XP_003221946.1|	90.1	1e-15	PREDICTED: NK-tumor recognition protein-like [Anolis carolinensis]
CL356.Contig52_NS2A	3043	3	0.0528	gi|327285232|ref|XP_003227338.1|	193	8e-47	PREDICTED: SID1 transmembrane family member 2-like, partial [Anolis carolinensis]
CL663.Contig11_NS2A	2030	2	0.0528	gi|345777042|ref|XP_538313.3|	357.8	1e-96	PREDICTED: protein FAM116B [Canis lupus familiaris]
CL2733.Contig2_NS2A	2025	2	0.0529	gi|327267975|ref|XP_003218774.1|	389	5e-106	PREDICTED: LOW QUALITY PROTEIN: ankyrin repeat domain-containing protein 10-like [Anolis carolinensis]
CL2234.Contig9_NS2A	4054	4	0.0529	gi|327275871|ref|XP_003222695.1|	1948.3	0	PREDICTED: histone deacetylase 5-like [Anolis carolinensis]
CL530.Contig5_NS2A	3032	3	0.053	gi|326926595|ref|XP_003209484.1|	169.9	7e-40	PREDICTED: GPI mannosyltransferase 3-like, partial [Meleagris gallopavo]
CL422.Contig7_NS2A	4043	4	0.053	gi|327264087|ref|XP_003216848.1|	675.6	0	PREDICTED: transmembrane protein 39A-like [Anolis carolinensis]
CL123.Contig24_NS2A	4032	4	0.0532	gi|226875256|gb|ACO88996.1|	124	0	tumor protein p53 binding protein 1 (predicted) [Dasypus novemcinctus]
CL72.Contig47_NS2A	6041	6	0.0532	gi|363732701|ref|XP_003641138.1|	292.4	2e-76	PREDICTED: phosphorylase b kinase regulatory subunit alpha, skeletal muscle isoform isoform 1 [Gallus gallus]
CL72.Contig44_NS2A	4018	4	0.0534	gi|363732703|ref|XP_003641139.1|	75.9	2e-11	PREDICTED: phosphorylase b kinase regulatory subunit alpha, skeletal muscle isoform isoform 2 [Gallus gallus]
CL177.Contig7_NS2A	3011	3	0.0534	gi|465962216|gb|EMP29662.1|	547.4	1e-153	Putative protein C8orf41 like protein [Chelonia mydas]
CL3338.Contig1_NS2A	1004	1	0.0534	gi|465973614|gb|EMP33481.1|	431.8	2e-119	P2Y purinoceptor 2 [Chelonia mydas]
CL2639.Contig5_NS2A	3997	4	0.0536	gi|327287196|ref|XP_003228315.1|	689.9	0	PREDICTED: chitobiosyldiphosphodolichol beta-mannosyltransferase-like [Anolis carolinensis]
CL2819.Contig2_NS2A	5001	5	0.0536	gi|410970420|ref|XP_003991680.1|	203.8	4e-156	PREDICTED: probable UDP-sugar transporter protein SLC35A5 [Felis catus]
Unigene24505_NS2A	1001	1	0.0536	gi|62204405|gb|AAH92890.1|	236.9	1e-60	Zgc:110347 [Danio rerio]
CL2142.Contig1_NS2A	998	1	0.0537	--	--	--	--
CL589.Contig2_NS2A	2997	3	0.0537	gi|327277435|ref|XP_003223470.1|	479.2	5e-133	PREDICTED: n-acetylneuraminate lyase-like [Anolis carolinensis]
CL4055.Contig1_NS2A	998	1	0.0537	gi|327287084|ref|XP_003228259.1|	216.9	1e-54	PREDICTED: protein BTG3-like, partial [Anolis carolinensis]
CL1362.Contig7_NS2A	1997	2	0.0537	gi|57530169|ref|NP_001006433.1|	766.9	0	cleavage stimulation factor subunit 2 [Gallus gallus]
CL1136.Contig14_NS2A	996	1	0.0538	gi|126304825|ref|XP_001367042.1|	80.5	1e-13	PREDICTED: WW domain containing E3 ubiquitin protein ligase 2 [Monodelphis domestica]
CL2234.Contig10_NS2A	3986	4	0.0538	gi|327275871|ref|XP_003222695.1|	1948.3	0	PREDICTED: histone deacetylase 5-like [Anolis carolinensis]
CL1681.Contig1_NS2A	996	1	0.0538	gi|327286952|ref|XP_003228193.1|	435.6	1e-120	PREDICTED: dual specificity testis-specific protein kinase 1-like [Anolis carolinensis]
CL324.Contig7_NS2A	1994	2	0.0538	gi|471408604|ref|XP_004385884.1|	422.9	3e-116	PREDICTED: mitochondrial fission factor isoform 3 [Trichechus manatus latirostris]
CL663.Contig3_NS2A	1990	2	0.0539	gi|302563781|ref|NP_001181494.1|	96.7	0	protein FAM116B [Macaca mulatta]
CL53.Contig3_NS2A	2984	3	0.0539	gi|327285418|ref|XP_003227430.1|	1053.1	0	PREDICTED: hypothetical protein LOC100555563 [Anolis carolinensis]
CL1226.Contig1_NS2A	4972	5	0.0539	gi|363729548|ref|XP_428171.3|	1525	0	PREDICTED: LOW QUALITY PROTEIN: nuclear pore complex protein Nup98-Nup96 [Gallus gallus]
CL1239.Contig11_NS2A	2986	3	0.0539	gi|71894805|ref|NP_001025800.1|	267.3	3e-69	poly(A)-specific ribonuclease PARN [Gallus gallus]
CL123.Contig16_NS2A	3973	4	0.054	gi|226875256|gb|ACO88996.1|	964.5	0	tumor protein p53 binding protein 1 (predicted) [Dasypus novemcinctus]
CL123.Contig8_NS2A	3970	4	0.054	gi|226875256|gb|ACO88996.1|	1004.6	0	tumor protein p53 binding protein 1 (predicted) [Dasypus novemcinctus]
CL1862.Contig2_NS2A	1987	2	0.054	gi|327260743|ref|XP_003215193.1|	636.3	1e-180	PREDICTED: c-X-C chemokine receptor type 7-like [Anolis carolinensis]
CL649.Contig7_NS2A	993	1	0.054	gi|465952240|gb|EMP24805.1|	312.4	2e-83	N6-adenosine-methyltransferase 70 kDa subunit [Chelonia mydas]
CL177.Contig5_NS2A	2977	3	0.054	gi|465962216|gb|EMP29662.1|	80.5	2e-143	Putative protein C8orf41 like protein [Chelonia mydas]
CL525.Contig4_NS2A	4943	5	0.0542	gi|126330223|ref|XP_001365849.1|	721.1	0	PREDICTED: KH domain-containing, RNA-binding, signal transduction-associated protein 1 isoform 1 [Monodelphis domestica]
CL942.Contig2_NS2A	4942	5	0.0542	gi|327271788|ref|XP_003220669.1|	1257.3	0	PREDICTED: double-stranded RNA-binding protein Staufen homolog 1-like isoform 2 [Anolis carolinensis]
CL72.Contig28_NS2A	4949	5	0.0542	gi|363732701|ref|XP_003641138.1|	63.9	1e-07	PREDICTED: phosphorylase b kinase regulatory subunit alpha, skeletal muscle isoform isoform 1 [Gallus gallus]
CL1239.Contig1_NS2A	2967	3	0.0542	gi|71894805|ref|NP_001025800.1|	267.3	3e-69	poly(A)-specific ribonuclease PARN [Gallus gallus]
CL898.Contig1_NS2A	2961	3	0.0543	gi|327268857|ref|XP_003219212.1|	245.7	0	PREDICTED: heat shock protein 105 kDa-like [Anolis carolinensis]
CL1601.Contig2_NS2A	987	1	0.0543	gi|327284067|ref|XP_003226760.1|	432.9	1e-119	PREDICTED: leucine-rich repeat and calponin homology domain-containing protein 2-like [Anolis carolinensis]
CL1947.Contig3_NS2A	2954	3	0.0544	gi|327270124|ref|XP_003219841.1|	1149.4	0	PREDICTED: LOW QUALITY PROTEIN: nuclear pore complex protein Nup153-like [Anolis carolinensis]
Unigene25079_NS2A	3943	4	0.0544	gi|327288989|ref|XP_003229207.1|	62.4	2e-07	PREDICTED: transcription factor E4F1-like [Anolis carolinensis]
CL324.Contig3_NS2A	1967	2	0.0545	gi|119591271|gb|EAW70865.1|	408.3	7e-112	chromosome 2 open reading frame 33, isoform CRA_g [Homo sapiens]
CL123.Contig13_NS2A	3933	4	0.0545	gi|226875256|gb|ACO88996.1|	101.3	0	tumor protein p53 binding protein 1 (predicted) [Dasypus novemcinctus]
CL1077.Contig2_NS2A	981	1	0.0546	gi|327289251|ref|XP_003229338.1|	507.3	4e-142	PREDICTED: growth arrest-specific protein 8-like [Anolis carolinensis]
CL1030.Contig1_NS2A	2939	3	0.0547	gi|327276355|ref|XP_003222935.1|	197.2	4e-48	PREDICTED: uncharacterized aarF domain-containing protein kinase 4-like [Anolis carolinensis]
CL1061.Contig2_NS2A	3917	4	0.0547	gi|327278884|ref|XP_003224190.1|	607.8	1e-171	PREDICTED: guanine nucleotide exchange factor for Rab-3A-like [Anolis carolinensis]
CL594.Contig16_NS2A	1956	2	0.0548	gi|327290553|ref|XP_003229987.1|	219.9	3e-55	PREDICTED: coiled-coil domain-containing protein 84-like [Anolis carolinensis]
CL516.Contig3_NS2A	978	1	0.0548	gi|449512121|ref|XP_002188714.2|	448.7	1e-124	PREDICTED: procollagen-lysine,2-oxoglutarate 5-dioxygenase 1-like, partial [Taeniopygia guttata]
CL438.Contig6_NS2A	976	1	0.0549	gi|126273686|ref|XP_001363854.1|	325.1	3e-87	PREDICTED: vacuolar protein sorting-associated protein 33B [Monodelphis domestica]
CL795.Contig1_NS2A	1954	2	0.0549	gi|301070254|gb|ADK55547.1|	92.4	9e-17	zinc finger protein 513, 3 prime [Zonotrichia albicollis]
CL72.Contig46_NS2A	3907	4	0.0549	gi|363732703|ref|XP_003641139.1|	68.2	4e-09	PREDICTED: phosphorylase b kinase regulatory subunit alpha, skeletal muscle isoform isoform 2 [Gallus gallus]
CL2167.Contig4_NS2A	1949	2	0.055	gi|327288540|ref|XP_003228984.1|	1113.6	0	PREDICTED: integrator complex subunit 6-like isoform 1 [Anolis carolinensis]
CL72.Contig20_NS2A	5823	6	0.0552	gi|125531|sp|P18688.1|KPB1_RABIT	297	8e-78	RecName: Full=Phosphorylase b kinase regulatory subunit alpha, skeletal muscle isoform; Short=Phosphorylase kinase alpha M subunit
CL1030.Contig15_NS2A	2913	3	0.0552	gi|327276355|ref|XP_003222935.1|	197.2	4e-48	PREDICTED: uncharacterized aarF domain-containing protein kinase 4-like [Anolis carolinensis]
CL2942.Contig2_NS2A	2906	3	0.0553	gi|327278332|ref|XP_003223916.1|	261.2	2e-67	PREDICTED: transmembrane protein 55B-like [Anolis carolinensis]
CL2235.Contig4_NS2A	1939	2	0.0553	gi|345328442|ref|XP_001514134.2|	384.4	1e-104	PREDICTED: RNA-binding protein 41-like [Ornithorhynchus anatinus]
CL154.Contig1_NS2A	969	1	0.0553	gi|354494321|ref|XP_003509286.1|	178.3	4e-43	PREDICTED: ankyrin repeat domain-containing protein 10 isoform 2 [Cricetulus griseus]
CL72.Contig6_NS2A	6782	7	0.0553	gi|363732703|ref|XP_003641139.1|	78.2	7e-12	PREDICTED: phosphorylase b kinase regulatory subunit alpha, skeletal muscle isoform isoform 2 [Gallus gallus]
CL857.Contig1_NS2A	2909	3	0.0553	gi|57529371|ref|NP_001006293.1|	1031.9	0	probable ATP-dependent RNA helicase DDX27 [Gallus gallus]
CL1305.Contig2_NS2A	1936	2	0.0554	gi|224096040|ref|XP_002194660.1|	835.5	0	PREDICTED: protein asunder homolog [Taeniopygia guttata]
CL1030.Contig12_NS2A	2902	3	0.0554	gi|327276355|ref|XP_003222935.1|	34.7	0	PREDICTED: uncharacterized aarF domain-containing protein kinase 4-like [Anolis carolinensis]
CL834.Contig2_NS2A	2904	3	0.0554	gi|327281484|ref|XP_003225478.1|	305.8	0	PREDICTED: UV radiation resistance-associated gene protein-like [Anolis carolinensis]
Unigene23796_NS2A	968	1	0.0554	gi|327289602|ref|XP_003229513.1|	428.3	2e-118	PREDICTED: LOW QUALITY PROTEIN: gamma-tubulin complex component 4-like [Anolis carolinensis]
CL70.Contig8_NS2A	1931	2	0.0555	--	--	--	--
CL72.Contig54_NS2A	3864	4	0.0555	gi|189230033|ref|NP_001121510.1|	57	9e-06	phosphorylase kinase, alpha 1 (muscle) [Xenopus (Silurana) tropicalis] >gi|183986493|gb|AAI66348.1| LOC100158624 protein [Xenopus (Silurana) tropicalis]
CL632.Contig4_NS2A	3865	4	0.0555	gi|327265587|ref|XP_003217589.1|	221.5	0	PREDICTED: protein RMD5 homolog B-like [Anolis carolinensis]
CL1239.Contig16_NS2A	1932	2	0.0555	gi|395515097|ref|XP_003761743.1|	62.4	1e-07	PREDICTED: poly(A)-specific ribonuclease PARN [Sarcophilus harrisii]
CL91.Contig2_NS2A	6749	7	0.0556	gi|291411522|ref|XP_002722039.1|	374.4	4e-101	PREDICTED: hypothetical protein [Oryctolagus cuniculus]
CL177.Contig25_NS2A	2895	3	0.0556	gi|465962216|gb|EMP29662.1|	181.4	1e-148	Putative protein C8orf41 like protein [Chelonia mydas]
Unigene21154_NS2A	962	1	0.0557	gi|327287116|ref|XP_003228275.1|	103.6	1e-20	PREDICTED: RNA/RNP complex-1-interacting phosphatase-like [Anolis carolinensis]
CL72.Contig36_NS2A	2889	3	0.0557	gi|465993201|gb|EMP39145.1|	395.2	1e-107	Phosphorylase b kinase regulatory subunit alpha, skeletal muscle isoform [Chelonia mydas]
CL2974.Contig1_NS2A	1925	2	0.0557	gi|470645701|ref|XP_004326792.1|	137.5	2e-30	PREDICTED: kelch-like protein 20-like, partial [Tursiops truncatus]
CL1030.Contig14_NS2A	2876	3	0.0559	gi|327276355|ref|XP_003222935.1|	34.7	0	PREDICTED: uncharacterized aarF domain-containing protein kinase 4-like [Anolis carolinensis]
CL2296.Contig5_NS2A	3837	4	0.0559	gi|327284155|ref|XP_003226804.1|	1998.4	0	PREDICTED: THO complex subunit 2-like [Anolis carolinensis]
CL177.Contig3_NS2A	2879	3	0.0559	gi|465962216|gb|EMP29662.1|	105.5	6e-148	Putative protein C8orf41 like protein [Chelonia mydas]
CL1030.Contig16_NS2A	2872	3	0.056	gi|327276355|ref|XP_003222935.1|	66.6	8e-09	PREDICTED: uncharacterized aarF domain-containing protein kinase 4-like [Anolis carolinensis]
CL72.Contig51_NS2A	3826	4	0.056	gi|465993201|gb|EMP39145.1|	678.7	0	Phosphorylase b kinase regulatory subunit alpha, skeletal muscle isoform [Chelonia mydas]
CL177.Contig14_NS2A	2867	3	0.0561	gi|327279015|ref|XP_003224254.1|	518.1	1e-144	PREDICTED: protein MAK16 homolog [Anolis carolinensis]
CL2457.Contig1_NS2A	1911	2	0.0561	gi|327288356|ref|XP_003228894.1|	938.3	0	PREDICTED: sarcosine dehydrogenase, mitochondrial-like, partial [Anolis carolinensis]
CL72.Contig59_NS2A	4774	5	0.0561	gi|363732701|ref|XP_003641138.1|	605.1	1e-170	PREDICTED: phosphorylase b kinase regulatory subunit alpha, skeletal muscle isoform isoform 1 [Gallus gallus]
CL40.Contig22_NS2A	2869	3	0.0561	gi|71897117|ref|NP_001026531.1|	63.9	5e-08	bifunctional methylenetetrahydrofolate dehydrogenase/cyclohydrolase, mitochondrial [Gallus gallus] >gi|82082041|sp|Q5ZKA5.1|MTDC_CHICK RecName: Full=Bifunctional methylenetetrahydrofolate dehydrogenase/cyclohydrolase, mitochondrial; Includes: RecName: Full=NAD-dependent methylenetetrahydrofolate dehydrogenase; Includes: RecName: Full=Methenyltetrahydrofolate cyclohydrolase; Flags: Precursor
CL610.Contig2_NS2A	2863	3	0.0562	gi|327261171|ref|XP_003215405.1|	142.1	1e-31	PREDICTED: LOW QUALITY PROTEIN: intersectin-2-like [Anolis carolinensis]
CL632.Contig2_NS2A	3818	4	0.0562	gi|327265587|ref|XP_003217589.1|	221.5	0	PREDICTED: protein RMD5 homolog B-like [Anolis carolinensis]
CL1362.Contig6_NS2A	1907	2	0.0562	gi|449498377|ref|XP_002191180.2|	967.2	0	PREDICTED: cleavage stimulation factor subunit 2 [Taeniopygia guttata]
CL72.Contig15_NS2A	2861	3	0.0562	gi|465993201|gb|EMP39145.1|	376.3	5e-102	Phosphorylase b kinase regulatory subunit alpha, skeletal muscle isoform [Chelonia mydas]
CL324.Contig5_NS2A	1904	2	0.0563	gi|119591267|gb|EAW70861.1|	383.6	1e-104	chromosome 2 open reading frame 33, isoform CRA_c [Homo sapiens]
CL1239.Contig20_NS2A	2856	3	0.0563	gi|148236825|ref|NP_001081143.1|	276.2	0	poly(A)-specific ribonuclease PARN [Xenopus laevis] >gi|46329632|gb|AAH68919.1| Parn-A protein [Xenopus laevis]
CL72.Contig60_NS2A	5709	6	0.0563	gi|363732701|ref|XP_003641138.1|	292.4	2e-76	PREDICTED: phosphorylase b kinase regulatory subunit alpha, skeletal muscle isoform isoform 1 [Gallus gallus]
CL658.Contig1_NS2A	951	1	0.0564	gi|115529274|ref|NP_001020516.2|	150.2	1e-34	DNA replication licensing factor MCM7 [Bos taurus] >gi|116256798|sp|Q3ZBH9.1|MCM7_BOVIN RecName: Full=DNA replication licensing factor MCM7 >gi|73587129|gb|AAI03288.1| Minichromosome maintenance complex component 7 [Bos taurus] >gi|296472979|tpg|DAA15094.1| TPA: DNA replication licensing factor MCM7 [Bos taurus] >gi|440908200|gb|ELR58247.1| DNA replication licensing factor MCM7 [Bos grunniens mut…
CL594.Contig14_NS2A	1900	2	0.0564	gi|327290553|ref|XP_003229987.1|	161.8	1e-37	PREDICTED: coiled-coil domain-containing protein 84-like [Anolis carolinensis]
CL647.Contig13_NS2A	5705	6	0.0564	gi|363727373|ref|XP_415358.3|	318.5	2e-84	PREDICTED: LOW QUALITY PROTEIN: myotubularin-related protein 5 [Gallus gallus]
CL2362.Contig2_NS2A	951	1	0.0564	gi|70909345|ref|NP_075024.2|	136.3	2e-30	sciellin [Mus musculus] >gi|85681893|sp|Q9EQG3.2|SCEL_MOUSE RecName: Full=Sciellin >gi|70905453|gb|AAG40727.2| sciellin precursor [Mus musculus] >gi|109730427|gb|AAI11875.1| Sciellin [Mus musculus] >gi|148668171|gb|EDL00501.1| sciellin [Mus musculus]
CL963.Contig2_NS2A	3795	4	0.0565	gi|327264311|ref|XP_003216957.1|	2298.1	0	PREDICTED: structural maintenance of chromosomes protein 1A-like isoform 1 [Anolis carolinensis]
CL2514.Contig1_NS2A	5696	6	0.0565	gi|345305130|ref|XP_003428298.1|	63.5	1e-07	PREDICTED: LOW QUALITY PROTEIN: E3 ubiquitin-protein ligase RBBP6-like [Ornithorhynchus anatinus]
CL123.Contig5_NS2A	3789	4	0.0566	gi|334310442|ref|XP_001365360.2|	60.1	1e-06	PREDICTED: LOW QUALITY PROTEIN: tumor suppressor p53-binding protein 1 [Monodelphis domestica]
CL1212.Contig3_NS2A	2835	3	0.0567	gi|345308702|ref|XP_001520661.2|	176	1e-41	PREDICTED: protein LAP2 [Ornithorhynchus anatinus]
CL2335.Contig1_NS2A	943	1	0.0568	gi|327287898|ref|XP_003228665.1|	362.1	2e-98	PREDICTED: polyadenylate-binding protein 2-like [Anolis carolinensis]
CL1065.Contig1_NS2A	1880	2	0.057	gi|327281034|ref|XP_003225255.1|	75.5	1e-11	PREDICTED: N(2),N(2)-dimethylguanosine tRNA methyltransferase-like [Anolis carolinensis]
CL632.Contig5_NS2A	3753	4	0.0571	gi|327265587|ref|XP_003217589.1|	751.5	0	PREDICTED: protein RMD5 homolog B-like [Anolis carolinensis]
CL3944.Contig1_NS2A	939	1	0.0571	gi|327280025|ref|XP_003224755.1|	377.1	6e-103	PREDICTED: CDK-activating kinase assembly factor MAT1-like [Anolis carolinensis]
CL1142.Contig3_NS2A	3758	4	0.0571	gi|45382965|ref|NP_989934.1|	1370.5	0	transcription factor Sp3 [Gallus gallus] >gi|82245411|sp|Q90WR8.1|SP3_CHICK RecName: Full=Transcription factor Sp3 >gi|16151367|emb|CAC84905.1| transcription factor [Gallus gallus]
CL1415.Contig3_NS2A	1873	2	0.0572	gi|327268268|ref|XP_003218920.1|	958	0	PREDICTED: phosphorylase b kinase regulatory subunit alpha, liver isoform-like [Anolis carolinensis]
CL857.Contig7_NS2A	2810	3	0.0572	gi|57529371|ref|NP_001006293.1|	1048.9	0	probable ATP-dependent RNA helicase DDX27 [Gallus gallus]
CL232.Contig3_NS2A	5617	6	0.0573	gi|327271137|ref|XP_003220344.1|	1378.6	0	PREDICTED: oxysterol-binding protein-related protein 9-like isoform 1 [Anolis carolinensis]
CL173.Contig33_NS2A	2807	3	0.0573	gi|449279206|gb|EMC86841.1|	81.6	2e-13	Serine/threonine-protein kinase Chk2 [Columba livia]
CL1299.Contig10_NS2A	3738	4	0.0574	gi|327260522|ref|XP_003215083.1|	288.9	1e-75	PREDICTED: beta-adrenergic receptor kinase 1-like [Anolis carolinensis]
CL1862.Contig4_NS2A	1868	2	0.0574	gi|327260743|ref|XP_003215193.1|	636.3	1e-180	PREDICTED: c-X-C chemokine receptor type 7-like [Anolis carolinensis]
CL1073.Contig2_NS2A	4669	5	0.0574	gi|465970289|gb|EMP32291.1|	238.8	2e-60	Macrophage colony-stimulating factor 1 [Chelonia mydas]
CL476.Contig1_NS2A	2798	3	0.0575	gi|327260974|ref|XP_003215307.1|	862.8	0	PREDICTED: matrin-3-like [Anolis carolinensis]
CL469.Contig6_NS2A	5590	6	0.0575	gi|327265939|ref|XP_003217765.1|	1501.1	0	PREDICTED: sarcolemmal membrane-associated protein-like isoform 3 [Anolis carolinensis]
CL123.Contig12_NS2A	3727	4	0.0575	gi|334310442|ref|XP_001365360.2|	60.1	1e-06	PREDICTED: LOW QUALITY PROTEIN: tumor suppressor p53-binding protein 1 [Monodelphis domestica]
Unigene25127_NS2A	933	1	0.0575	gi|395502396|ref|XP_003755567.1|	174.9	5e-42	PREDICTED: vacuolar protein sorting-associated protein 33B [Sarcophilus harrisii]
CL4003.Contig2_NS2A	933	1	0.0575	gi|449273680|gb|EMC83121.1|	83.2	2e-14	Hephaestin, partial [Columba livia]
CL712.Contig5_NS2A	932	1	0.0575	gi|465959270|gb|EMP28345.1|	121.7	5e-26	Apical endosomal glycoprotein [Chelonia mydas]
CL177.Contig15_NS2A	2797	3	0.0575	gi|465962216|gb|EMP29662.1|	547.4	1e-153	Putative protein C8orf41 like protein [Chelonia mydas]
CL290.Contig1_NS2A	2791	3	0.0576	gi|327276737|ref|XP_003223124.1|	375.2	1e-101	PREDICTED: ubiquitin carboxyl-terminal hydrolase 33-like isoform 2 [Anolis carolinensis]
Unigene25449_NS2A	1860	2	0.0576	gi|327285232|ref|XP_003227338.1|	542	4e-152	PREDICTED: SID1 transmembrane family member 2-like, partial [Anolis carolinensis]
CL125.Contig2_NS2A	3713	4	0.0577	gi|327260486|ref|XP_003215065.1|	352.4	1e-94	PREDICTED: 182 kDa tankyrase-1-binding protein-like [Anolis carolinensis]
CL72.Contig37_NS2A	2781	3	0.0578	gi|125531|sp|P18688.1|KPB1_RABIT	835.9	0	RecName: Full=Phosphorylase b kinase regulatory subunit alpha, skeletal muscle isoform; Short=Phosphorylase kinase alpha M subunit
CL647.Contig10_NS2A	5569	6	0.0578	gi|465961062|gb|EMP29205.1|	2684.1	0	Myotubularin-related protein 5 [Chelonia mydas]
CL601.Contig3_NS2A	2776	3	0.0579	gi|327274649|ref|XP_003222089.1|	1351.3	0	PREDICTED: enhancer of polycomb homolog 1-like [Anolis carolinensis]
Unigene23940_NS2A	926	1	0.0579	gi|327277443|ref|XP_003223474.1|	238.4	3e-61	PREDICTED: nucleoprotein TPR-like [Anolis carolinensis]
CL1239.Contig5_NS2A	1852	2	0.0579	gi|334333099|ref|XP_001375777.2|	62.4	9e-08	PREDICTED: poly(A)-specific ribonuclease PARN [Monodelphis domestica]
CL422.Contig3_NS2A	4619	5	0.058	gi|327264087|ref|XP_003216848.1|	957.2	0	PREDICTED: transmembrane protein 39A-like [Anolis carolinensis]
CL1566.Contig6_NS2A	924	1	0.058	gi|348574115|ref|XP_003472836.1|	193.4	1e-47	PREDICTED: B-cell CLL/lymphoma 9-like protein [Cavia porcellus]
CL690.Contig1_NS2A	925	1	0.058	gi|431839736|gb|ELK01370.1|	114.8	6e-24	F-box only protein 31 [Pteropus alecto]
CL1964.Contig3_NS2A	925	1	0.058	gi|465957040|gb|EMP27230.1|	101.7	5e-20	Kinesin light chain 3 [Chelonia mydas]
CL509.Contig5_NS2A	3689	4	0.0581	gi|118097995|ref|XP_414864.2|	1276.5	0	PREDICTED: rho GTPase-activating protein 17 [Gallus gallus]
CL72.Contig52_NS2A	3689	4	0.0581	gi|189230033|ref|NP_001121510.1|	57	9e-06	phosphorylase kinase, alpha 1 (muscle) [Xenopus (Silurana) tropicalis] >gi|183986493|gb|AAI66348.1| LOC100158624 protein [Xenopus (Silurana) tropicalis]
CL469.Contig3_NS2A	5539	6	0.0581	gi|327265939|ref|XP_003217765.1|	1457.6	0	PREDICTED: sarcolemmal membrane-associated protein-like isoform 3 [Anolis carolinensis]
Unigene23939_NS2A	922	1	0.0581	gi|327277443|ref|XP_003223474.1|	140.2	1e-31	PREDICTED: nucleoprotein TPR-like [Anolis carolinensis]
CL123.Contig3_NS2A	3690	4	0.0581	gi|334310442|ref|XP_001365360.2|	109.4	0	PREDICTED: LOW QUALITY PROTEIN: tumor suppressor p53-binding protein 1 [Monodelphis domestica]
CL469.Contig4_NS2A	5527	6	0.0582	gi|327265937|ref|XP_003217764.1|	1459.1	0	PREDICTED: sarcolemmal membrane-associated protein-like isoform 2 [Anolis carolinensis]
CL649.Contig13_NS2A	1842	2	0.0582	gi|327285111|ref|XP_003227278.1|	973	0	PREDICTED: n6-adenosine-methyltransferase 70 kDa subunit-like [Anolis carolinensis]
CL123.Contig10_NS2A	3687	4	0.0582	gi|334310442|ref|XP_001365360.2|	60.1	1e-06	PREDICTED: LOW QUALITY PROTEIN: tumor suppressor p53-binding protein 1 [Monodelphis domestica]
CL72.Contig41_NS2A	3686	4	0.0582	gi|363732703|ref|XP_003641139.1|	118.6	2e-24	PREDICTED: phosphorylase b kinase regulatory subunit alpha, skeletal muscle isoform isoform 2 [Gallus gallus]
CL72.Contig43_NS2A	6450	7	0.0582	gi|465993201|gb|EMP39145.1|	286.2	1e-74	Phosphorylase b kinase regulatory subunit alpha, skeletal muscle isoform [Chelonia mydas]
CL1239.Contig22_NS2A	2757	3	0.0583	gi|224070057|ref|XP_002197536.1|	393.7	0	PREDICTED: poly(A)-specific ribonuclease PARN [Taeniopygia guttata]
CL2167.Contig2_NS2A	1838	2	0.0583	gi|327288542|ref|XP_003228985.1|	1042	0	PREDICTED: integrator complex subunit 6-like isoform 2 [Anolis carolinensis]
CL72.Contig42_NS2A	5515	6	0.0583	gi|363732703|ref|XP_003641139.1|	78.2	5e-12	PREDICTED: phosphorylase b kinase regulatory subunit alpha, skeletal muscle isoform isoform 2 [Gallus gallus]
CL896.Contig6_NS2A	2757	3	0.0583	gi|470622773|ref|XP_004319186.1|	221.9	1e-55	PREDICTED: germ cell-less protein-like 1 [Tursiops truncatus]
CL125.Contig4_NS2A	3673	4	0.0584	gi|327260486|ref|XP_003215065.1|	352.4	1e-94	PREDICTED: 182 kDa tankyrase-1-binding protein-like [Anolis carolinensis]
CL153.Contig3_NS2A	1833	2	0.0585	gi|327289233|ref|XP_003229329.1|	72	1e-10	PREDICTED: kelch-like protein 18-like [Anolis carolinensis]
CL1239.Contig2_NS2A	1833	2	0.0585	gi|334333099|ref|XP_001375777.2|	62.4	9e-08	PREDICTED: poly(A)-specific ribonuclease PARN [Monodelphis domestica]
CL72.Contig14_NS2A	3668	4	0.0585	gi|363732701|ref|XP_003641138.1|	63.9	7e-08	PREDICTED: phosphorylase b kinase regulatory subunit alpha, skeletal muscle isoform isoform 1 [Gallus gallus]
CL438.Contig2_NS2A	916	1	0.0585	gi|465982153|gb|EMP36060.1|	128.6	4e-28	Vacuolar protein sorting-associated protein 33B [Chelonia mydas]
CL2928.Contig2_NS2A	2745	3	0.0586	gi|323276578|ref|NP_001190186.1|	196.1	9e-48	iron/zinc purple acid phosphatase-like protein precursor [Xenopus (Silurana) tropicalis]
Unigene23942_NS2A	4573	5	0.0586	gi|327277443|ref|XP_003223474.1|	82.4	2e-13	PREDICTED: nucleoprotein TPR-like [Anolis carolinensis]
CL1123.Contig1_NS2A	4574	5	0.0586	gi|402879151|ref|XP_003903213.1|	100.5	9e-19	PREDICTED: adenylate cyclase type 8 [Papio anubis]
CL469.Contig8_NS2A	5476	6	0.0587	gi|327265937|ref|XP_003217764.1|	1415.6	0	PREDICTED: sarcolemmal membrane-associated protein-like isoform 2 [Anolis carolinensis]
CL72.Contig17_NS2A	3645	4	0.0588	gi|189230033|ref|NP_001121510.1|	57	9e-06	phosphorylase kinase, alpha 1 (muscle) [Xenopus (Silurana) tropicalis] >gi|183986493|gb|AAI66348.1| LOC100158624 protein [Xenopus (Silurana) tropicalis]
CL173.Contig37_NS2A	2733	3	0.0588	gi|350411781|ref|XP_003489451.1|	68.9	1e-32	PREDICTED: serine/threonine-protein kinase Chk2-like [Bombus impatiens]
Unigene23578_NS2A	1821	2	0.0589	gi|327268601|ref|XP_003219085.1|	297.4	1e-78	PREDICTED: nucleolar pre-ribosomal-associated protein 1-like [Anolis carolinensis]
CL469.Contig5_NS2A	5449	6	0.059	gi|327265939|ref|XP_003217765.1|	1473.4	0	PREDICTED: sarcolemmal membrane-associated protein-like isoform 3 [Anolis carolinensis]
CL221.Contig2_NS2A	5452	6	0.059	gi|327287531|ref|XP_003228482.1|	2952.9	0	PREDICTED: tight junction protein ZO-1-like [Anolis carolinensis]
CL138.Contig3_NS2A	2723	3	0.0591	gi|327266520|ref|XP_003218053.1|	1045	0	PREDICTED: cyclic AMP-dependent transcription factor ATF-6 beta-like [Anolis carolinensis]
CL1030.Contig5_NS2A	2723	3	0.0591	gi|327276355|ref|XP_003222935.1|	161.8	0	PREDICTED: uncharacterized aarF domain-containing protein kinase 4-like [Anolis carolinensis]
CL123.Contig27_NS2A	3628	4	0.0591	gi|334310442|ref|XP_001365360.2|	814.3	0	PREDICTED: LOW QUALITY PROTEIN: tumor suppressor p53-binding protein 1 [Monodelphis domestica]
CL356.Contig53_NS2A	3626	4	0.0591	gi|470631220|ref|XP_004321879.1|	223	9e-56	PREDICTED: SID1 transmembrane family member 2-like, partial [Tursiops truncatus]
CL1592.Contig2_NS2A	1810	2	0.0592	gi|327272678|ref|XP_003221111.1|	1003.4	0	PREDICTED: leukotriene A-4 hydrolase-like [Anolis carolinensis]
CL123.Contig7_NS2A	3625	4	0.0592	gi|334310442|ref|XP_001365360.2|	60.1	1e-06	PREDICTED: LOW QUALITY PROTEIN: tumor suppressor p53-binding protein 1 [Monodelphis domestica]
Unigene21586_NS2A	1809	2	0.0593	gi|327276335|ref|XP_003222925.1|	902.9	0	PREDICTED: SH3KBP1-binding protein 1-like [Anolis carolinensis]
CL668.Contig1_NS2A	2709	3	0.0594	gi|327263608|ref|XP_003216611.1|	346.7	4e-93	PREDICTED: protein RIC1 homolog [Anolis carolinensis]
CL46.Contig2_NS2A	3607	4	0.0594	gi|327265725|ref|XP_003217658.1|	1766.5	0	PREDICTED: RNA-binding protein 6-like [Anolis carolinensis]
CL221.Contig3_NS2A	5413	6	0.0594	gi|327287531|ref|XP_003228482.1|	2957.9	0	PREDICTED: tight junction protein ZO-1-like [Anolis carolinensis]
CL587.Contig28_NS2A	902	1	0.0594	gi|327287986|ref|XP_003228709.1|	60.1	1e-07	PREDICTED: LOW QUALITY PROTEIN: zinc finger CCCH domain-containing protein 7A-like [Anolis carolinensis]
CL1547.Contig4_NS2A	3597	4	0.0596	gi|327274639|ref|XP_003222084.1|	367.5	3e-99	PREDICTED: chromobox protein homolog 3-like isoform 1 [Anolis carolinensis] >gi|327274643|ref|XP_003222086.1| PREDICTED: chromobox protein homolog 3-like isoform 3 [Anolis carolinensis]
CL1030.Contig6_NS2A	2697	3	0.0596	gi|327276355|ref|XP_003222935.1|	715.3	0	PREDICTED: uncharacterized aarF domain-containing protein kinase 4-like [Anolis carolinensis]
CL1142.Contig1_NS2A	3598	4	0.0596	gi|327281908|ref|XP_003225687.1|	1319.3	0	PREDICTED: transcription factor Sp3-like [Anolis carolinensis]
CL356.Contig6_NS2A	3596	4	0.0596	gi|327285232|ref|XP_003227338.1|	119.8	1e-24	PREDICTED: SID1 transmembrane family member 2-like, partial [Anolis carolinensis]
CL1574.Contig4_NS2A	3597	4	0.0596	gi|449269029|gb|EMC79838.1|	1253	0	Protein O-mannosyl-transferase 1 [Columba livia]
CL2545.Contig1_NS2A	4491	5	0.0597	gi|363742661|ref|XP_423078.3|	987.3	0	PREDICTED: kin of IRRE-like protein 1-like [Gallus gallus]
CL123.Contig30_NS2A	3588	4	0.0598	gi|334310442|ref|XP_001365360.2|	109.4	0	PREDICTED: LOW QUALITY PROTEIN: tumor suppressor p53-binding protein 1 [Monodelphis domestica]
CL857.Contig3_NS2A	2688	3	0.0598	gi|57529371|ref|NP_001006293.1|	1089	0	probable ATP-dependent RNA helicase DDX27 [Gallus gallus]
CL1043.Contig2_NS2A	893	1	0.06	gi|327283814|ref|XP_003226635.1|	325.1	2e-87	PREDICTED: pigment epithelium-derived factor-like [Anolis carolinensis]
CL151.Contig2_NS2A	3565	4	0.0601	gi|327264051|ref|XP_003216830.1|	144.8	3e-32	PREDICTED: interleukin enhancer-binding factor 3-like isoform 2 [Anolis carolinensis]
[truncated: 73,389 more rows]

## Sheet: FPKM > 1
geneID	geneLength	NS2A_rawfragments(18654498)	NS2A_FPKM	Nr-ID	Nr-Score	Nr-Evalue	Nr-annotation
Unigene40504_NS2A	268	5	1.0001	--	--	--	--
Unigene42133_NS2A	268	5	1.0001	--	--	--	--
Unigene48322_NS2A	268	5	1.0001	--	--	--	--
Unigene5053_NS2A	268	5	1.0001	--	--	--	--
Unigene52274_NS2A	268	5	1.0001	--	--	--	--
Unigene54327_NS2A	268	5	1.0001	--	--	--	--
Unigene57204_NS2A	268	5	1.0001	--	--	--	--
Unigene57474_NS2A	268	5	1.0001	--	--	--	--
Unigene61837_NS2A	268	5	1.0001	--	--	--	--
Unigene974_NS2A	375	7	1.0007	--	--	--	--
CL1708.Contig2_NS2A	214	4	1.002	--	--	--	--
Unigene21362_NS2A	214	4	1.002	--	--	--	--
Unigene2314_NS2A	214	4	1.002	--	--	--	--
Unigene26090_NS2A	214	4	1.002	--	--	--	--
Unigene3375_NS2A	214	4	1.002	--	--	--	--
Unigene36520_NS2A	214	4	1.002	--	--	--	--
Unigene4013_NS2A	321	6	1.002	--	--	--	--
Unigene40631_NS2A	214	4	1.002	--	--	--	--
Unigene42329_NS2A	214	4	1.002	--	--	--	--
Unigene44665_NS2A	214	4	1.002	--	--	--	--
Unigene4549_NS2A	214	4	1.002	--	--	--	--
Unigene46180_NS2A	214	4	1.002	--	--	--	--
Unigene46245_NS2A	214	4	1.002	--	--	--	--
Unigene46925_NS2A	214	4	1.002	--	--	--	--
Unigene47435_NS2A	214	4	1.002	--	--	--	--
Unigene50174_NS2A	214	4	1.002	--	--	--	--
Unigene50566_NS2A	214	4	1.002	--	--	--	--
Unigene51082_NS2A	321	6	1.002	--	--	--	--
Unigene51179_NS2A	214	4	1.002	--	--	--	--
Unigene51813_NS2A	214	4	1.002	--	--	--	--
Unigene52334_NS2A	214	4	1.002	--	--	--	--
Unigene52487_NS2A	214	4	1.002	--	--	--	--
Unigene52528_NS2A	214	4	1.002	--	--	--	--
Unigene53428_NS2A	214	4	1.002	--	--	--	--
Unigene53878_NS2A	214	4	1.002	--	--	--	--
Unigene55406_NS2A	214	4	1.002	--	--	--	--
Unigene55481_NS2A	214	4	1.002	--	--	--	--
Unigene55930_NS2A	214	4	1.002	--	--	--	--
Unigene56512_NS2A	214	4	1.002	--	--	--	--
Unigene57363_NS2A	214	4	1.002	--	--	--	--
Unigene57643_NS2A	214	4	1.002	--	--	--	--
Unigene58049_NS2A	214	4	1.002	--	--	--	--
Unigene58597_NS2A	214	4	1.002	--	--	--	--
Unigene60421_NS2A	214	4	1.002	--	--	--	--
Unigene60630_NS2A	214	4	1.002	--	--	--	--
Unigene61271_NS2A	214	4	1.002	--	--	--	--
Unigene62681_NS2A	214	4	1.002	--	--	--	--
CL1271.Contig2_NS2A	909	17	1.0025	--	--	--	--
CL886.Contig5_NS2A	374	7	1.0033	--	--	--	--
Unigene57219_NS2A	374	7	1.0033	--	--	--	--
Unigene25522_NS2A	1015	19	1.0035	--	--	--	--
Unigene41001_NS2A	267	5	1.0039	--	--	--	--
Unigene4189_NS2A	267	5	1.0039	--	--	--	--
Unigene43462_NS2A	267	5	1.0039	--	--	--	--
Unigene48149_NS2A	267	5	1.0039	--	--	--	--
Unigene51644_NS2A	267	5	1.0039	--	--	--	--
Unigene54446_NS2A	267	5	1.0039	--	--	--	--
Unigene55381_NS2A	267	5	1.0039	--	--	--	--
Unigene56188_NS2A	267	5	1.0039	--	--	--	--
CL2205.Contig2_NS2A	160	3	1.0051	--	--	--	--
CL2978.Contig1_NS2A	640	12	1.0051	--	--	--	--
CL812.Contig2_NS2A	160	3	1.0051	--	--	--	--
Unigene10991_NS2A	160	3	1.0051	--	--	--	--
Unigene13142_NS2A	160	3	1.0051	--	--	--	--
Unigene1326_NS2A	160	3	1.0051	--	--	--	--
Unigene13676_NS2A	160	3	1.0051	--	--	--	--
Unigene13705_NS2A	160	3	1.0051	--	--	--	--
Unigene1507_NS2A	160	3	1.0051	--	--	--	--
Unigene18973_NS2A	160	3	1.0051	--	--	--	--
Unigene21405_NS2A	160	3	1.0051	--	--	--	--
Unigene21414_NS2A	160	3	1.0051	--	--	--	--
Unigene26102_NS2A	160	3	1.0051	--	--	--	--
Unigene26334_NS2A	160	3	1.0051	--	--	--	--
Unigene3082_NS2A	160	3	1.0051	--	--	--	--
Unigene31096_NS2A	160	3	1.0051	--	--	--	--
Unigene32872_NS2A	160	3	1.0051	--	--	--	--
Unigene3817_NS2A	160	3	1.0051	--	--	--	--
Unigene39036_NS2A	160	3	1.0051	--	--	--	--
Unigene39293_NS2A	160	3	1.0051	--	--	--	--
Unigene40505_NS2A	160	3	1.0051	--	--	--	--
Unigene40734_NS2A	160	3	1.0051	--	--	--	--
Unigene40874_NS2A	160	3	1.0051	--	--	--	--
Unigene42786_NS2A	160	3	1.0051	--	--	--	--
Unigene44004_NS2A	160	3	1.0051	--	--	--	--
Unigene44634_NS2A	160	3	1.0051	--	--	--	--
Unigene44691_NS2A	160	3	1.0051	--	--	--	--
Unigene44723_NS2A	160	3	1.0051	--	--	--	--
Unigene44869_NS2A	320	6	1.0051	--	--	--	--
Unigene45173_NS2A	160	3	1.0051	--	--	--	--
Unigene45643_NS2A	160	3	1.0051	--	--	--	--
Unigene45751_NS2A	160	3	1.0051	--	--	--	--
Unigene4584_NS2A	160	3	1.0051	--	--	--	--
Unigene46087_NS2A	160	3	1.0051	--	--	--	--
Unigene46171_NS2A	160	3	1.0051	--	--	--	--
Unigene46172_NS2A	160	3	1.0051	--	--	--	--
Unigene46715_NS2A	320	6	1.0051	--	--	--	--
Unigene47499_NS2A	160	3	1.0051	--	--	--	--
Unigene47570_NS2A	160	3	1.0051	--	--	--	--
Unigene47599_NS2A	160	3	1.0051	--	--	--	--
Unigene47860_NS2A	160	3	1.0051	--	--	--	--
Unigene48290_NS2A	160	3	1.0051	--	--	--	--
Unigene48505_NS2A	160	3	1.0051	--	--	--	--
Unigene48770_NS2A	160	3	1.0051	--	--	--	--
Unigene48834_NS2A	160	3	1.0051	--	--	--	--
Unigene48911_NS2A	160	3	1.0051	--	--	--	--
Unigene48941_NS2A	160	3	1.0051	--	--	--	--
Unigene49078_NS2A	160	3	1.0051	--	--	--	--
Unigene49131_NS2A	160	3	1.0051	--	--	--	--
Unigene49558_NS2A	160	3	1.0051	--	--	--	--
Unigene49851_NS2A	160	3	1.0051	--	--	--	--
Unigene50154_NS2A	160	3	1.0051	--	--	--	--
Unigene50298_NS2A	160	3	1.0051	--	--	--	--
Unigene50400_NS2A	160	3	1.0051	--	--	--	--
Unigene50429_NS2A	320	6	1.0051	--	--	--	--
Unigene50823_NS2A	160	3	1.0051	--	--	--	--
Unigene51131_NS2A	160	3	1.0051	--	--	--	--
Unigene51337_NS2A	160	3	1.0051	--	--	--	--
Unigene51611_NS2A	160	3	1.0051	--	--	--	--
Unigene52097_NS2A	160	3	1.0051	--	--	--	--
Unigene52397_NS2A	160	3	1.0051	--	--	--	--
Unigene52440_NS2A	160	3	1.0051	--	--	--	--
Unigene52481_NS2A	160	3	1.0051	--	--	--	--
Unigene52876_NS2A	160	3	1.0051	--	--	--	--
Unigene52946_NS2A	160	3	1.0051	--	--	--	--
Unigene53317_NS2A	160	3	1.0051	--	--	--	--
Unigene5349_NS2A	160	3	1.0051	--	--	--	--
Unigene53543_NS2A	160	3	1.0051	--	--	--	--
Unigene53672_NS2A	160	3	1.0051	--	--	--	--
Unigene53840_NS2A	160	3	1.0051	--	--	--	--
Unigene53914_NS2A	160	3	1.0051	--	--	--	--
Unigene53949_NS2A	160	3	1.0051	--	--	--	--
Unigene54025_NS2A	320	6	1.0051	--	--	--	--
Unigene54170_NS2A	160	3	1.0051	--	--	--	--
Unigene54468_NS2A	160	3	1.0051	--	--	--	--
Unigene54848_NS2A	160	3	1.0051	--	--	--	--
Unigene54876_NS2A	160	3	1.0051	--	--	--	--
Unigene55091_NS2A	160	3	1.0051	--	--	--	--
Unigene55108_NS2A	160	3	1.0051	--	--	--	--
Unigene55493_NS2A	160	3	1.0051	--	--	--	--
Unigene5550_NS2A	160	3	1.0051	--	--	--	--
Unigene55973_NS2A	160	3	1.0051	--	--	--	--
Unigene56076_NS2A	160	3	1.0051	--	--	--	--
Unigene56477_NS2A	160	3	1.0051	--	--	--	--
Unigene56973_NS2A	160	3	1.0051	--	--	--	--
Unigene57116_NS2A	160	3	1.0051	--	--	--	--
Unigene57169_NS2A	160	3	1.0051	--	--	--	--
Unigene57203_NS2A	160	3	1.0051	--	--	--	--
Unigene57264_NS2A	160	3	1.0051	--	--	--	--
Unigene57527_NS2A	160	3	1.0051	--	--	--	--
Unigene57550_NS2A	160	3	1.0051	--	--	--	--
Unigene57986_NS2A	160	3	1.0051	--	--	--	--
Unigene58072_NS2A	160	3	1.0051	--	--	--	--
Unigene58509_NS2A	160	3	1.0051	--	--	--	--
Unigene58771_NS2A	160	3	1.0051	--	--	--	--
Unigene58826_NS2A	160	3	1.0051	--	--	--	--
Unigene59374_NS2A	160	3	1.0051	--	--	--	--
Unigene59703_NS2A	160	3	1.0051	--	--	--	--
Unigene59810_NS2A	160	3	1.0051	--	--	--	--
Unigene60004_NS2A	160	3	1.0051	--	--	--	--
Unigene60204_NS2A	160	3	1.0051	--	--	--	--
Unigene60362_NS2A	160	3	1.0051	--	--	--	--
Unigene60423_NS2A	160	3	1.0051	--	--	--	--
Unigene61074_NS2A	160	3	1.0051	--	--	--	--
Unigene61146_NS2A	160	3	1.0051	--	--	--	--
Unigene62146_NS2A	160	3	1.0051	--	--	--	--
Unigene62866_NS2A	160	3	1.0051	--	--	--	--
Unigene62881_NS2A	160	3	1.0051	--	--	--	--
Unigene63063_NS2A	160	3	1.0051	--	--	--	--
Unigene22620_NS2A	693	13	1.0056	--	--	--	--
Unigene40021_NS2A	373	7	1.006	--	--	--	--
Unigene14275_NS2A	213	4	1.0067	--	--	--	--
Unigene20849_NS2A	213	4	1.0067	--	--	--	--
Unigene42334_NS2A	213	4	1.0067	--	--	--	--
Unigene42443_NS2A	213	4	1.0067	--	--	--	--
Unigene43064_NS2A	213	4	1.0067	--	--	--	--
Unigene44890_NS2A	426	8	1.0067	--	--	--	--
Unigene45178_NS2A	213	4	1.0067	--	--	--	--
Unigene45740_NS2A	213	4	1.0067	--	--	--	--
Unigene46938_NS2A	213	4	1.0067	--	--	--	--
Unigene47002_NS2A	213	4	1.0067	--	--	--	--
Unigene47506_NS2A	426	8	1.0067	--	--	--	--
Unigene48474_NS2A	213	4	1.0067	--	--	--	--
Unigene48726_NS2A	213	4	1.0067	--	--	--	--
Unigene49305_NS2A	213	4	1.0067	--	--	--	--
Unigene50165_NS2A	213	4	1.0067	--	--	--	--
Unigene51280_NS2A	213	4	1.0067	--	--	--	--
Unigene52133_NS2A	213	4	1.0067	--	--	--	--
Unigene52689_NS2A	213	4	1.0067	--	--	--	--
Unigene52850_NS2A	213	4	1.0067	--	--	--	--
Unigene54549_NS2A	213	4	1.0067	--	--	--	--
Unigene54867_NS2A	213	4	1.0067	--	--	--	--
Unigene55079_NS2A	213	4	1.0067	--	--	--	--
Unigene55501_NS2A	213	4	1.0067	--	--	--	--
Unigene56822_NS2A	213	4	1.0067	--	--	--	--
Unigene57625_NS2A	213	4	1.0067	--	--	--	--
Unigene57960_NS2A	213	4	1.0067	--	--	--	--
Unigene58953_NS2A	213	4	1.0067	--	--	--	--
Unigene59094_NS2A	213	4	1.0067	--	--	--	--
Unigene59911_NS2A	213	4	1.0067	--	--	--	--
Unigene61073_NS2A	213	4	1.0067	--	--	--	--
Unigene25715_NS2A	745	14	1.0074	--	--	--	--
Unigene42935_NS2A	266	5	1.0076	--	--	--	--
Unigene46796_NS2A	266	5	1.0076	--	--	--	--
Unigene58134_NS2A	266	5	1.0076	--	--	--	--
Unigene58766_NS2A	266	5	1.0076	--	--	--	--
Unigene61465_NS2A	266	5	1.0076	--	--	--	--
Unigene45064_NS2A	319	6	1.0083	--	--	--	--
Unigene52205_NS2A	319	6	1.0083	--	--	--	--
Unigene10828_NS2A	212	4	1.0114	--	--	--	--
Unigene1302_NS2A	159	3	1.0114	--	--	--	--
Unigene13647_NS2A	212	4	1.0114	--	--	--	--
Unigene14597_NS2A	159	3	1.0114	--	--	--	--
Unigene15225_NS2A	159	3	1.0114	--	--	--	--
Unigene21576_NS2A	159	3	1.0114	--	--	--	--
Unigene23968_NS2A	159	3	1.0114	--	--	--	--
Unigene24400_NS2A	212	4	1.0114	--	--	--	--
Unigene25306_NS2A	212	4	1.0114	--	--	--	--
Unigene26396_NS2A	159	3	1.0114	--	--	--	--
Unigene26773_NS2A	159	3	1.0114	--	--	--	--
Unigene33840_NS2A	159	3	1.0114	--	--	--	--
Unigene34300_NS2A	159	3	1.0114	--	--	--	--
Unigene34457_NS2A	159	3	1.0114	--	--	--	--
Unigene3453_NS2A	212	4	1.0114	--	--	--	--
Unigene34800_NS2A	159	3	1.0114	--	--	--	--
Unigene38292_NS2A	159	3	1.0114	--	--	--	--
Unigene39108_NS2A	318	6	1.0114	--	--	--	--
Unigene40521_NS2A	159	3	1.0114	--	--	--	--
Unigene41904_NS2A	212	4	1.0114	--	--	--	--
Unigene42045_NS2A	159	3	1.0114	--	--	--	--
Unigene42196_NS2A	159	3	1.0114	--	--	--	--
Unigene42204_NS2A	159	3	1.0114	--	--	--	--
Unigene42498_NS2A	318	6	1.0114	--	--	--	--
Unigene43356_NS2A	159	3	1.0114	--	--	--	--
Unigene43517_NS2A	159	3	1.0114	--	--	--	--
Unigene43595_NS2A	159	3	1.0114	--	--	--	--
Unigene43702_NS2A	159	3	1.0114	--	--	--	--
Unigene43776_NS2A	212	4	1.0114	--	--	--	--
Unigene43934_NS2A	159	3	1.0114	--	--	--	--
Unigene44505_NS2A	212	4	1.0114	--	--	--	--
Unigene4503_NS2A	159	3	1.0114	--	--	--	--
Unigene45136_NS2A	159	3	1.0114	--	--	--	--
Unigene45223_NS2A	159	3	1.0114	--	--	--	--
Unigene45495_NS2A	212	4	1.0114	--	--	--	--
Unigene45614_NS2A	212	4	1.0114	--	--	--	--
Unigene45782_NS2A	159	3	1.0114	--	--	--	--
Unigene45844_NS2A	212	4	1.0114	--	--	--	--
Unigene45898_NS2A	212	4	1.0114	--	--	--	--
Unigene45928_NS2A	159	3	1.0114	--	--	--	--
Unigene4605_NS2A	159	3	1.0114	--	--	--	--
Unigene4658_NS2A	159	3	1.0114	--	--	--	--
Unigene46994_NS2A	159	3	1.0114	--	--	--	--
Unigene47060_NS2A	159	3	1.0114	--	--	--	--
Unigene47289_NS2A	212	4	1.0114	--	--	--	--
Unigene47341_NS2A	159	3	1.0114	--	--	--	--
Unigene47355_NS2A	159	3	1.0114	--	--	--	--
Unigene48197_NS2A	159	3	1.0114	--	--	--	--
Unigene48511_NS2A	159	3	1.0114	--	--	--	--
Unigene48615_NS2A	159	3	1.0114	--	--	--	--
Unigene48810_NS2A	159	3	1.0114	--	--	--	--
Unigene4903_NS2A	424	8	1.0114	--	--	--	--
Unigene49157_NS2A	159	3	1.0114	--	--	--	--
Unigene49214_NS2A	212	4	1.0114	--	--	--	--
Unigene49216_NS2A	159	3	1.0114	--	--	--	--
Unigene49261_NS2A	159	3	1.0114	--	--	--	--
Unigene49358_NS2A	212	4	1.0114	--	--	--	--
Unigene49362_NS2A	212	4	1.0114	--	--	--	--
Unigene49511_NS2A	159	3	1.0114	--	--	--	--
Unigene49536_NS2A	159	3	1.0114	--	--	--	--
Unigene49601_NS2A	159	3	1.0114	--	--	--	--
Unigene50138_NS2A	159	3	1.0114	--	--	--	--
Unigene50257_NS2A	159	3	1.0114	--	--	--	--
Unigene50494_NS2A	159	3	1.0114	--	--	--	--
Unigene50894_NS2A	159	3	1.0114	--	--	--	--
Unigene51237_NS2A	212	4	1.0114	--	--	--	--
Unigene51288_NS2A	265	5	1.0114	--	--	--	--
Unigene51322_NS2A	159	3	1.0114	--	--	--	--
Unigene5171_NS2A	159	3	1.0114	--	--	--	--
Unigene51739_NS2A	159	3	1.0114	--	--	--	--
Unigene51769_NS2A	159	3	1.0114	--	--	--	--
Unigene51770_NS2A	159	3	1.0114	--	--	--	--
Unigene51781_NS2A	159	3	1.0114	--	--	--	--
Unigene51995_NS2A	212	4	1.0114	--	--	--	--
Unigene52094_NS2A	159	3	1.0114	--	--	--	--
Unigene52188_NS2A	159	3	1.0114	--	--	--	--
Unigene52227_NS2A	159	3	1.0114	--	--	--	--
Unigene52238_NS2A	212	4	1.0114	--	--	--	--
Unigene52309_NS2A	159	3	1.0114	--	--	--	--
Unigene52436_NS2A	159	3	1.0114	--	--	--	--
Unigene52452_NS2A	159	3	1.0114	--	--	--	--
Unigene52532_NS2A	212	4	1.0114	--	--	--	--
Unigene52660_NS2A	159	3	1.0114	--	--	--	--
Unigene52754_NS2A	159	3	1.0114	--	--	--	--
Unigene52884_NS2A	265	5	1.0114	--	--	--	--
Unigene52924_NS2A	159	3	1.0114	--	--	--	--
Unigene52977_NS2A	212	4	1.0114	--	--	--	--
Unigene53033_NS2A	212	4	1.0114	--	--	--	--
Unigene53104_NS2A	159	3	1.0114	--	--	--	--
Unigene53185_NS2A	159	3	1.0114	--	--	--	--
Unigene53445_NS2A	212	4	1.0114	--	--	--	--
Unigene53678_NS2A	159	3	1.0114	--	--	--	--
Unigene53688_NS2A	159	3	1.0114	--	--	--	--
Unigene53689_NS2A	159	3	1.0114	--	--	--	--
Unigene54051_NS2A	212	4	1.0114	--	--	--	--
Unigene54277_NS2A	159	3	1.0114	--	--	--	--
Unigene5427_NS2A	159	3	1.0114	--	--	--	--
Unigene54288_NS2A	159	3	1.0114	--	--	--	--
Unigene54455_NS2A	159	3	1.0114	--	--	--	--
Unigene54627_NS2A	159	3	1.0114	--	--	--	--
Unigene54790_NS2A	159	3	1.0114	--	--	--	--
Unigene54952_NS2A	212	4	1.0114	--	--	--	--
Unigene54993_NS2A	159	3	1.0114	--	--	--	--
Unigene55132_NS2A	159	3	1.0114	--	--	--	--
Unigene55177_NS2A	371	7	1.0114	--	--	--	--
Unigene55370_NS2A	212	4	1.0114	--	--	--	--
Unigene55460_NS2A	159	3	1.0114	--	--	--	--
Unigene55629_NS2A	159	3	1.0114	--	--	--	--
Unigene55802_NS2A	265	5	1.0114	--	--	--	--
Unigene55829_NS2A	159	3	1.0114	--	--	--	--
Unigene56298_NS2A	159	3	1.0114	--	--	--	--
Unigene56383_NS2A	159	3	1.0114	--	--	--	--
Unigene56669_NS2A	212	4	1.0114	--	--	--	--
Unigene56882_NS2A	159	3	1.0114	--	--	--	--
Unigene57101_NS2A	212	4	1.0114	--	--	--	--
Unigene57253_NS2A	159	3	1.0114	--	--	--	--
Unigene57259_NS2A	159	3	1.0114	--	--	--	--
Unigene57763_NS2A	159	3	1.0114	--	--	--	--
Unigene57771_NS2A	159	3	1.0114	--	--	--	--
Unigene57870_NS2A	212	4	1.0114	--	--	--	--
Unigene58092_NS2A	159	3	1.0114	--	--	--	--
Unigene58201_NS2A	212	4	1.0114	--	--	--	--
Unigene58222_NS2A	159	3	1.0114	--	--	--	--
Unigene58237_NS2A	159	3	1.0114	--	--	--	--
Unigene58460_NS2A	159	3	1.0114	--	--	--	--
Unigene58599_NS2A	159	3	1.0114	--	--	--	--
Unigene58725_NS2A	159	3	1.0114	--	--	--	--
Unigene58927_NS2A	159	3	1.0114	--	--	--	--
Unigene59043_NS2A	159	3	1.0114	--	--	--	--
Unigene59180_NS2A	159	3	1.0114	--	--	--	--
Unigene59272_NS2A	159	3	1.0114	--	--	--	--
Unigene59866_NS2A	159	3	1.0114	--	--	--	--
Unigene60785_NS2A	212	4	1.0114	--	--	--	--
Unigene6080_NS2A	212	4	1.0114	--	--	--	--
Unigene60892_NS2A	159	3	1.0114	--	--	--	--
Unigene61089_NS2A	159	3	1.0114	--	--	--	--
Unigene61167_NS2A	159	3	1.0114	--	--	--	--
Unigene61239_NS2A	159	3	1.0114	--	--	--	--
Unigene61474_NS2A	159	3	1.0114	--	--	--	--
Unigene61518_NS2A	159	3	1.0114	--	--	--	--
Unigene62645_NS2A	212	4	1.0114	--	--	--	--
Unigene6615_NS2A	159	3	1.0114	--	--	--	--
Unigene7074_NS2A	159	3	1.0114	--	--	--	--
Unigene7856_NS2A	159	3	1.0114	--	--	--	--
Unigene15460_NS2A	423	8	1.0138	--	--	--	--
CL1581.Contig1_NS2A	370	7	1.0142	--	--	--	--
Unigene52775_NS2A	370	7	1.0142	--	--	--	--
CL4258.Contig1_NS2A	317	6	1.0146	--	--	--	--
Unigene18430_NS2A	317	6	1.0146	--	--	--	--
Unigene4264_NS2A	317	6	1.0146	--	--	--	--
Unigene50013_NS2A	317	6	1.0146	--	--	--	--
CL1813.Contig1_NS2A	264	5	1.0153	--	--	--	--
Unigene40502_NS2A	264	5	1.0153	--	--	--	--
Unigene41953_NS2A	264	5	1.0153	--	--	--	--
Unigene51864_NS2A	264	5	1.0153	--	--	--	--
Unigene52704_NS2A	264	5	1.0153	--	--	--	--
Unigene54323_NS2A	264	5	1.0153	--	--	--	--
Unigene56281_NS2A	264	5	1.0153	--	--	--	--
Unigene56709_NS2A	264	5	1.0153	--	--	--	--
Unigene57117_NS2A	264	5	1.0153	--	--	--	--
CL3315.Contig2_NS2A	211	4	1.0162	--	--	--	--
Unigene1313_NS2A	211	4	1.0162	--	--	--	--
Unigene15959_NS2A	211	4	1.0162	--	--	--	--
Unigene23159_NS2A	211	4	1.0162	--	--	--	--
Unigene28929_NS2A	211	4	1.0162	--	--	--	--
Unigene29264_NS2A	211	4	1.0162	--	--	--	--
Unigene37986_NS2A	211	4	1.0162	--	--	--	--
Unigene4036_NS2A	211	4	1.0162	--	--	--	--
Unigene41927_NS2A	211	4	1.0162	--	--	--	--
Unigene42757_NS2A	211	4	1.0162	--	--	--	--
Unigene43315_NS2A	211	4	1.0162	--	--	--	--
Unigene44280_NS2A	211	4	1.0162	--	--	--	--
Unigene44442_NS2A	211	4	1.0162	--	--	--	--
Unigene4474_NS2A	211	4	1.0162	--	--	--	--
Unigene46345_NS2A	211	4	1.0162	--	--	--	--
Unigene46977_NS2A	211	4	1.0162	--	--	--	--
Unigene47228_NS2A	211	4	1.0162	--	--	--	--
Unigene47427_NS2A	211	4	1.0162	--	--	--	--
Unigene47715_NS2A	211	4	1.0162	--	--	--	--
Unigene47890_NS2A	211	4	1.0162	--	--	--	--
Unigene48200_NS2A	211	4	1.0162	--	--	--	--
Unigene50282_NS2A	211	4	1.0162	--	--	--	--
Unigene50985_NS2A	211	4	1.0162	--	--	--	--
Unigene51485_NS2A	211	4	1.0162	--	--	--	--
Unigene51731_NS2A	211	4	1.0162	--	--	--	--
Unigene52658_NS2A	211	4	1.0162	--	--	--	--
Unigene53484_NS2A	211	4	1.0162	--	--	--	--
Unigene53778_NS2A	211	4	1.0162	--	--	--	--
Unigene54062_NS2A	211	4	1.0162	--	--	--	--
Unigene55869_NS2A	211	4	1.0162	--	--	--	--
Unigene57156_NS2A	211	4	1.0162	--	--	--	--
Unigene57183_NS2A	211	4	1.0162	--	--	--	--
Unigene57303_NS2A	211	4	1.0162	--	--	--	--
Unigene57697_NS2A	211	4	1.0162	--	--	--	--
Unigene58878_NS2A	211	4	1.0162	--	--	--	--
Unigene59132_NS2A	211	4	1.0162	--	--	--	--
Unigene59418_NS2A	211	4	1.0162	--	--	--	--
Unigene52559_NS2A	369	7	1.0169	--	--	--	--
Unigene60145_NS2A	369	7	1.0169	--	--	--	--
CL3866.Contig6_NS2A	158	3	1.0178	--	--	--	--
Unigene11744_NS2A	158	3	1.0178	--	--	--	--
Unigene1281_NS2A	158	3	1.0178	--	--	--	--
Unigene14027_NS2A	158	3	1.0178	--	--	--	--
Unigene1435_NS2A	158	3	1.0178	--	--	--	--
Unigene14883_NS2A	158	3	1.0178	--	--	--	--
Unigene16327_NS2A	158	3	1.0178	--	--	--	--
Unigene1926_NS2A	158	3	1.0178	--	--	--	--
Unigene19455_NS2A	158	3	1.0178	--	--	--	--
Unigene26673_NS2A	158	3	1.0178	--	--	--	--
Unigene29652_NS2A	158	3	1.0178	--	--	--	--
Unigene31578_NS2A	158	3	1.0178	--	--	--	--
Unigene33362_NS2A	158	3	1.0178	--	--	--	--
Unigene34185_NS2A	158	3	1.0178	--	--	--	--
Unigene36206_NS2A	158	3	1.0178	--	--	--	--
Unigene37120_NS2A	158	3	1.0178	--	--	--	--
Unigene3769_NS2A	158	3	1.0178	--	--	--	--
Unigene38756_NS2A	158	3	1.0178	--	--	--	--
Unigene39940_NS2A	158	3	1.0178	--	--	--	--
Unigene39941_NS2A	158	3	1.0178	--	--	--	--
Unigene40476_NS2A	158	3	1.0178	--	--	--	--
Unigene40611_NS2A	158	3	1.0178	--	--	--	--
Unigene4103_NS2A	158	3	1.0178	--	--	--	--
Unigene41370_NS2A	158	3	1.0178	--	--	--	--
Unigene41700_NS2A	158	3	1.0178	--	--	--	--
Unigene4271_NS2A	158	3	1.0178	--	--	--	--
Unigene43320_NS2A	158	3	1.0178	--	--	--	--
Unigene44622_NS2A	158	3	1.0178	--	--	--	--
Unigene44943_NS2A	158	3	1.0178	--	--	--	--
Unigene45814_NS2A	158	3	1.0178	--	--	--	--
Unigene46399_NS2A	158	3	1.0178	--	--	--	--
Unigene46635_NS2A	158	3	1.0178	--	--	--	--
Unigene46949_NS2A	158	3	1.0178	--	--	--	--
Unigene46998_NS2A	158	3	1.0178	--	--	--	--
Unigene4759_NS2A	158	3	1.0178	--	--	--	--
Unigene47664_NS2A	158	3	1.0178	--	--	--	--
Unigene47798_NS2A	158	3	1.0178	--	--	--	--
Unigene47881_NS2A	158	3	1.0178	--	--	--	--
Unigene47924_NS2A	158	3	1.0178	--	--	--	--
Unigene47929_NS2A	158	3	1.0178	--	--	--	--
Unigene48036_NS2A	158	3	1.0178	--	--	--	--
Unigene48512_NS2A	158	3	1.0178	--	--	--	--
Unigene48597_NS2A	158	3	1.0178	--	--	--	--
Unigene48627_NS2A	158	3	1.0178	--	--	--	--
Unigene48931_NS2A	158	3	1.0178	--	--	--	--
Unigene49056_NS2A	158	3	1.0178	--	--	--	--
Unigene49076_NS2A	158	3	1.0178	--	--	--	--
Unigene49401_NS2A	158	3	1.0178	--	--	--	--
Unigene49606_NS2A	158	3	1.0178	--	--	--	--
Unigene49940_NS2A	158	3	1.0178	--	--	--	--
Unigene50216_NS2A	158	3	1.0178	--	--	--	--
Unigene50649_NS2A	158	3	1.0178	--	--	--	--
Unigene50666_NS2A	316	6	1.0178	--	--	--	--
Unigene51033_NS2A	158	3	1.0178	--	--	--	--
Unigene51117_NS2A	158	3	1.0178	--	--	--	--
Unigene51158_NS2A	158	3	1.0178	--	--	--	--
Unigene51349_NS2A	158	3	1.0178	--	--	--	--
Unigene51421_NS2A	158	3	1.0178	--	--	--	--
Unigene51670_NS2A	158	3	1.0178	--	--	--	--
Unigene51879_NS2A	158	3	1.0178	--	--	--	--
Unigene52053_NS2A	158	3	1.0178	--	--	--	--
Unigene52054_NS2A	158	3	1.0178	--	--	--	--
Unigene52383_NS2A	158	3	1.0178	--	--	--	--
Unigene52455_NS2A	158	3	1.0178	--	--	--	--
Unigene52462_NS2A	158	3	1.0178	--	--	--	--
Unigene52537_NS2A	158	3	1.0178	--	--	--	--
Unigene52579_NS2A	158	3	1.0178	--	--	--	--
Unigene52747_NS2A	158	3	1.0178	--	--	--	--
Unigene52919_NS2A	158	3	1.0178	--	--	--	--
Unigene53249_NS2A	158	3	1.0178	--	--	--	--
Unigene53364_NS2A	158	3	1.0178	--	--	--	--
Unigene53370_NS2A	158	3	1.0178	--	--	--	--
Unigene53493_NS2A	158	3	1.0178	--	--	--	--
Unigene53569_NS2A	158	3	1.0178	--	--	--	--
Unigene53631_NS2A	158	3	1.0178	--	--	--	--
Unigene53813_NS2A	158	3	1.0178	--	--	--	--
Unigene53954_NS2A	158	3	1.0178	--	--	--	--
Unigene54088_NS2A	158	3	1.0178	--	--	--	--
Unigene54185_NS2A	158	3	1.0178	--	--	--	--
Unigene54202_NS2A	158	3	1.0178	--	--	--	--
Unigene54261_NS2A	158	3	1.0178	--	--	--	--
Unigene54338_NS2A	158	3	1.0178	--	--	--	--
Unigene54657_NS2A	158	3	1.0178	--	--	--	--
Unigene54791_NS2A	158	3	1.0178	--	--	--	--
Unigene54803_NS2A	158	3	1.0178	--	--	--	--
Unigene54928_NS2A	158	3	1.0178	--	--	--	--
Unigene54977_NS2A	158	3	1.0178	--	--	--	--
Unigene55300_NS2A	158	3	1.0178	--	--	--	--
Unigene55388_NS2A	158	3	1.0178	--	--	--	--
Unigene55494_NS2A	158	3	1.0178	--	--	--	--
Unigene55587_NS2A	158	3	1.0178	--	--	--	--
Unigene55875_NS2A	158	3	1.0178	--	--	--	--
Unigene55978_NS2A	316	6	1.0178	--	--	--	--
Unigene56473_NS2A	158	3	1.0178	--	--	--	--
Unigene56689_NS2A	158	3	1.0178	--	--	--	--
Unigene56721_NS2A	316	6	1.0178	--	--	--	--
Unigene56736_NS2A	158	3	1.0178	--	--	--	--
Unigene57007_NS2A	158	3	1.0178	--	--	--	--
Unigene57546_NS2A	158	3	1.0178	--	--	--	--
Unigene57580_NS2A	158	3	1.0178	--	--	--	--
Unigene57716_NS2A	158	3	1.0178	--	--	--	--
Unigene57773_NS2A	158	3	1.0178	--	--	--	--
Unigene58108_NS2A	158	3	1.0178	--	--	--	--
Unigene58123_NS2A	158	3	1.0178	--	--	--	--
Unigene58238_NS2A	158	3	1.0178	--	--	--	--
Unigene58308_NS2A	158	3	1.0178	--	--	--	--
Unigene58591_NS2A	158	3	1.0178	--	--	--	--
Unigene58716_NS2A	158	3	1.0178	--	--	--	--
Unigene58917_NS2A	158	3	1.0178	--	--	--	--
Unigene59110_NS2A	158	3	1.0178	--	--	--	--
Unigene59146_NS2A	158	3	1.0178	--	--	--	--
Unigene59191_NS2A	158	3	1.0178	--	--	--	--
Unigene59246_NS2A	158	3	1.0178	--	--	--	--
Unigene59278_NS2A	158	3	1.0178	--	--	--	--
Unigene59484_NS2A	158	3	1.0178	--	--	--	--
Unigene59589_NS2A	158	3	1.0178	--	--	--	--
Unigene59802_NS2A	158	3	1.0178	--	--	--	--
Unigene60198_NS2A	158	3	1.0178	--	--	--	--
Unigene60273_NS2A	158	3	1.0178	--	--	--	--
Unigene60427_NS2A	158	3	1.0178	--	--	--	--
Unigene60464_NS2A	158	3	1.0178	--	--	--	--
Unigene60762_NS2A	158	3	1.0178	--	--	--	--
Unigene60798_NS2A	158	3	1.0178	--	--	--	--
Unigene60826_NS2A	158	3	1.0178	--	--	--	--
Unigene60944_NS2A	158	3	1.0178	--	--	--	--
Unigene61373_NS2A	158	3	1.0178	--	--	--	--
Unigene61482_NS2A	158	3	1.0178	--	--	--	--
Unigene62379_NS2A	158	3	1.0178	--	--	--	--
Unigene62482_NS2A	158	3	1.0178	--	--	--	--
Unigene62492_NS2A	158	3	1.0178	--	--	--	--
Unigene62507_NS2A	158	3	1.0178	--	--	--	--
Unigene63080_NS2A	158	3	1.0178	--	--	--	--
Unigene9153_NS2A	158	3	1.0178	--	--	--	--
Unigene9978_NS2A	158	3	1.0178	--	--	--	--
CL1713.Contig2_NS2A	526	10	1.0191	--	--	--	--
CL2802.Contig1_NS2A	263	5	1.0191	--	--	--	--
Unigene12011_NS2A	263	5	1.0191	--	--	--	--
Unigene23322_NS2A	263	5	1.0191	--	--	--	--
Unigene41537_NS2A	263	5	1.0191	--	--	--	--
Unigene48195_NS2A	263	5	1.0191	--	--	--	--
Unigene50217_NS2A	263	5	1.0191	--	--	--	--
Unigene50601_NS2A	263	5	1.0191	--	--	--	--
Unigene54723_NS2A	263	5	1.0191	--	--	--	--
Unigene39760_NS2A	368	7	1.0197	--	--	--	--
CL2382.Contig2_NS2A	210	4	1.0211	--	--	--	--
Unigene10822_NS2A	420	8	1.0211	--	--	--	--
Unigene20803_NS2A	210	4	1.0211	--	--	--	--
Unigene2105_NS2A	210	4	1.0211	--	--	--	--
Unigene34399_NS2A	210	4	1.0211	--	--	--	--
Unigene3480_NS2A	210	4	1.0211	--	--	--	--
Unigene3489_NS2A	210	4	1.0211	--	--	--	--
Unigene40121_NS2A	210	4	1.0211	--	--	--	--
Unigene40540_NS2A	210	4	1.0211	--	--	--	--
Unigene4072_NS2A	210	4	1.0211	--	--	--	--
Unigene4215_NS2A	210	4	1.0211	--	--	--	--
Unigene43570_NS2A	210	4	1.0211	--	--	--	--
Unigene44955_NS2A	210	4	1.0211	--	--	--	--
Unigene45153_NS2A	210	4	1.0211	--	--	--	--
Unigene46426_NS2A	210	4	1.0211	--	--	--	--
Unigene47698_NS2A	210	4	1.0211	--	--	--	--
Unigene48481_NS2A	315	6	1.0211	--	--	--	--
Unigene48863_NS2A	210	4	1.0211	--	--	--	--
Unigene49211_NS2A	210	4	1.0211	--	--	--	--
Unigene49571_NS2A	210	4	1.0211	--	--	--	--
Unigene49874_NS2A	210	4	1.0211	--	--	--	--
Unigene49972_NS2A	210	4	1.0211	--	--	--	--
Unigene51950_NS2A	315	6	1.0211	--	--	--	--
Unigene52316_NS2A	210	4	1.0211	--	--	--	--
Unigene52519_NS2A	210	4	1.0211	--	--	--	--
Unigene52769_NS2A	210	4	1.0211	--	--	--	--
Unigene52993_NS2A	210	4	1.0211	--	--	--	--
Unigene53674_NS2A	210	4	1.0211	--	--	--	--
Unigene53833_NS2A	210	4	1.0211	--	--	--	--
Unigene56164_NS2A	210	4	1.0211	--	--	--	--
Unigene57003_NS2A	210	4	1.0211	--	--	--	--
Unigene57654_NS2A	210	4	1.0211	--	--	--	--
Unigene57860_NS2A	210	4	1.0211	--	--	--	--
Unigene58798_NS2A	210	4	1.0211	--	--	--	--
Unigene59474_NS2A	210	4	1.0211	--	--	--	--
Unigene59490_NS2A	210	4	1.0211	--	--	--	--
Unigene59548_NS2A	210	4	1.0211	--	--	--	--
Unigene59990_NS2A	210	4	1.0211	--	--	--	--
Unigene60462_NS2A	210	4	1.0211	--	--	--	--
Unigene60960_NS2A	210	4	1.0211	--	--	--	--
Unigene51806_NS2A	367	7	1.0225	--	--	--	--
Unigene36757_NS2A	262	5	1.023	--	--	--	--
Unigene38715_NS2A	262	5	1.023	--	--	--	--
Unigene45077_NS2A	262	5	1.023	--	--	--	--
Unigene47612_NS2A	262	5	1.023	--	--	--	--
Unigene52021_NS2A	262	5	1.023	--	--	--	--
Unigene52891_NS2A	262	5	1.023	--	--	--	--
Unigene58709_NS2A	262	5	1.023	--	--	--	--
CL3188.Contig1_NS2A	157	3	1.0243	--	--	--	--
CL3606.Contig3_NS2A	157	3	1.0243	--	--	--	--
CL3922.Contig7_NS2A	157	3	1.0243	--	--	--	--
CL4213.Contig1_NS2A	157	3	1.0243	--	--	--	--
Unigene1214_NS2A	157	3	1.0243	--	--	--	--
Unigene12499_NS2A	157	3	1.0243	--	--	--	--
Unigene12828_NS2A	157	3	1.0243	--	--	--	--
Unigene14907_NS2A	157	3	1.0243	--	--	--	--
Unigene15900_NS2A	157	3	1.0243	--	--	--	--
Unigene17771_NS2A	157	3	1.0243	--	--	--	--
Unigene20652_NS2A	157	3	1.0243	--	--	--	--
Unigene21075_NS2A	157	3	1.0243	--	--	--	--
Unigene21378_NS2A	157	3	1.0243	--	--	--	--
Unigene21975_NS2A	157	3	1.0243	--	--	--	--
Unigene22911_NS2A	471	9	1.0243	--	--	--	--
Unigene2457_NS2A	314	6	1.0243	--	--	--	--
Unigene2574_NS2A	157	3	1.0243	--	--	--	--
Unigene3154_NS2A	157	3	1.0243	--	--	--	--
Unigene34375_NS2A	157	3	1.0243	--	--	--	--
Unigene40446_NS2A	157	3	1.0243	--	--	--	--
Unigene42139_NS2A	157	3	1.0243	--	--	--	--
Unigene42406_NS2A	157	3	1.0243	--	--	--	--
Unigene43516_NS2A	157	3	1.0243	--	--	--	--
Unigene43606_NS2A	157	3	1.0243	--	--	--	--
Unigene43828_NS2A	157	3	1.0243	--	--	--	--
Unigene43963_NS2A	157	3	1.0243	--	--	--	--
Unigene44441_NS2A	157	3	1.0243	--	--	--	--
Unigene44444_NS2A	157	3	1.0243	--	--	--	--
Unigene44944_NS2A	157	3	1.0243	--	--	--	--
Unigene45169_NS2A	157	3	1.0243	--	--	--	--
Unigene45209_NS2A	157	3	1.0243	--	--	--	--
Unigene45500_NS2A	157	3	1.0243	--	--	--	--
Unigene45532_NS2A	157	3	1.0243	--	--	--	--
Unigene45713_NS2A	157	3	1.0243	--	--	--	--
Unigene45769_NS2A	314	6	1.0243	--	--	--	--
Unigene45856_NS2A	157	3	1.0243	--	--	--	--
Unigene45871_NS2A	157	3	1.0243	--	--	--	--
Unigene46026_NS2A	157	3	1.0243	--	--	--	--
Unigene46412_NS2A	157	3	1.0243	--	--	--	--
Unigene46605_NS2A	157	3	1.0243	--	--	--	--
Unigene46834_NS2A	157	3	1.0243	--	--	--	--
Unigene47428_NS2A	157	3	1.0243	--	--	--	--
Unigene47831_NS2A	157	3	1.0243	--	--	--	--
Unigene48140_NS2A	157	3	1.0243	--	--	--	--
Unigene48182_NS2A	157	3	1.0243	--	--	--	--
Unigene48362_NS2A	157	3	1.0243	--	--	--	--
Unigene48727_NS2A	157	3	1.0243	--	--	--	--
Unigene48976_NS2A	157	3	1.0243	--	--	--	--
Unigene49018_NS2A	157	3	1.0243	--	--	--	--
Unigene49115_NS2A	157	3	1.0243	--	--	--	--
Unigene49665_NS2A	314	6	1.0243	--	--	--	--
Unigene49953_NS2A	157	3	1.0243	--	--	--	--
Unigene49966_NS2A	157	3	1.0243	--	--	--	--
Unigene50126_NS2A	157	3	1.0243	--	--	--	--
Unigene50383_NS2A	314	6	1.0243	--	--	--	--
Unigene50562_NS2A	157	3	1.0243	--	--	--	--
Unigene50870_NS2A	157	3	1.0243	--	--	--	--
Unigene50873_NS2A	157	3	1.0243	--	--	--	--
Unigene50930_NS2A	157	3	1.0243	--	--	--	--
Unigene50983_NS2A	157	3	1.0243	--	--	--	--
Unigene51286_NS2A	157	3	1.0243	--	--	--	--
Unigene51681_NS2A	157	3	1.0243	--	--	--	--
Unigene51684_NS2A	157	3	1.0243	--	--	--	--
Unigene51735_NS2A	157	3	1.0243	--	--	--	--
Unigene51841_NS2A	157	3	1.0243	--	--	--	--
Unigene51970_NS2A	157	3	1.0243	--	--	--	--
Unigene52090_NS2A	157	3	1.0243	--	--	--	--
Unigene52290_NS2A	157	3	1.0243	--	--	--	--
Unigene52500_NS2A	157	3	1.0243	--	--	--	--
Unigene52518_NS2A	157	3	1.0243	--	--	--	--
Unigene52524_NS2A	157	3	1.0243	--	--	--	--
Unigene52598_NS2A	157	3	1.0243	--	--	--	--
Unigene53326_NS2A	157	3	1.0243	--	--	--	--
Unigene53567_NS2A	157	3	1.0243	--	--	--	--
Unigene53600_NS2A	157	3	1.0243	--	--	--	--
Unigene53619_NS2A	157	3	1.0243	--	--	--	--
Unigene53668_NS2A	157	3	1.0243	--	--	--	--
Unigene53880_NS2A	157	3	1.0243	--	--	--	--
Unigene53890_NS2A	157	3	1.0243	--	--	--	--
Unigene54182_NS2A	157	3	1.0243	--	--	--	--
Unigene54673_NS2A	157	3	1.0243	--	--	--	--
Unigene54739_NS2A	157	3	1.0243	--	--	--	--
Unigene54812_NS2A	157	3	1.0243	--	--	--	--
Unigene54858_NS2A	157	3	1.0243	--	--	--	--
Unigene54891_NS2A	157	3	1.0243	--	--	--	--
Unigene55152_NS2A	157	3	1.0243	--	--	--	--
Unigene55266_NS2A	157	3	1.0243	--	--	--	--
Unigene55414_NS2A	157	3	1.0243	--	--	--	--
Unigene55453_NS2A	314	6	1.0243	--	--	--	--
Unigene5545_NS2A	157	3	1.0243	--	--	--	--
Unigene5548_NS2A	157	3	1.0243	--	--	--	--
Unigene55613_NS2A	157	3	1.0243	--	--	--	--
Unigene56049_NS2A	157	3	1.0243	--	--	--	--
Unigene56104_NS2A	157	3	1.0243	--	--	--	--
Unigene56174_NS2A	157	3	1.0243	--	--	--	--
Unigene56710_NS2A	157	3	1.0243	--	--	--	--
Unigene56838_NS2A	157	3	1.0243	--	--	--	--
Unigene57131_NS2A	157	3	1.0243	--	--	--	--
Unigene57153_NS2A	157	3	1.0243	--	--	--	--
Unigene57162_NS2A	157	3	1.0243	--	--	--	--
Unigene57222_NS2A	157	3	1.0243	--	--	--	--
Unigene57533_NS2A	157	3	1.0243	--	--	--	--
Unigene57554_NS2A	157	3	1.0243	--	--	--	--
Unigene57647_NS2A	157	3	1.0243	--	--	--	--
Unigene57720_NS2A	157	3	1.0243	--	--	--	--
Unigene57786_NS2A	157	3	1.0243	--	--	--	--
Unigene57839_NS2A	157	3	1.0243	--	--	--	--
Unigene57958_NS2A	157	3	1.0243	--	--	--	--
Unigene58048_NS2A	157	3	1.0243	--	--	--	--
Unigene58080_NS2A	157	3	1.0243	--	--	--	--
Unigene58128_NS2A	157	3	1.0243	--	--	--	--
Unigene58617_NS2A	157	3	1.0243	--	--	--	--
Unigene58630_NS2A	157	3	1.0243	--	--	--	--
Unigene59066_NS2A	157	3	1.0243	--	--	--	--
Unigene59305_NS2A	157	3	1.0243	--	--	--	--
Unigene59425_NS2A	157	3	1.0243	--	--	--	--
Unigene59459_NS2A	157	3	1.0243	--	--	--	--
Unigene59527_NS2A	157	3	1.0243	--	--	--	--
Unigene59541_NS2A	157	3	1.0243	--	--	--	--
Unigene60026_NS2A	157	3	1.0243	--	--	--	--
Unigene60165_NS2A	157	3	1.0243	--	--	--	--
Unigene60413_NS2A	157	3	1.0243	--	--	--	--
Unigene61266_NS2A	157	3	1.0243	--	--	--	--
Unigene61997_NS2A	157	3	1.0243	--	--	--	--
Unigene62122_NS2A	157	3	1.0243	--	--	--	--
Unigene62769_NS2A	157	3	1.0243	--	--	--	--
Unigene62822_NS2A	157	3	1.0243	--	--	--	--
Unigene62956_NS2A	157	3	1.0243	--	--	--	--
Unigene8281_NS2A	157	3	1.0243	--	--	--	--
Unigene26188_NS2A	523	10	1.025	--	--	--	--
Unigene51156_NS2A	366	7	1.0253	--	--	--	--
CL4244.Contig1_NS2A	209	4	1.026	--	--	--	--
CL962.Contig1_NS2A	209	4	1.026	--	--	--	--
Unigene26226_NS2A	209	4	1.026	--	--	--	--
Unigene26347_NS2A	209	4	1.026	--	--	--	--
Unigene39302_NS2A	209	4	1.026	--	--	--	--
Unigene41758_NS2A	209	4	1.026	--	--	--	--
Unigene43528_NS2A	209	4	1.026	--	--	--	--
Unigene43706_NS2A	209	4	1.026	--	--	--	--
Unigene44677_NS2A	209	4	1.026	--	--	--	--
Unigene45843_NS2A	209	4	1.026	--	--	--	--
Unigene47809_NS2A	209	4	1.026	--	--	--	--
Unigene48013_NS2A	209	4	1.026	--	--	--	--
Unigene48535_NS2A	209	4	1.026	--	--	--	--
Unigene49217_NS2A	209	4	1.026	--	--	--	--
Unigene49367_NS2A	209	4	1.026	--	--	--	--
Unigene49775_NS2A	209	4	1.026	--	--	--	--
Unigene50040_NS2A	209	4	1.026	--	--	--	--
Unigene50115_NS2A	209	4	1.026	--	--	--	--
Unigene50916_NS2A	209	4	1.026	--	--	--	--
Unigene51296_NS2A	209	4	1.026	--	--	--	--
Unigene52357_NS2A	209	4	1.026	--	--	--	--
Unigene54685_NS2A	209	4	1.026	--	--	--	--
Unigene55282_NS2A	209	4	1.026	--	--	--	--
Unigene5627_NS2A	209	4	1.026	--	--	--	--
Unigene56546_NS2A	209	4	1.026	--	--	--	--
Unigene56647_NS2A	209	4	1.026	--	--	--	--
Unigene56901_NS2A	209	4	1.026	--	--	--	--
Unigene57055_NS2A	209	4	1.026	--	--	--	--
Unigene57584_NS2A	209	4	1.026	--	--	--	--
Unigene57788_NS2A	209	4	1.026	--	--	--	--
Unigene57928_NS2A	209	4	1.026	--	--	--	--
Unigene57954_NS2A	209	4	1.026	--	--	--	--
Unigene58629_NS2A	209	4	1.026	--	--	--	--
Unigene59601_NS2A	209	4	1.026	--	--	--	--
Unigene60514_NS2A	209	4	1.026	--	--	--	--
Unigene36462_NS2A	261	5	1.0269	--	--	--	--
Unigene41483_NS2A	261	5	1.0269	--	--	--	--
Unigene42665_NS2A	261	5	1.0269	--	--	--	--
Unigene43638_NS2A	261	5	1.0269	--	--	--	--
Unigene51225_NS2A	261	5	1.0269	--	--	--	--
Unigene53334_NS2A	261	5	1.0269	--	--	--	--
Unigene56751_NS2A	261	5	1.0269	--	--	--	--
Unigene58648_NS2A	261	5	1.0269	--	--	--	--
Unigene58828_NS2A	261	5	1.0269	--	--	--	--
Unigene45774_NS2A	313	6	1.0276	--	--	--	--
Unigene46867_NS2A	313	6	1.0276	--	--	--	--
Unigene51394_NS2A	313	6	1.0276	--	--	--	--
Unigene56511_NS2A	313	6	1.0276	--	--	--	--
Unigene56831_NS2A	313	6	1.0276	--	--	--	--
Unigene58022_NS2A	313	6	1.0276	--	--	--	--
CL2130.Contig3_NS2A	730	14	1.0281	--	--	--	--
CL131.Contig11_NS2A	156	3	1.0309	--	--	--	--
CL143.Contig1_NS2A	208	4	1.0309	--	--	--	--
CL2428.Contig3_NS2A	156	3	1.0309	--	--	--	--
Unigene10059_NS2A	260	5	1.0309	--	--	--	--
Unigene1239_NS2A	156	3	1.0309	--	--	--	--
Unigene1285_NS2A	156	3	1.0309	--	--	--	--
Unigene1338_NS2A	312	6	1.0309	--	--	--	--
Unigene14025_NS2A	208	4	1.0309	--	--	--	--
Unigene15963_NS2A	156	3	1.0309	--	--	--	--
Unigene16155_NS2A	156	3	1.0309	--	--	--	--
Unigene16382_NS2A	260	5	1.0309	--	--	--	--
Unigene18007_NS2A	156	3	1.0309	--	--	--	--
Unigene21140_NS2A	156	3	1.0309	--	--	--	--
Unigene22065_NS2A	936	18	1.0309	--	--	--	--
Unigene23451_NS2A	156	3	1.0309	--	--	--	--
Unigene23987_NS2A	156	3	1.0309	--	--	--	--
Unigene29177_NS2A	156	3	1.0309	--	--	--	--
Unigene32553_NS2A	156	3	1.0309	--	--	--	--
Unigene35466_NS2A	156	3	1.0309	--	--	--	--
Unigene36159_NS2A	208	4	1.0309	--	--	--	--
Unigene39707_NS2A	156	3	1.0309	--	--	--	--
Unigene40144_NS2A	208	4	1.0309	--	--	--	--
Unigene41171_NS2A	208	4	1.0309	--	--	--	--
Unigene41780_NS2A	260	5	1.0309	--	--	--	--
Unigene42482_NS2A	156	3	1.0309	--	--	--	--
Unigene4265_NS2A	156	3	1.0309	--	--	--	--
Unigene42932_NS2A	156	3	1.0309	--	--	--	--
Unigene43031_NS2A	208	4	1.0309	--	--	--	--
Unigene43249_NS2A	156	3	1.0309	--	--	--	--
Unigene43658_NS2A	208	4	1.0309	--	--	--	--
Unigene43755_NS2A	260	5	1.0309	--	--	--	--
Unigene43964_NS2A	260	5	1.0309	--	--	--	--
Unigene44151_NS2A	156	3	1.0309	--	--	--	--
Unigene44191_NS2A	156	3	1.0309	--	--	--	--
Unigene44419_NS2A	156	3	1.0309	--	--	--	--
Unigene44553_NS2A	156	3	1.0309	--	--	--	--
Unigene44761_NS2A	416	8	1.0309	--	--	--	--
Unigene44773_NS2A	208	4	1.0309	--	--	--	--
Unigene44850_NS2A	156	3	1.0309	--	--	--	--
Unigene45265_NS2A	156	3	1.0309	--	--	--	--
Unigene45397_NS2A	156	3	1.0309	--	--	--	--
Unigene45683_NS2A	156	3	1.0309	--	--	--	--
Unigene45693_NS2A	156	3	1.0309	--	--	--	--
Unigene45703_NS2A	156	3	1.0309	--	--	--	--
Unigene45872_NS2A	208	4	1.0309	--	--	--	--
Unigene46144_NS2A	156	3	1.0309	--	--	--	--
Unigene46421_NS2A	208	4	1.0309	--	--	--	--
Unigene46557_NS2A	312	6	1.0309	--	--	--	--
Unigene46582_NS2A	156	3	1.0309	--	--	--	--
Unigene46857_NS2A	156	3	1.0309	--	--	--	--
Unigene4697_NS2A	208	4	1.0309	--	--	--	--
Unigene47261_NS2A	208	4	1.0309	--	--	--	--
Unigene47315_NS2A	156	3	1.0309	--	--	--	--
Unigene47554_NS2A	156	3	1.0309	--	--	--	--
Unigene48056_NS2A	156	3	1.0309	--	--	--	--
Unigene48665_NS2A	156	3	1.0309	--	--	--	--
Unigene48671_NS2A	208	4	1.0309	--	--	--	--
Unigene48893_NS2A	156	3	1.0309	--	--	--	--
Unigene49051_NS2A	156	3	1.0309	--	--	--	--
Unigene49252_NS2A	156	3	1.0309	--	--	--	--
Unigene49274_NS2A	156	3	1.0309	--	--	--	--
Unigene49333_NS2A	156	3	1.0309	--	--	--	--
Unigene49562_NS2A	156	3	1.0309	--	--	--	--
Unigene50155_NS2A	260	5	1.0309	--	--	--	--
Unigene50248_NS2A	156	3	1.0309	--	--	--	--
Unigene50253_NS2A	156	3	1.0309	--	--	--	--
Unigene50266_NS2A	156	3	1.0309	--	--	--	--
Unigene50505_NS2A	156	3	1.0309	--	--	--	--
Unigene50646_NS2A	156	3	1.0309	--	--	--	--
Unigene5069_NS2A	208	4	1.0309	--	--	--	--
Unigene50728_NS2A	156	3	1.0309	--	--	--	--
Unigene50938_NS2A	208	4	1.0309	--	--	--	--
Unigene51044_NS2A	156	3	1.0309	--	--	--	--
Unigene51089_NS2A	208	4	1.0309	--	--	--	--
Unigene51161_NS2A	156	3	1.0309	--	--	--	--
Unigene51292_NS2A	156	3	1.0309	--	--	--	--
Unigene51435_NS2A	208	4	1.0309	--	--	--	--
Unigene51453_NS2A	208	4	1.0309	--	--	--	--
Unigene51616_NS2A	156	3	1.0309	--	--	--	--
Unigene51675_NS2A	156	3	1.0309	--	--	--	--
Unigene51799_NS2A	156	3	1.0309	--	--	--	--
Unigene5184_NS2A	208	4	1.0309	--	--	--	--
Unigene51907_NS2A	364	7	1.0309	--	--	--	--
Unigene52011_NS2A	156	3	1.0309	--	--	--	--
Unigene52093_NS2A	156	3	1.0309	--	--	--	--
Unigene52148_NS2A	156	3	1.0309	--	--	--	--
Unigene52153_NS2A	260	5	1.0309	--	--	--	--
Unigene52450_NS2A	208	4	1.0309	--	--	--	--
Unigene52534_NS2A	156	3	1.0309	--	--	--	--
Unigene52549_NS2A	156	3	1.0309	--	--	--	--
Unigene52731_NS2A	156	3	1.0309	--	--	--	--
Unigene52800_NS2A	156	3	1.0309	--	--	--	--
Unigene52855_NS2A	156	3	1.0309	--	--	--	--
Unigene52893_NS2A	156	3	1.0309	--	--	--	--
Unigene53153_NS2A	156	3	1.0309	--	--	--	--
Unigene53276_NS2A	156	3	1.0309	--	--	--	--
Unigene53387_NS2A	156	3	1.0309	--	--	--	--
Unigene53406_NS2A	156	3	1.0309	--	--	--	--
Unigene53516_NS2A	208	4	1.0309	--	--	--	--
Unigene53595_NS2A	156	3	1.0309	--	--	--	--
Unigene53665_NS2A	260	5	1.0309	--	--	--	--
Unigene53879_NS2A	208	4	1.0309	--	--	--	--
Unigene53918_NS2A	156	3	1.0309	--	--	--	--
Unigene53928_NS2A	156	3	1.0309	--	--	--	--
Unigene53966_NS2A	156	3	1.0309	--	--	--	--
Unigene53986_NS2A	156	3	1.0309	--	--	--	--
Unigene54041_NS2A	260	5	1.0309	--	--	--	--
Unigene54164_NS2A	156	3	1.0309	--	--	--	--
Unigene54366_NS2A	156	3	1.0309	--	--	--	--
Unigene54368_NS2A	156	3	1.0309	--	--	--	--
Unigene54449_NS2A	260	5	1.0309	--	--	--	--
Unigene54623_NS2A	156	3	1.0309	--	--	--	--
Unigene54662_NS2A	156	3	1.0309	--	--	--	--
Unigene54698_NS2A	156	3	1.0309	--	--	--	--
Unigene54986_NS2A	208	4	1.0309	--	--	--	--
Unigene55322_NS2A	156	3	1.0309	--	--	--	--
Unigene55372_NS2A	156	3	1.0309	--	--	--	--
Unigene55508_NS2A	208	4	1.0309	--	--	--	--
Unigene55797_NS2A	208	4	1.0309	--	--	--	--
Unigene55963_NS2A	156	3	1.0309	--	--	--	--
Unigene55966_NS2A	156	3	1.0309	--	--	--	--
Unigene56218_NS2A	156	3	1.0309	--	--	--	--
Unigene56238_NS2A	156	3	1.0309	--	--	--	--
Unigene56300_NS2A	156	3	1.0309	--	--	--	--
Unigene56507_NS2A	208	4	1.0309	--	--	--	--
Unigene56517_NS2A	156	3	1.0309	--	--	--	--
Unigene56586_NS2A	208	4	1.0309	--	--	--	--
Unigene56644_NS2A	156	3	1.0309	--	--	--	--
Unigene56678_NS2A	208	4	1.0309	--	--	--	--
Unigene56806_NS2A	156	3	1.0309	--	--	--	--
Unigene57191_NS2A	156	3	1.0309	--	--	--	--
Unigene57215_NS2A	156	3	1.0309	--	--	--	--
Unigene57374_NS2A	156	3	1.0309	--	--	--	--
Unigene57499_NS2A	156	3	1.0309	--	--	--	--
Unigene58207_NS2A	156	3	1.0309	--	--	--	--
Unigene58339_NS2A	208	4	1.0309	--	--	--	--
Unigene58560_NS2A	208	4	1.0309	--	--	--	--
Unigene58588_NS2A	156	3	1.0309	--	--	--	--
Unigene58734_NS2A	156	3	1.0309	--	--	--	--
Unigene58892_NS2A	156	3	1.0309	--	--	--	--
Unigene59275_NS2A	156	3	1.0309	--	--	--	--
Unigene59287_NS2A	156	3	1.0309	--	--	--	--
Unigene59316_NS2A	156	3	1.0309	--	--	--	--
Unigene59487_NS2A	156	3	1.0309	--	--	--	--
Unigene59706_NS2A	156	3	1.0309	--	--	--	--
Unigene59708_NS2A	156	3	1.0309	--	--	--	--
Unigene60140_NS2A	156	3	1.0309	--	--	--	--
Unigene60166_NS2A	156	3	1.0309	--	--	--	--
Unigene60224_NS2A	156	3	1.0309	--	--	--	--
Unigene60279_NS2A	156	3	1.0309	--	--	--	--
Unigene60479_NS2A	260	5	1.0309	--	--	--	--
Unigene61126_NS2A	156	3	1.0309	--	--	--	--
Unigene61318_NS2A	208	4	1.0309	--	--	--	--
Unigene61499_NS2A	208	4	1.0309	--	--	--	--
Unigene61734_NS2A	208	4	1.0309	--	--	--	--
Unigene61883_NS2A	208	4	1.0309	--	--	--	--
Unigene62149_NS2A	156	3	1.0309	--	--	--	--
Unigene6236_NS2A	156	3	1.0309	--	--	--	--
Unigene62461_NS2A	260	5	1.0309	--	--	--	--
Unigene62634_NS2A	208	4	1.0309	--	--	--	--
Unigene6766_NS2A	156	3	1.0309	--	--	--	--
CL3151.Contig2_NS2A	1039	20	1.0319	--	--	--	--
Unigene25979_NS2A	363	7	1.0337	--	--	--	--
Unigene3849_NS2A	363	7	1.0337	--	--	--	--
Unigene4848_NS2A	311	6	1.0342	--	--	--	--
Unigene51331_NS2A	311	6	1.0342	--	--	--	--
CL8.Contig1_NS2A	1140	22	1.0345	--	--	--	--
Unigene47452_NS2A	259	5	1.0349	--	--	--	--
Unigene49406_NS2A	259	5	1.0349	--	--	--	--
Unigene49850_NS2A	259	5	1.0349	--	--	--	--
Unigene50971_NS2A	259	5	1.0349	--	--	--	--
Unigene53102_NS2A	259	5	1.0349	--	--	--	--
Unigene54954_NS2A	259	5	1.0349	--	--	--	--
CL4171.Contig3_NS2A	1087	21	1.0356	--	--	--	--
Unigene12662_NS2A	207	4	1.0359	--	--	--	--
Unigene13564_NS2A	207	4	1.0359	--	--	--	--
Unigene16960_NS2A	207	4	1.0359	--	--	--	--
Unigene25257_NS2A	207	4	1.0359	--	--	--	--
Unigene43629_NS2A	207	4	1.0359	--	--	--	--
Unigene46298_NS2A	207	4	1.0359	--	--	--	--
Unigene47504_NS2A	207	4	1.0359	--	--	--	--
Unigene4808_NS2A	207	4	1.0359	--	--	--	--
Unigene48396_NS2A	207	4	1.0359	--	--	--	--
Unigene49081_NS2A	207	4	1.0359	--	--	--	--
Unigene50307_NS2A	207	4	1.0359	--	--	--	--
Unigene51009_NS2A	207	4	1.0359	--	--	--	--
Unigene51424_NS2A	207	4	1.0359	--	--	--	--
Unigene5316_NS2A	207	4	1.0359	--	--	--	--
Unigene53508_NS2A	207	4	1.0359	--	--	--	--
Unigene53720_NS2A	207	4	1.0359	--	--	--	--
Unigene54241_NS2A	207	4	1.0359	--	--	--	--
Unigene55151_NS2A	207	4	1.0359	--	--	--	--
Unigene55296_NS2A	207	4	1.0359	--	--	--	--
Unigene5549_NS2A	207	4	1.0359	--	--	--	--
Unigene55548_NS2A	207	4	1.0359	--	--	--	--
Unigene55943_NS2A	207	4	1.0359	--	--	--	--
Unigene56091_NS2A	207	4	1.0359	--	--	--	--
Unigene56227_NS2A	207	4	1.0359	--	--	--	--
Unigene56229_NS2A	207	4	1.0359	--	--	--	--
Unigene56257_NS2A	207	4	1.0359	--	--	--	--
Unigene56674_NS2A	207	4	1.0359	--	--	--	--
Unigene56750_NS2A	207	4	1.0359	--	--	--	--
Unigene56759_NS2A	207	4	1.0359	--	--	--	--
Unigene56967_NS2A	207	4	1.0359	--	--	--	--
Unigene57388_NS2A	207	4	1.0359	--	--	--	--
Unigene58510_NS2A	207	4	1.0359	--	--	--	--
Unigene58631_NS2A	207	4	1.0359	--	--	--	--
Unigene58774_NS2A	207	4	1.0359	--	--	--	--
Unigene59128_NS2A	207	4	1.0359	--	--	--	--
Unigene60595_NS2A	207	4	1.0359	--	--	--	--
Unigene36722_NS2A	362	7	1.0366	--	--	--	--
CL2034.Contig1_NS2A	155	3	1.0375	--	--	--	--
CL3522.Contig1_NS2A	155	3	1.0375	--	--	--	--
CL3678.Contig1_NS2A	155	3	1.0375	--	--	--	--
CL4054.Contig4_NS2A	155	3	1.0375	--	--	--	--
Unigene10460_NS2A	155	3	1.0375	--	--	--	--
Unigene19615_NS2A	155	3	1.0375	--	--	--	--
Unigene21019_NS2A	155	3	1.0375	--	--	--	--
Unigene21560_NS2A	155	3	1.0375	--	--	--	--
Unigene24110_NS2A	155	3	1.0375	--	--	--	--
Unigene24564_NS2A	155	3	1.0375	--	--	--	--
Unigene28894_NS2A	155	3	1.0375	--	--	--	--
Unigene34364_NS2A	155	3	1.0375	--	--	--	--
Unigene34824_NS2A	155	3	1.0375	--	--	--	--
Unigene3485_NS2A	155	3	1.0375	--	--	--	--
Unigene3569_NS2A	155	3	1.0375	--	--	--	--
Unigene36463_NS2A	155	3	1.0375	--	--	--	--
Unigene38374_NS2A	155	3	1.0375	--	--	--	--
Unigene3917_NS2A	155	3	1.0375	--	--	--	--
Unigene39297_NS2A	155	3	1.0375	--	--	--	--
Unigene39626_NS2A	155	3	1.0375	--	--	--	--
Unigene39757_NS2A	155	3	1.0375	--	--	--	--
Unigene4125_NS2A	155	3	1.0375	--	--	--	--
Unigene41465_NS2A	155	3	1.0375	--	--	--	--
Unigene41824_NS2A	155	3	1.0375	--	--	--	--
Unigene41966_NS2A	155	3	1.0375	--	--	--	--
Unigene42967_NS2A	155	3	1.0375	--	--	--	--
Unigene44233_NS2A	155	3	1.0375	--	--	--	--
Unigene44491_NS2A	155	3	1.0375	--	--	--	--
Unigene44700_NS2A	155	3	1.0375	--	--	--	--
Unigene45416_NS2A	155	3	1.0375	--	--	--	--
Unigene45598_NS2A	155	3	1.0375	--	--	--	--
Unigene46222_NS2A	155	3	1.0375	--	--	--	--
Unigene46379_NS2A	155	3	1.0375	--	--	--	--
Unigene46411_NS2A	155	3	1.0375	--	--	--	--
Unigene46467_NS2A	155	3	1.0375	--	--	--	--
Unigene46482_NS2A	155	3	1.0375	--	--	--	--
Unigene46615_NS2A	155	3	1.0375	--	--	--	--
Unigene47110_NS2A	155	3	1.0375	--	--	--	--
Unigene47589_NS2A	155	3	1.0375	--	--	--	--
Unigene47703_NS2A	155	3	1.0375	--	--	--	--
Unigene47898_NS2A	155	3	1.0375	--	--	--	--
Unigene47997_NS2A	155	3	1.0375	--	--	--	--
Unigene48069_NS2A	155	3	1.0375	--	--	--	--
Unigene48233_NS2A	155	3	1.0375	--	--	--	--
Unigene48340_NS2A	155	3	1.0375	--	--	--	--
Unigene48662_NS2A	155	3	1.0375	--	--	--	--
Unigene48835_NS2A	155	3	1.0375	--	--	--	--
Unigene48928_NS2A	155	3	1.0375	--	--	--	--
Unigene49095_NS2A	155	3	1.0375	--	--	--	--
Unigene4921_NS2A	155	3	1.0375	--	--	--	--
Unigene49568_NS2A	155	3	1.0375	--	--	--	--
Unigene49597_NS2A	155	3	1.0375	--	--	--	--
Unigene49934_NS2A	155	3	1.0375	--	--	--	--
Unigene50063_NS2A	155	3	1.0375	--	--	--	--
Unigene50747_NS2A	155	3	1.0375	--	--	--	--
Unigene51243_NS2A	155	3	1.0375	--	--	--	--
Unigene51352_NS2A	155	3	1.0375	--	--	--	--
Unigene51392_NS2A	155	3	1.0375	--	--	--	--
Unigene51489_NS2A	155	3	1.0375	--	--	--	--
Unigene51580_NS2A	155	3	1.0375	--	--	--	--
Unigene51865_NS2A	155	3	1.0375	--	--	--	--
Unigene52926_NS2A	155	3	1.0375	--	--	--	--
Unigene52988_NS2A	155	3	1.0375	--	--	--	--
Unigene53121_NS2A	155	3	1.0375	--	--	--	--
Unigene5342_NS2A	155	3	1.0375	--	--	--	--
Unigene53555_NS2A	155	3	1.0375	--	--	--	--
Unigene53610_NS2A	155	3	1.0375	--	--	--	--
Unigene53789_NS2A	155	3	1.0375	--	--	--	--
Unigene53893_NS2A	155	3	1.0375	--	--	--	--
Unigene53974_NS2A	155	3	1.0375	--	--	--	--
Unigene54483_NS2A	155	3	1.0375	--	--	--	--
Unigene54562_NS2A	155	3	1.0375	--	--	--	--
Unigene54740_NS2A	155	3	1.0375	--	--	--	--
Unigene54795_NS2A	155	3	1.0375	--	--	--	--
Unigene5491_NS2A	155	3	1.0375	--	--	--	--
Unigene55513_NS2A	155	3	1.0375	--	--	--	--
Unigene55557_NS2A	155	3	1.0375	--	--	--	--
Unigene55890_NS2A	155	3	1.0375	--	--	--	--
Unigene55946_NS2A	155	3	1.0375	--	--	--	--
Unigene55952_NS2A	155	3	1.0375	--	--	--	--
Unigene56163_NS2A	155	3	1.0375	--	--	--	--
Unigene5636_NS2A	155	3	1.0375	--	--	--	--
Unigene56436_NS2A	155	3	1.0375	--	--	--	--
Unigene56920_NS2A	155	3	1.0375	--	--	--	--
Unigene57019_NS2A	155	3	1.0375	--	--	--	--
Unigene57758_NS2A	155	3	1.0375	--	--	--	--
Unigene57917_NS2A	155	3	1.0375	--	--	--	--
Unigene58295_NS2A	155	3	1.0375	--	--	--	--
Unigene58386_NS2A	155	3	1.0375	--	--	--	--
Unigene58564_NS2A	155	3	1.0375	--	--	--	--
Unigene5876_NS2A	155	3	1.0375	--	--	--	--
Unigene58804_NS2A	155	3	1.0375	--	--	--	--
Unigene59313_NS2A	155	3	1.0375	--	--	--	--
Unigene59848_NS2A	155	3	1.0375	--	--	--	--
Unigene60415_NS2A	155	3	1.0375	--	--	--	--
Unigene60451_NS2A	155	3	1.0375	--	--	--	--
Unigene60590_NS2A	155	3	1.0375	--	--	--	--
Unigene60738_NS2A	155	3	1.0375	--	--	--	--
Unigene60752_NS2A	155	3	1.0375	--	--	--	--
Unigene61098_NS2A	155	3	1.0375	--	--	--	--
Unigene61297_NS2A	155	3	1.0375	--	--	--	--
Unigene62270_NS2A	155	3	1.0375	--	--	--	--
Unigene62923_NS2A	155	3	1.0375	--	--	--	--
Unigene62944_NS2A	155	3	1.0375	--	--	--	--
Unigene952_NS2A	155	3	1.0375	--	--	--	--
Unigene9855_NS2A	155	3	1.0375	--	--	--	--
Unigene1742_NS2A	258	5	1.0389	--	--	--	--
Unigene43661_NS2A	258	5	1.0389	--	--	--	--
Unigene46795_NS2A	258	5	1.0389	--	--	--	--
Unigene48044_NS2A	258	5	1.0389	--	--	--	--
Unigene4834_NS2A	258	5	1.0389	--	--	--	--
Unigene49225_NS2A	258	5	1.0389	--	--	--	--
Unigene50682_NS2A	258	5	1.0389	--	--	--	--
Unigene50804_NS2A	258	5	1.0389	--	--	--	--
Unigene52164_NS2A	258	5	1.0389	--	--	--	--
Unigene5306_NS2A	258	5	1.0389	--	--	--	--
Unigene53925_NS2A	258	5	1.0389	--	--	--	--
Unigene55252_NS2A	258	5	1.0389	--	--	--	--
Unigene5567_NS2A	258	5	1.0389	--	--	--	--
Unigene5777_NS2A	258	5	1.0389	--	--	--	--
Unigene59645_NS2A	258	5	1.0389	--	--	--	--
Unigene60333_NS2A	258	5	1.0389	--	--	--	--
Unigene61663_NS2A	258	5	1.0389	--	--	--	--
Unigene62430_NS2A	258	5	1.0389	--	--	--	--
Unigene10249_NS2A	206	4	1.0409	--	--	--	--
Unigene10386_NS2A	206	4	1.0409	--	--	--	--
Unigene11752_NS2A	206	4	1.0409	--	--	--	--
Unigene1798_NS2A	206	4	1.0409	--	--	--	--
Unigene25499_NS2A	206	4	1.0409	--	--	--	--
Unigene3572_NS2A	206	4	1.0409	--	--	--	--
Unigene36704_NS2A	206	4	1.0409	--	--	--	--
Unigene40571_NS2A	206	4	1.0409	--	--	--	--
Unigene43313_NS2A	309	6	1.0409	--	--	--	--
Unigene43514_NS2A	206	4	1.0409	--	--	--	--
Unigene43526_NS2A	206	4	1.0409	--	--	--	--
Unigene43947_NS2A	206	4	1.0409	--	--	--	--
Unigene44891_NS2A	206	4	1.0409	--	--	--	--
Unigene45284_NS2A	206	4	1.0409	--	--	--	--
Unigene45869_NS2A	206	4	1.0409	--	--	--	--
Unigene45988_NS2A	206	4	1.0409	--	--	--	--
Unigene46006_NS2A	206	4	1.0409	--	--	--	--
Unigene47364_NS2A	206	4	1.0409	--	--	--	--
Unigene47549_NS2A	206	4	1.0409	--	--	--	--
Unigene47854_NS2A	206	4	1.0409	--	--	--	--
Unigene48088_NS2A	206	4	1.0409	--	--	--	--
Unigene48492_NS2A	206	4	1.0409	--	--	--	--
Unigene48633_NS2A	206	4	1.0409	--	--	--	--
Unigene48700_NS2A	206	4	1.0409	--	--	--	--
Unigene49328_NS2A	206	4	1.0409	--	--	--	--
Unigene49574_NS2A	206	4	1.0409	--	--	--	--
Unigene4997_NS2A	309	6	1.0409	--	--	--	--
Unigene50419_NS2A	206	4	1.0409	--	--	--	--
Unigene50712_NS2A	206	4	1.0409	--	--	--	--
Unigene50801_NS2A	206	4	1.0409	--	--	--	--
Unigene50853_NS2A	206	4	1.0409	--	--	--	--
Unigene51162_NS2A	206	4	1.0409	--	--	--	--
Unigene51693_NS2A	309	6	1.0409	--	--	--	--
Unigene51808_NS2A	206	4	1.0409	--	--	--	--
Unigene51882_NS2A	309	6	1.0409	--	--	--	--
Unigene53355_NS2A	412	8	1.0409	--	--	--	--
Unigene53921_NS2A	206	4	1.0409	--	--	--	--
Unigene54570_NS2A	206	4	1.0409	--	--	--	--
Unigene55654_NS2A	206	4	1.0409	--	--	--	--
Unigene55680_NS2A	206	4	1.0409	--	--	--	--
Unigene56350_NS2A	206	4	1.0409	--	--	--	--
Unigene56392_NS2A	206	4	1.0409	--	--	--	--
Unigene57106_NS2A	206	4	1.0409	--	--	--	--
Unigene57477_NS2A	206	4	1.0409	--	--	--	--
Unigene57689_NS2A	206	4	1.0409	--	--	--	--
Unigene58042_NS2A	206	4	1.0409	--	--	--	--
Unigene58409_NS2A	206	4	1.0409	--	--	--	--
Unigene58485_NS2A	206	4	1.0409	--	--	--	--
Unigene58646_NS2A	206	4	1.0409	--	--	--	--
Unigene59024_NS2A	206	4	1.0409	--	--	--	--
Unigene59493_NS2A	206	4	1.0409	--	--	--	--
Unigene59821_NS2A	206	4	1.0409	--	--	--	--
Unigene60090_NS2A	206	4	1.0409	--	--	--	--
Unigene60179_NS2A	206	4	1.0409	--	--	--	--
Unigene60226_NS2A	206	4	1.0409	--	--	--	--
Unigene60654_NS2A	206	4	1.0409	--	--	--	--
Unigene62378_NS2A	206	4	1.0409	--	--	--	--
Unigene62466_NS2A	206	4	1.0409	--	--	--	--
Unigene57180_NS2A	360	7	1.0423	--	--	--	--
Unigene42315_NS2A	257	5	1.0429	--	--	--	--
Unigene4490_NS2A	257	5	1.0429	--	--	--	--
Unigene48070_NS2A	257	5	1.0429	--	--	--	--
Unigene49023_NS2A	257	5	1.0429	--	--	--	--
Unigene49483_NS2A	257	5	1.0429	--	--	--	--
Unigene50626_NS2A	257	5	1.0429	--	--	--	--
Unigene51648_NS2A	257	5	1.0429	--	--	--	--
Unigene52770_NS2A	257	5	1.0429	--	--	--	--
Unigene54336_NS2A	257	5	1.0429	--	--	--	--
Unigene55452_NS2A	257	5	1.0429	--	--	--	--
Unigene59290_NS2A	257	5	1.0429	--	--	--	--
Unigene1255_NS2A	411	8	1.0434	--	--	--	--
CL1949.Contig2_NS2A	154	3	1.0443	--	--	--	--
CL337.Contig2_NS2A	154	3	1.0443	--	--	--	--
CL3928.Contig1_NS2A	154	3	1.0443	--	--	--	--
CL4229.Contig11_NS2A	154	3	1.0443	--	--	--	--
Unigene1113_NS2A	154	3	1.0443	--	--	--	--
Unigene11164_NS2A	154	3	1.0443	--	--	--	--
Unigene1130_NS2A	154	3	1.0443	--	--	--	--
Unigene1134_NS2A	154	3	1.0443	--	--	--	--
Unigene15173_NS2A	154	3	1.0443	--	--	--	--
Unigene1531_NS2A	154	3	1.0443	--	--	--	--
Unigene16328_NS2A	154	3	1.0443	--	--	--	--
Unigene1633_NS2A	154	3	1.0443	--	--	--	--
Unigene17439_NS2A	154	3	1.0443	--	--	--	--
Unigene17503_NS2A	154	3	1.0443	--	--	--	--
Unigene1917_NS2A	154	3	1.0443	--	--	--	--
Unigene19605_NS2A	154	3	1.0443	--	--	--	--
Unigene22156_NS2A	154	3	1.0443	--	--	--	--
Unigene22705_NS2A	154	3	1.0443	--	--	--	--
Unigene23332_NS2A	924	18	1.0443	--	--	--	--
Unigene2594_NS2A	154	3	1.0443	--	--	--	--
Unigene28727_NS2A	154	3	1.0443	--	--	--	--
Unigene29425_NS2A	154	3	1.0443	--	--	--	--
Unigene33782_NS2A	154	3	1.0443	--	--	--	--
Unigene35510_NS2A	154	3	1.0443	--	--	--	--
Unigene35987_NS2A	154	3	1.0443	--	--	--	--
Unigene36104_NS2A	462	9	1.0443	--	--	--	--
Unigene37055_NS2A	154	3	1.0443	--	--	--	--
Unigene37318_NS2A	154	3	1.0443	--	--	--	--
Unigene38808_NS2A	154	3	1.0443	--	--	--	--
Unigene39645_NS2A	154	3	1.0443	--	--	--	--
Unigene4060_NS2A	154	3	1.0443	--	--	--	--
Unigene41104_NS2A	154	3	1.0443	--	--	--	--
Unigene41108_NS2A	154	3	1.0443	--	--	--	--
Unigene41887_NS2A	154	3	1.0443	--	--	--	--
Unigene4213_NS2A	154	3	1.0443	--	--	--	--
Unigene42206_NS2A	154	3	1.0443	--	--	--	--
Unigene4244_NS2A	308	6	1.0443	--	--	--	--
Unigene42999_NS2A	154	3	1.0443	--	--	--	--
Unigene43026_NS2A	154	3	1.0443	--	--	--	--
Unigene43493_NS2A	154	3	1.0443	--	--	--	--
Unigene43875_NS2A	154	3	1.0443	--	--	--	--
Unigene44092_NS2A	154	3	1.0443	--	--	--	--
Unigene44492_NS2A	154	3	1.0443	--	--	--	--
Unigene44514_NS2A	154	3	1.0443	--	--	--	--
Unigene45583_NS2A	154	3	1.0443	--	--	--	--
Unigene46755_NS2A	154	3	1.0443	--	--	--	--
Unigene46836_NS2A	154	3	1.0443	--	--	--	--
Unigene47465_NS2A	154	3	1.0443	--	--	--	--
Unigene47508_NS2A	154	3	1.0443	--	--	--	--
Unigene47837_NS2A	154	3	1.0443	--	--	--	--
Unigene47937_NS2A	154	3	1.0443	--	--	--	--
Unigene48565_NS2A	154	3	1.0443	--	--	--	--
Unigene48569_NS2A	154	3	1.0443	--	--	--	--
Unigene48958_NS2A	154	3	1.0443	--	--	--	--
Unigene49111_NS2A	154	3	1.0443	--	--	--	--
Unigene49599_NS2A	154	3	1.0443	--	--	--	--
Unigene49865_NS2A	154	3	1.0443	--	--	--	--
Unigene49944_NS2A	154	3	1.0443	--	--	--	--
Unigene50445_NS2A	154	3	1.0443	--	--	--	--
Unigene50495_NS2A	154	3	1.0443	--	--	--	--
Unigene50763_NS2A	154	3	1.0443	--	--	--	--
Unigene51736_NS2A	154	3	1.0443	--	--	--	--
Unigene51859_NS2A	154	3	1.0443	--	--	--	--
Unigene51914_NS2A	154	3	1.0443	--	--	--	--
Unigene51937_NS2A	154	3	1.0443	--	--	--	--
Unigene52303_NS2A	154	3	1.0443	--	--	--	--
Unigene52501_NS2A	154	3	1.0443	--	--	--	--
Unigene52516_NS2A	154	3	1.0443	--	--	--	--
Unigene52644_NS2A	154	3	1.0443	--	--	--	--
Unigene52736_NS2A	154	3	1.0443	--	--	--	--
Unigene52865_NS2A	154	3	1.0443	--	--	--	--
Unigene52874_NS2A	154	3	1.0443	--	--	--	--
Unigene53128_NS2A	154	3	1.0443	--	--	--	--
Unigene53150_NS2A	154	3	1.0443	--	--	--	--
Unigene53297_NS2A	154	3	1.0443	--	--	--	--
Unigene53515_NS2A	154	3	1.0443	--	--	--	--
Unigene53640_NS2A	154	3	1.0443	--	--	--	--
Unigene53655_NS2A	154	3	1.0443	--	--	--	--
Unigene53815_NS2A	154	3	1.0443	--	--	--	--
Unigene53892_NS2A	154	3	1.0443	--	--	--	--
Unigene54320_NS2A	154	3	1.0443	--	--	--	--
Unigene54504_NS2A	154	3	1.0443	--	--	--	--
Unigene54792_NS2A	154	3	1.0443	--	--	--	--
Unigene54900_NS2A	154	3	1.0443	--	--	--	--
Unigene5505_NS2A	154	3	1.0443	--	--	--	--
Unigene55254_NS2A	154	3	1.0443	--	--	--	--
Unigene55312_NS2A	154	3	1.0443	--	--	--	--
Unigene55419_NS2A	154	3	1.0443	--	--	--	--
Unigene55617_NS2A	154	3	1.0443	--	--	--	--
Unigene55653_NS2A	154	3	1.0443	--	--	--	--
Unigene55853_NS2A	154	3	1.0443	--	--	--	--
Unigene5593_NS2A	154	3	1.0443	--	--	--	--
Unigene56287_NS2A	154	3	1.0443	--	--	--	--
Unigene56352_NS2A	154	3	1.0443	--	--	--	--
Unigene56620_NS2A	154	3	1.0443	--	--	--	--
Unigene56734_NS2A	154	3	1.0443	--	--	--	--
Unigene56863_NS2A	154	3	1.0443	--	--	--	--
Unigene57021_NS2A	154	3	1.0443	--	--	--	--
Unigene57433_NS2A	154	3	1.0443	--	--	--	--
Unigene57675_NS2A	154	3	1.0443	--	--	--	--
Unigene57739_NS2A	154	3	1.0443	--	--	--	--
Unigene58683_NS2A	154	3	1.0443	--	--	--	--
Unigene58796_NS2A	154	3	1.0443	--	--	--	--
Unigene58823_NS2A	154	3	1.0443	--	--	--	--
Unigene59174_NS2A	154	3	1.0443	--	--	--	--
Unigene59458_NS2A	154	3	1.0443	--	--	--	--
Unigene59692_NS2A	154	3	1.0443	--	--	--	--
Unigene59967_NS2A	154	3	1.0443	--	--	--	--
Unigene60574_NS2A	154	3	1.0443	--	--	--	--
Unigene60998_NS2A	154	3	1.0443	--	--	--	--
Unigene61066_NS2A	154	3	1.0443	--	--	--	--
Unigene61711_NS2A	154	3	1.0443	--	--	--	--
Unigene61757_NS2A	154	3	1.0443	--	--	--	--
Unigene62130_NS2A	154	3	1.0443	--	--	--	--
Unigene62734_NS2A	154	3	1.0443	--	--	--	--
Unigene63339_NS2A	154	3	1.0443	--	--	--	--
Unigene8182_NS2A	154	3	1.0443	--	--	--	--
Unigene8922_NS2A	154	3	1.0443	--	--	--	--
Unigene22940_NS2A	359	7	1.0452	--	--	--	--
CL1221.Contig4_NS2A	205	4	1.046	--	--	--	--
Unigene2621_NS2A	205	4	1.046	--	--	--	--
Unigene41368_NS2A	205	4	1.046	--	--	--	--
Unigene4212_NS2A	205	4	1.046	--	--	--	--
Unigene4406_NS2A	205	4	1.046	--	--	--	--
Unigene44493_NS2A	205	4	1.046	--	--	--	--
Unigene45421_NS2A	205	4	1.046	--	--	--	--
Unigene46002_NS2A	205	4	1.046	--	--	--	--
Unigene46295_NS2A	205	4	1.046	--	--	--	--
Unigene47125_NS2A	205	4	1.046	--	--	--	--
Unigene47413_NS2A	205	4	1.046	--	--	--	--
Unigene48890_NS2A	205	4	1.046	--	--	--	--
Unigene48989_NS2A	205	4	1.046	--	--	--	--
Unigene49189_NS2A	205	4	1.046	--	--	--	--
Unigene49864_NS2A	205	4	1.046	--	--	--	--
Unigene50099_NS2A	205	4	1.046	--	--	--	--
Unigene50856_NS2A	205	4	1.046	--	--	--	--
Unigene51022_NS2A	205	4	1.046	--	--	--	--
Unigene5109_NS2A	205	4	1.046	--	--	--	--
Unigene51446_NS2A	205	4	1.046	--	--	--	--
Unigene51483_NS2A	205	4	1.046	--	--	--	--
Unigene51637_NS2A	205	4	1.046	--	--	--	--
Unigene51959_NS2A	205	4	1.046	--	--	--	--
Unigene52191_NS2A	205	4	1.046	--	--	--	--
Unigene53273_NS2A	205	4	1.046	--	--	--	--
Unigene53274_NS2A	205	4	1.046	--	--	--	--
Unigene53309_NS2A	205	4	1.046	--	--	--	--
Unigene53700_NS2A	205	4	1.046	--	--	--	--
Unigene53896_NS2A	205	4	1.046	--	--	--	--
Unigene54843_NS2A	205	4	1.046	--	--	--	--
Unigene55202_NS2A	205	4	1.046	--	--	--	--
Unigene55806_NS2A	205	4	1.046	--	--	--	--
Unigene55880_NS2A	205	4	1.046	--	--	--	--
Unigene56387_NS2A	205	4	1.046	--	--	--	--
Unigene56630_NS2A	205	4	1.046	--	--	--	--
Unigene57001_NS2A	205	4	1.046	--	--	--	--
Unigene57241_NS2A	205	4	1.046	--	--	--	--
Unigene57560_NS2A	205	4	1.046	--	--	--	--
Unigene57624_NS2A	205	4	1.046	--	--	--	--
Unigene58136_NS2A	205	4	1.046	--	--	--	--
Unigene58651_NS2A	205	4	1.046	--	--	--	--
Unigene59332_NS2A	205	4	1.046	--	--	--	--
Unigene61463_NS2A	205	4	1.046	--	--	--	--
Unigene63037_NS2A	205	4	1.046	--	--	--	--
Unigene9447_NS2A	205	4	1.046	--	--	--	--
Unigene9989_NS2A	205	4	1.046	--	--	--	--
Unigene19563_NS2A	256	5	1.047	--	--	--	--
Unigene2466_NS2A	256	5	1.047	--	--	--	--
Unigene28613_NS2A	256	5	1.047	--	--	--	--
Unigene36503_NS2A	256	5	1.047	--	--	--	--
Unigene3971_NS2A	256	5	1.047	--	--	--	--
Unigene43022_NS2A	256	5	1.047	--	--	--	--
Unigene51260_NS2A	256	5	1.047	--	--	--	--
Unigene51668_NS2A	256	5	1.047	--	--	--	--
Unigene51766_NS2A	256	5	1.047	--	--	--	--
Unigene52347_NS2A	256	5	1.047	--	--	--	--
Unigene52360_NS2A	256	5	1.047	--	--	--	--
Unigene53272_NS2A	256	5	1.047	--	--	--	--
Unigene53524_NS2A	256	5	1.047	--	--	--	--
Unigene5500_NS2A	256	5	1.047	--	--	--	--
Unigene5509_NS2A	256	5	1.047	--	--	--	--
Unigene43882_NS2A	307	6	1.0477	--	--	--	--
Unigene53646_NS2A	307	6	1.0477	--	--	--	--
Unigene56520_NS2A	307	6	1.0477	--	--	--	--
Unigene50157_NS2A	409	8	1.0485	--	--	--	--
CL1478.Contig2_NS2A	153	3	1.0511	--	--	--	--
CL1642.Contig3_NS2A	306	6	1.0511	--	--	--	--
CL2088.Contig7_NS2A	153	3	1.0511	--	--	--	--
CL2936.Contig1_NS2A	153	3	1.0511	--	--	--	--
CL3075.Contig1_NS2A	153	3	1.0511	--	--	--	--
CL3311.Contig1_NS2A	204	4	1.0511	--	--	--	--
CL3637.Contig1_NS2A	153	3	1.0511	--	--	--	--
CL4101.Contig1_NS2A	255	5	1.0511	--	--	--	--
Unigene10402_NS2A	153	3	1.0511	--	--	--	--
Unigene1085_NS2A	255	5	1.0511	--	--	--	--
Unigene10876_NS2A	204	4	1.0511	--	--	--	--
Unigene11349_NS2A	153	3	1.0511	--	--	--	--
Unigene1206_NS2A	153	3	1.0511	--	--	--	--
Unigene12248_NS2A	204	4	1.0511	--	--	--	--
Unigene12840_NS2A	153	3	1.0511	--	--	--	--
Unigene14551_NS2A	153	3	1.0511	--	--	--	--
Unigene1579_NS2A	153	3	1.0511	--	--	--	--
Unigene17997_NS2A	153	3	1.0511	--	--	--	--
Unigene18357_NS2A	153	3	1.0511	--	--	--	--
Unigene2052_NS2A	153	3	1.0511	--	--	--	--
Unigene20644_NS2A	153	3	1.0511	--	--	--	--
Unigene2124_NS2A	153	3	1.0511	--	--	--	--
Unigene21825_NS2A	153	3	1.0511	--	--	--	--
Unigene24015_NS2A	153	3	1.0511	--	--	--	--
Unigene25659_NS2A	153	3	1.0511	--	--	--	--
Unigene26265_NS2A	204	4	1.0511	--	--	--	--
Unigene3380_NS2A	153	3	1.0511	--	--	--	--
Unigene3419_NS2A	204	4	1.0511	--	--	--	--
Unigene3549_NS2A	153	3	1.0511	--	--	--	--
Unigene36144_NS2A	204	4	1.0511	--	--	--	--
Unigene36527_NS2A	204	4	1.0511	--	--	--	--
Unigene36552_NS2A	153	3	1.0511	--	--	--	--
Unigene36684_NS2A	204	4	1.0511	--	--	--	--
Unigene3893_NS2A	204	4	1.0511	--	--	--	--
Unigene3912_NS2A	204	4	1.0511	--	--	--	--
Unigene39280_NS2A	153	3	1.0511	--	--	--	--
Unigene39305_NS2A	153	3	1.0511	--	--	--	--
Unigene39937_NS2A	204	4	1.0511	--	--	--	--
Unigene40022_NS2A	255	5	1.0511	--	--	--	--
Unigene40034_NS2A	204	4	1.0511	--	--	--	--
Unigene40054_NS2A	204	4	1.0511	--	--	--	--
Unigene40811_NS2A	153	3	1.0511	--	--	--	--
Unigene41061_NS2A	255	5	1.0511	--	--	--	--
Unigene41505_NS2A	153	3	1.0511	--	--	--	--
Unigene41516_NS2A	153	3	1.0511	--	--	--	--
Unigene42224_NS2A	153	3	1.0511	--	--	--	--
Unigene42796_NS2A	204	4	1.0511	--	--	--	--
Unigene43281_NS2A	153	3	1.0511	--	--	--	--
Unigene43945_NS2A	153	3	1.0511	--	--	--	--
Unigene43973_NS2A	153	3	1.0511	--	--	--	--
Unigene44333_NS2A	153	3	1.0511	--	--	--	--
Unigene4448_NS2A	153	3	1.0511	--	--	--	--
Unigene44715_NS2A	255	5	1.0511	--	--	--	--
Unigene45026_NS2A	153	3	1.0511	--	--	--	--
Unigene45140_NS2A	153	3	1.0511	--	--	--	--
Unigene45688_NS2A	204	4	1.0511	--	--	--	--
Unigene46207_NS2A	204	4	1.0511	--	--	--	--
Unigene46253_NS2A	204	4	1.0511	--	--	--	--
Unigene46316_NS2A	153	3	1.0511	--	--	--	--
Unigene46325_NS2A	153	3	1.0511	--	--	--	--
Unigene46348_NS2A	153	3	1.0511	--	--	--	--
Unigene46451_NS2A	153	3	1.0511	--	--	--	--
Unigene46462_NS2A	153	3	1.0511	--	--	--	--
Unigene46684_NS2A	204	4	1.0511	--	--	--	--
Unigene46850_NS2A	153	3	1.0511	--	--	--	--
Unigene46892_NS2A	153	3	1.0511	--	--	--	--
Unigene46968_NS2A	153	3	1.0511	--	--	--	--
Unigene46973_NS2A	153	3	1.0511	--	--	--	--
Unigene47017_NS2A	255	5	1.0511	--	--	--	--
Unigene47134_NS2A	153	3	1.0511	--	--	--	--
Unigene47423_NS2A	153	3	1.0511	--	--	--	--
Unigene47424_NS2A	153	3	1.0511	--	--	--	--
Unigene47477_NS2A	153	3	1.0511	--	--	--	--
Unigene47627_NS2A	153	3	1.0511	--	--	--	--
Unigene47842_NS2A	306	6	1.0511	--	--	--	--
Unigene47916_NS2A	153	3	1.0511	--	--	--	--
Unigene48033_NS2A	153	3	1.0511	--	--	--	--
Unigene48063_NS2A	153	3	1.0511	--	--	--	--
Unigene48136_NS2A	153	3	1.0511	--	--	--	--
Unigene48274_NS2A	153	3	1.0511	--	--	--	--
Unigene48301_NS2A	153	3	1.0511	--	--	--	--
Unigene48436_NS2A	204	4	1.0511	--	--	--	--
Unigene48520_NS2A	153	3	1.0511	--	--	--	--
Unigene48618_NS2A	204	4	1.0511	--	--	--	--
Unigene48753_NS2A	153	3	1.0511	--	--	--	--
Unigene48937_NS2A	153	3	1.0511	--	--	--	--
Unigene49190_NS2A	153	3	1.0511	--	--	--	--
Unigene49193_NS2A	153	3	1.0511	--	--	--	--
Unigene49396_NS2A	255	5	1.0511	--	--	--	--
Unigene49600_NS2A	255	5	1.0511	--	--	--	--
Unigene49761_NS2A	153	3	1.0511	--	--	--	--
Unigene49866_NS2A	153	3	1.0511	--	--	--	--
Unigene49973_NS2A	255	5	1.0511	--	--	--	--
Unigene50047_NS2A	255	5	1.0511	--	--	--	--
Unigene5006_NS2A	153	3	1.0511	--	--	--	--
Unigene50082_NS2A	153	3	1.0511	--	--	--	--
Unigene50171_NS2A	153	3	1.0511	--	--	--	--
Unigene50215_NS2A	255	5	1.0511	--	--	--	--
Unigene50450_NS2A	255	5	1.0511	--	--	--	--
Unigene50469_NS2A	153	3	1.0511	--	--	--	--
Unigene50618_NS2A	204	4	1.0511	--	--	--	--
Unigene50716_NS2A	153	3	1.0511	--	--	--	--
Unigene5073_NS2A	153	3	1.0511	--	--	--	--
Unigene50822_NS2A	204	4	1.0511	--	--	--	--
Unigene50964_NS2A	204	4	1.0511	--	--	--	--
Unigene50988_NS2A	153	3	1.0511	--	--	--	--
Unigene51054_NS2A	153	3	1.0511	--	--	--	--
Unigene51076_NS2A	153	3	1.0511	--	--	--	--
Unigene51087_NS2A	357	7	1.0511	--	--	--	--
Unigene51111_NS2A	204	4	1.0511	--	--	--	--
Unigene51213_NS2A	153	3	1.0511	--	--	--	--
Unigene51344_NS2A	204	4	1.0511	--	--	--	--
Unigene51359_NS2A	255	5	1.0511	--	--	--	--
Unigene51529_NS2A	153	3	1.0511	--	--	--	--
Unigene51723_NS2A	204	4	1.0511	--	--	--	--
Unigene52140_NS2A	153	3	1.0511	--	--	--	--
Unigene52358_NS2A	204	4	1.0511	--	--	--	--
Unigene52768_NS2A	153	3	1.0511	--	--	--	--
Unigene52804_NS2A	153	3	1.0511	--	--	--	--
Unigene52807_NS2A	153	3	1.0511	--	--	--	--
Unigene52979_NS2A	306	6	1.0511	--	--	--	--
Unigene53146_NS2A	153	3	1.0511	--	--	--	--
Unigene53180_NS2A	153	3	1.0511	--	--	--	--
Unigene53228_NS2A	153	3	1.0511	--	--	--	--
Unigene53288_NS2A	357	7	1.0511	--	--	--	--
Unigene53349_NS2A	153	3	1.0511	--	--	--	--
Unigene53952_NS2A	255	5	1.0511	--	--	--	--
Unigene54032_NS2A	204	4	1.0511	--	--	--	--
Unigene54236_NS2A	153	3	1.0511	--	--	--	--
Unigene54246_NS2A	153	3	1.0511	--	--	--	--
Unigene54257_NS2A	255	5	1.0511	--	--	--	--
Unigene54268_NS2A	153	3	1.0511	--	--	--	--
Unigene54289_NS2A	153	3	1.0511	--	--	--	--
Unigene54307_NS2A	153	3	1.0511	--	--	--	--
Unigene54442_NS2A	153	3	1.0511	--	--	--	--
Unigene5448_NS2A	153	3	1.0511	--	--	--	--
Unigene54611_NS2A	204	4	1.0511	--	--	--	--
Unigene54665_NS2A	153	3	1.0511	--	--	--	--
Unigene54849_NS2A	204	4	1.0511	--	--	--	--
Unigene54878_NS2A	153	3	1.0511	--	--	--	--
Unigene55061_NS2A	153	3	1.0511	--	--	--	--
Unigene55081_NS2A	153	3	1.0511	--	--	--	--
Unigene55197_NS2A	153	3	1.0511	--	--	--	--
Unigene55249_NS2A	153	3	1.0511	--	--	--	--
Unigene55457_NS2A	153	3	1.0511	--	--	--	--
Unigene55706_NS2A	306	6	1.0511	--	--	--	--
Unigene55744_NS2A	255	5	1.0511	--	--	--	--
Unigene56149_NS2A	153	3	1.0511	--	--	--	--
Unigene5615_NS2A	204	4	1.0511	--	--	--	--
Unigene56540_NS2A	204	4	1.0511	--	--	--	--
Unigene56554_NS2A	204	4	1.0511	--	--	--	--
Unigene56679_NS2A	153	3	1.0511	--	--	--	--
Unigene56739_NS2A	153	3	1.0511	--	--	--	--
Unigene5693_NS2A	153	3	1.0511	--	--	--	--
Unigene56940_NS2A	153	3	1.0511	--	--	--	--
Unigene57050_NS2A	153	3	1.0511	--	--	--	--
Unigene57133_NS2A	255	5	1.0511	--	--	--	--
Unigene57350_NS2A	204	4	1.0511	--	--	--	--
Unigene57391_NS2A	153	3	1.0511	--	--	--	--
Unigene57436_NS2A	153	3	1.0511	--	--	--	--
Unigene57468_NS2A	153	3	1.0511	--	--	--	--
Unigene57799_NS2A	204	4	1.0511	--	--	--	--
Unigene57831_NS2A	204	4	1.0511	--	--	--	--
Unigene58115_NS2A	204	4	1.0511	--	--	--	--
Unigene58396_NS2A	153	3	1.0511	--	--	--	--
Unigene58532_NS2A	204	4	1.0511	--	--	--	--
Unigene58650_NS2A	255	5	1.0511	--	--	--	--
Unigene58654_NS2A	204	4	1.0511	--	--	--	--
Unigene58802_NS2A	255	5	1.0511	--	--	--	--
Unigene59022_NS2A	153	3	1.0511	--	--	--	--
Unigene59051_NS2A	204	4	1.0511	--	--	--	--
Unigene59221_NS2A	204	4	1.0511	--	--	--	--
Unigene59390_NS2A	153	3	1.0511	--	--	--	--
Unigene59407_NS2A	153	3	1.0511	--	--	--	--
Unigene59571_NS2A	153	3	1.0511	--	--	--	--
Unigene59713_NS2A	153	3	1.0511	--	--	--	--
Unigene59903_NS2A	153	3	1.0511	--	--	--	--
Unigene60020_NS2A	204	4	1.0511	--	--	--	--
Unigene60238_NS2A	204	4	1.0511	--	--	--	--
Unigene60321_NS2A	153	3	1.0511	--	--	--	--
Unigene60474_NS2A	204	4	1.0511	--	--	--	--
Unigene6058_NS2A	153	3	1.0511	--	--	--	--
Unigene60653_NS2A	153	3	1.0511	--	--	--	--
Unigene60897_NS2A	153	3	1.0511	--	--	--	--
Unigene61549_NS2A	153	3	1.0511	--	--	--	--
Unigene61567_NS2A	153	3	1.0511	--	--	--	--
Unigene61674_NS2A	153	3	1.0511	--	--	--	--
Unigene61807_NS2A	153	3	1.0511	--	--	--	--
Unigene61812_NS2A	204	4	1.0511	--	--	--	--
Unigene62034_NS2A	204	4	1.0511	--	--	--	--
Unigene62490_NS2A	153	3	1.0511	--	--	--	--
Unigene62924_NS2A	153	3	1.0511	--	--	--	--
Unigene6896_NS2A	204	4	1.0511	--	--	--	--
Unigene9053_NS2A	306	6	1.0511	--	--	--	--
Unigene9319_NS2A	153	3	1.0511	--	--	--	--
Unigene9537_NS2A	153	3	1.0511	--	--	--	--
Unigene48042_NS2A	407	8	1.0537	--	--	--	--
Unigene48959_NS2A	407	8	1.0537	--	--	--	--
Unigene48522_NS2A	356	7	1.0541	--	--	--	--
Unigene49995_NS2A	305	6	1.0546	--	--	--	--
CL1266.Contig6_NS2A	762	15	1.0552	--	--	--	--
CL2512.Contig2_NS2A	254	5	1.0552	--	--	--	--
CL2976.Contig1_NS2A	254	5	1.0552	--	--	--	--
Unigene36232_NS2A	254	5	1.0552	--	--	--	--
Unigene43863_NS2A	254	5	1.0552	--	--	--	--
Unigene44130_NS2A	254	5	1.0552	--	--	--	--
Unigene45390_NS2A	254	5	1.0552	--	--	--	--
Unigene47359_NS2A	254	5	1.0552	--	--	--	--
Unigene47522_NS2A	254	5	1.0552	--	--	--	--
Unigene50426_NS2A	254	5	1.0552	--	--	--	--
Unigene54018_NS2A	254	5	1.0552	--	--	--	--
Unigene56172_NS2A	254	5	1.0552	--	--	--	--
CL3896.Contig1_NS2A	203	4	1.0563	--	--	--	--
CL675.Contig1_NS2A	203	4	1.0563	--	--	--	--
Unigene10613_NS2A	203	4	1.0563	--	--	--	--
Unigene13011_NS2A	203	4	1.0563	--	--	--	--
Unigene18168_NS2A	203	4	1.0563	--	--	--	--
Unigene2216_NS2A	203	4	1.0563	--	--	--	--
Unigene35093_NS2A	203	4	1.0563	--	--	--	--
Unigene35731_NS2A	203	4	1.0563	--	--	--	--
Unigene3879_NS2A	203	4	1.0563	--	--	--	--
Unigene40832_NS2A	203	4	1.0563	--	--	--	--
Unigene41007_NS2A	203	4	1.0563	--	--	--	--
Unigene4124_NS2A	203	4	1.0563	--	--	--	--
Unigene41612_NS2A	203	4	1.0563	--	--	--	--
Unigene42817_NS2A	203	4	1.0563	--	--	--	--
Unigene43644_NS2A	203	4	1.0563	--	--	--	--
Unigene44380_NS2A	203	4	1.0563	--	--	--	--
Unigene44667_NS2A	203	4	1.0563	--	--	--	--
Unigene44844_NS2A	203	4	1.0563	--	--	--	--
Unigene46675_NS2A	203	4	1.0563	--	--	--	--
Unigene46864_NS2A	203	4	1.0563	--	--	--	--
Unigene48567_NS2A	203	4	1.0563	--	--	--	--
Unigene48592_NS2A	203	4	1.0563	--	--	--	--
Unigene4923_NS2A	203	4	1.0563	--	--	--	--
Unigene49608_NS2A	203	4	1.0563	--	--	--	--
Unigene50267_NS2A	203	4	1.0563	--	--	--	--
Unigene51181_NS2A	203	4	1.0563	--	--	--	--
Unigene51900_NS2A	203	4	1.0563	--	--	--	--
Unigene53275_NS2A	203	4	1.0563	--	--	--	--
Unigene53336_NS2A	203	4	1.0563	--	--	--	--
Unigene53472_NS2A	203	4	1.0563	--	--	--	--
Unigene53803_NS2A	203	4	1.0563	--	--	--	--
Unigene54332_NS2A	203	4	1.0563	--	--	--	--
Unigene54473_NS2A	203	4	1.0563	--	--	--	--
Unigene54648_NS2A	203	4	1.0563	--	--	--	--
Unigene54741_NS2A	203	4	1.0563	--	--	--	--
Unigene56795_NS2A	203	4	1.0563	--	--	--	--
Unigene56825_NS2A	203	4	1.0563	--	--	--	--
Unigene56830_NS2A	203	4	1.0563	--	--	--	--
Unigene57118_NS2A	203	4	1.0563	--	--	--	--
Unigene57637_NS2A	203	4	1.0563	--	--	--	--
Unigene57992_NS2A	203	4	1.0563	--	--	--	--
Unigene58019_NS2A	203	4	1.0563	--	--	--	--
Unigene58038_NS2A	203	4	1.0563	--	--	--	--
Unigene58615_NS2A	203	4	1.0563	--	--	--	--
Unigene58736_NS2A	203	4	1.0563	--	--	--	--
Unigene58982_NS2A	203	4	1.0563	--	--	--	--
Unigene61280_NS2A	203	4	1.0563	--	--	--	--
CL2496.Contig2_NS2A	761	15	1.0566	--	--	--	--
Unigene48171_NS2A	355	7	1.057	--	--	--	--
CL1909.Contig3_NS2A	152	3	1.058	--	--	--	--
CL2007.Contig2_NS2A	152	3	1.058	--	--	--	--
CL4142.Contig1_NS2A	152	3	1.058	--	--	--	--
CL4174.Contig2_NS2A	152	3	1.058	--	--	--	--
CL4229.Contig5_NS2A	152	3	1.058	--	--	--	--
CL485.Contig1_NS2A	152	3	1.058	--	--	--	--
CL789.Contig4_NS2A	152	3	1.058	--	--	--	--
Unigene11365_NS2A	152	3	1.058	--	--	--	--
Unigene12319_NS2A	152	3	1.058	--	--	--	--
Unigene1238_NS2A	152	3	1.058	--	--	--	--
Unigene15395_NS2A	152	3	1.058	--	--	--	--
Unigene16848_NS2A	152	3	1.058	--	--	--	--
Unigene1970_NS2A	152	3	1.058	--	--	--	--
Unigene24088_NS2A	152	3	1.058	--	--	--	--
Unigene25018_NS2A	152	3	1.058	--	--	--	--
Unigene2568_NS2A	152	3	1.058	--	--	--	--
Unigene26211_NS2A	152	3	1.058	--	--	--	--
Unigene30766_NS2A	152	3	1.058	--	--	--	--
Unigene33521_NS2A	152	3	1.058	--	--	--	--
Unigene36533_NS2A	152	3	1.058	--	--	--	--
Unigene37199_NS2A	152	3	1.058	--	--	--	--
Unigene39002_NS2A	152	3	1.058	--	--	--	--
Unigene39384_NS2A	152	3	1.058	--	--	--	--
Unigene39986_NS2A	152	3	1.058	--	--	--	--
Unigene40251_NS2A	152	3	1.058	--	--	--	--
Unigene41405_NS2A	152	3	1.058	--	--	--	--
Unigene42092_NS2A	152	3	1.058	--	--	--	--
Unigene42216_NS2A	152	3	1.058	--	--	--	--
Unigene42573_NS2A	152	3	1.058	--	--	--	--
Unigene43670_NS2A	152	3	1.058	--	--	--	--
Unigene43848_NS2A	152	3	1.058	--	--	--	--
Unigene44152_NS2A	152	3	1.058	--	--	--	--
Unigene44300_NS2A	152	3	1.058	--	--	--	--
Unigene44434_NS2A	152	3	1.058	--	--	--	--
Unigene44915_NS2A	152	3	1.058	--	--	--	--
Unigene45300_NS2A	152	3	1.058	--	--	--	--
Unigene45405_NS2A	152	3	1.058	--	--	--	--
Unigene45428_NS2A	152	3	1.058	--	--	--	--
Unigene45558_NS2A	152	3	1.058	--	--	--	--
Unigene45563_NS2A	152	3	1.058	--	--	--	--
Unigene46501_NS2A	152	3	1.058	--	--	--	--
Unigene46658_NS2A	152	3	1.058	--	--	--	--
Unigene46747_NS2A	152	3	1.058	--	--	--	--
Unigene46954_NS2A	152	3	1.058	--	--	--	--
Unigene47142_NS2A	152	3	1.058	--	--	--	--
Unigene47225_NS2A	152	3	1.058	--	--	--	--
Unigene4741_NS2A	152	3	1.058	--	--	--	--
Unigene47814_NS2A	152	3	1.058	--	--	--	--
Unigene47901_NS2A	152	3	1.058	--	--	--	--
Unigene47910_NS2A	152	3	1.058	--	--	--	--
Unigene47947_NS2A	152	3	1.058	--	--	--	--
Unigene48203_NS2A	152	3	1.058	--	--	--	--
Unigene48249_NS2A	152	3	1.058	--	--	--	--
Unigene48363_NS2A	152	3	1.058	--	--	--	--
Unigene49021_NS2A	152	3	1.058	--	--	--	--
Unigene49057_NS2A	152	3	1.058	--	--	--	--
Unigene49080_NS2A	152	3	1.058	--	--	--	--
Unigene49094_NS2A	152	3	1.058	--	--	--	--
Unigene49684_NS2A	152	3	1.058	--	--	--	--
Unigene49840_NS2A	304	6	1.058	--	--	--	--
Unigene49990_NS2A	152	3	1.058	--	--	--	--
Unigene50244_NS2A	152	3	1.058	--	--	--	--
Unigene50745_NS2A	152	3	1.058	--	--	--	--
Unigene50977_NS2A	152	3	1.058	--	--	--	--
Unigene51029_NS2A	152	3	1.058	--	--	--	--
Unigene51124_NS2A	304	6	1.058	--	--	--	--
Unigene51157_NS2A	152	3	1.058	--	--	--	--
Unigene51566_NS2A	152	3	1.058	--	--	--	--
Unigene51585_NS2A	152	3	1.058	--	--	--	--
Unigene51622_NS2A	152	3	1.058	--	--	--	--
Unigene52106_NS2A	152	3	1.058	--	--	--	--
Unigene52136_NS2A	152	3	1.058	--	--	--	--
Unigene52218_NS2A	152	3	1.058	--	--	--	--
Unigene53163_NS2A	152	3	1.058	--	--	--	--
Unigene53501_NS2A	152	3	1.058	--	--	--	--
Unigene53580_NS2A	152	3	1.058	--	--	--	--
Unigene53623_NS2A	152	3	1.058	--	--	--	--
Unigene53633_NS2A	152	3	1.058	--	--	--	--
Unigene53639_NS2A	152	3	1.058	--	--	--	--
Unigene53654_NS2A	152	3	1.058	--	--	--	--
Unigene53736_NS2A	152	3	1.058	--	--	--	--
Unigene54015_NS2A	152	3	1.058	--	--	--	--
Unigene54055_NS2A	152	3	1.058	--	--	--	--
Unigene54104_NS2A	152	3	1.058	--	--	--	--
Unigene54161_NS2A	152	3	1.058	--	--	--	--
Unigene5419_NS2A	152	3	1.058	--	--	--	--
Unigene54406_NS2A	152	3	1.058	--	--	--	--
Unigene54763_NS2A	152	3	1.058	--	--	--	--
Unigene54885_NS2A	152	3	1.058	--	--	--	--
Unigene54962_NS2A	152	3	1.058	--	--	--	--
Unigene55066_NS2A	152	3	1.058	--	--	--	--
Unigene55085_NS2A	304	6	1.058	--	--	--	--
Unigene55160_NS2A	152	3	1.058	--	--	--	--
Unigene55429_NS2A	152	3	1.058	--	--	--	--
Unigene55445_NS2A	152	3	1.058	--	--	--	--
Unigene55474_NS2A	152	3	1.058	--	--	--	--
Unigene55850_NS2A	152	3	1.058	--	--	--	--
Unigene56029_NS2A	152	3	1.058	--	--	--	--
Unigene56073_NS2A	152	3	1.058	--	--	--	--
Unigene56228_NS2A	152	3	1.058	--	--	--	--
Unigene56240_NS2A	152	3	1.058	--	--	--	--
Unigene56559_NS2A	152	3	1.058	--	--	--	--
Unigene5672_NS2A	152	3	1.058	--	--	--	--
Unigene56883_NS2A	152	3	1.058	--	--	--	--
Unigene56900_NS2A	152	3	1.058	--	--	--	--
Unigene57086_NS2A	152	3	1.058	--	--	--	--
Unigene57128_NS2A	152	3	1.058	--	--	--	--
Unigene57435_NS2A	152	3	1.058	--	--	--	--
Unigene57656_NS2A	152	3	1.058	--	--	--	--
Unigene58039_NS2A	152	3	1.058	--	--	--	--
Unigene58309_NS2A	152	3	1.058	--	--	--	--
Unigene58930_NS2A	152	3	1.058	--	--	--	--
Unigene58937_NS2A	152	3	1.058	--	--	--	--
Unigene59077_NS2A	152	3	1.058	--	--	--	--
Unigene59249_NS2A	152	3	1.058	--	--	--	--
Unigene59367_NS2A	152	3	1.058	--	--	--	--
Unigene59568_NS2A	152	3	1.058	--	--	--	--
Unigene59873_NS2A	152	3	1.058	--	--	--	--
Unigene59974_NS2A	152	3	1.058	--	--	--	--
Unigene60182_NS2A	152	3	1.058	--	--	--	--
Unigene60765_NS2A	152	3	1.058	--	--	--	--
Unigene61851_NS2A	152	3	1.058	--	--	--	--
Unigene62805_NS2A	152	3	1.058	--	--	--	--
Unigene6915_NS2A	152	3	1.058	--	--	--	--
Unigene8974_NS2A	152	3	1.058	--	--	--	--
Unigene935_NS2A	152	3	1.058	--	--	--	--
Unigene9815_NS2A	152	3	1.058	--	--	--	--
Unigene16156_NS2A	253	5	1.0594	--	--	--	--
Unigene20285_NS2A	253	5	1.0594	--	--	--	--
Unigene41545_NS2A	253	5	1.0594	--	--	--	--
Unigene43133_NS2A	253	5	1.0594	--	--	--	--
Unigene45944_NS2A	253	5	1.0594	--	--	--	--
Unigene48588_NS2A	253	5	1.0594	--	--	--	--
Unigene49255_NS2A	253	5	1.0594	--	--	--	--
Unigene49505_NS2A	253	5	1.0594	--	--	--	--
Unigene50264_NS2A	253	5	1.0594	--	--	--	--
Unigene5175_NS2A	253	5	1.0594	--	--	--	--
Unigene55185_NS2A	253	5	1.0594	--	--	--	--
Unigene56500_NS2A	253	5	1.0594	--	--	--	--
Unigene57063_NS2A	253	5	1.0594	--	--	--	--
Unigene58250_NS2A	253	5	1.0594	--	--	--	--
Unigene59161_NS2A	253	5	1.0594	--	--	--	--
Unigene60230_NS2A	253	5	1.0594	--	--	--	--
CL3277.Contig2_NS2A	404	8	1.0615	--	--	--	--
CL382.Contig2_NS2A	1010	20	1.0615	--	--	--	--
Unigene11846_NS2A	202	4	1.0615	--	--	--	--
Unigene25109_NS2A	202	4	1.0615	--	--	--	--
Unigene31694_NS2A	202	4	1.0615	--	--	--	--
Unigene40365_NS2A	202	4	1.0615	--	--	--	--
Unigene4109_NS2A	202	4	1.0615	--	--	--	--
Unigene42742_NS2A	303	6	1.0615	--	--	--	--
Unigene43027_NS2A	202	4	1.0615	--	--	--	--
Unigene44350_NS2A	202	4	1.0615	--	--	--	--
Unigene4437_NS2A	202	4	1.0615	--	--	--	--
Unigene44513_NS2A	202	4	1.0615	--	--	--	--
Unigene44527_NS2A	303	6	1.0615	--	--	--	--
Unigene45784_NS2A	202	4	1.0615	--	--	--	--
Unigene46163_NS2A	202	4	1.0615	--	--	--	--
Unigene46413_NS2A	202	4	1.0615	--	--	--	--
Unigene47539_NS2A	303	6	1.0615	--	--	--	--
Unigene47654_NS2A	202	4	1.0615	--	--	--	--
Unigene4796_NS2A	202	4	1.0615	--	--	--	--
Unigene48297_NS2A	202	4	1.0615	--	--	--	--
Unigene48358_NS2A	202	4	1.0615	--	--	--	--
Unigene48696_NS2A	303	6	1.0615	--	--	--	--
Unigene49303_NS2A	505	10	1.0615	--	--	--	--
Unigene49420_NS2A	303	6	1.0615	--	--	--	--
Unigene49977_NS2A	202	4	1.0615	--	--	--	--
Unigene50525_NS2A	202	4	1.0615	--	--	--	--
Unigene50656_NS2A	202	4	1.0615	--	--	--	--
Unigene50828_NS2A	202	4	1.0615	--	--	--	--
Unigene50993_NS2A	202	4	1.0615	--	--	--	--
Unigene51342_NS2A	202	4	1.0615	--	--	--	--
Unigene52369_NS2A	303	6	1.0615	--	--	--	--
Unigene52385_NS2A	202	4	1.0615	--	--	--	--
Unigene52468_NS2A	404	8	1.0615	--	--	--	--
Unigene54020_NS2A	202	4	1.0615	--	--	--	--
Unigene54237_NS2A	202	4	1.0615	--	--	--	--
Unigene5483_NS2A	202	4	1.0615	--	--	--	--
Unigene54884_NS2A	202	4	1.0615	--	--	--	--
Unigene55040_NS2A	202	4	1.0615	--	--	--	--
Unigene55263_NS2A	202	4	1.0615	--	--	--	--
Unigene55437_NS2A	202	4	1.0615	--	--	--	--
Unigene56725_NS2A	202	4	1.0615	--	--	--	--
Unigene5734_NS2A	202	4	1.0615	--	--	--	--
Unigene58162_NS2A	202	4	1.0615	--	--	--	--
Unigene58220_NS2A	303	6	1.0615	--	--	--	--
Unigene58568_NS2A	202	4	1.0615	--	--	--	--
Unigene58867_NS2A	202	4	1.0615	--	--	--	--
Unigene58934_NS2A	202	4	1.0615	--	--	--	--
Unigene59046_NS2A	202	4	1.0615	--	--	--	--
Unigene59265_NS2A	202	4	1.0615	--	--	--	--
Unigene59808_NS2A	202	4	1.0615	--	--	--	--
Unigene61243_NS2A	202	4	1.0615	--	--	--	--
Unigene61600_NS2A	202	4	1.0615	--	--	--	--
Unigene61692_NS2A	202	4	1.0615	--	--	--	--
Unigene61860_NS2A	202	4	1.0615	--	--	--	--
Unigene54931_NS2A	353	7	1.063	--	--	--	--
Unigene4200_NS2A	252	5	1.0636	--	--	--	--
Unigene43692_NS2A	252	5	1.0636	--	--	--	--
Unigene46055_NS2A	252	5	1.0636	--	--	--	--
Unigene46392_NS2A	252	5	1.0636	--	--	--	--
Unigene46456_NS2A	252	5	1.0636	--	--	--	--
Unigene4663_NS2A	252	5	1.0636	--	--	--	--
Unigene46988_NS2A	252	5	1.0636	--	--	--	--
Unigene48870_NS2A	252	5	1.0636	--	--	--	--
Unigene49124_NS2A	252	5	1.0636	--	--	--	--
Unigene50195_NS2A	252	5	1.0636	--	--	--	--
Unigene50546_NS2A	252	5	1.0636	--	--	--	--
Unigene52353_NS2A	252	5	1.0636	--	--	--	--
Unigene52886_NS2A	252	5	1.0636	--	--	--	--
Unigene55730_NS2A	252	5	1.0636	--	--	--	--
Unigene56085_NS2A	252	5	1.0636	--	--	--	--
Unigene58914_NS2A	252	5	1.0636	--	--	--	--
Unigene59498_NS2A	252	5	1.0636	--	--	--	--
Unigene6039_NS2A	252	5	1.0636	--	--	--	--
Unigene9122_NS2A	252	5	1.0636	--	--	--	--
Unigene23705_NS2A	2014	40	1.0647	--	--	--	--
CL1624.Contig2_NS2A	151	3	1.065	--	--	--	--
CL720.Contig17_NS2A	151	3	1.065	--	--	--	--
Unigene1167_NS2A	151	3	1.065	--	--	--	--
Unigene11906_NS2A	151	3	1.065	--	--	--	--
Unigene17210_NS2A	151	3	1.065	--	--	--	--
Unigene19945_NS2A	151	3	1.065	--	--	--	--
Unigene22827_NS2A	151	3	1.065	--	--	--	--
Unigene25916_NS2A	151	3	1.065	--	--	--	--
Unigene26367_NS2A	151	3	1.065	--	--	--	--
Unigene29224_NS2A	151	3	1.065	--	--	--	--
Unigene31700_NS2A	151	3	1.065	--	--	--	--
Unigene32705_NS2A	151	3	1.065	--	--	--	--
Unigene33022_NS2A	151	3	1.065	--	--	--	--
Unigene36313_NS2A	151	3	1.065	--	--	--	--
Unigene37584_NS2A	151	3	1.065	--	--	--	--
Unigene37693_NS2A	151	3	1.065	--	--	--	--
Unigene38576_NS2A	151	3	1.065	--	--	--	--
Unigene39518_NS2A	151	3	1.065	--	--	--	--
Unigene40040_NS2A	151	3	1.065	--	--	--	--
Unigene40862_NS2A	151	3	1.065	--	--	--	--
Unigene43302_NS2A	151	3	1.065	--	--	--	--
Unigene43524_NS2A	151	3	1.065	--	--	--	--
Unigene43809_NS2A	151	3	1.065	--	--	--	--
Unigene43811_NS2A	151	3	1.065	--	--	--	--
Unigene43926_NS2A	302	6	1.065	--	--	--	--
Unigene44056_NS2A	151	3	1.065	--	--	--	--
Unigene44072_NS2A	151	3	1.065	--	--	--	--
Unigene44156_NS2A	151	3	1.065	--	--	--	--
Unigene44187_NS2A	151	3	1.065	--	--	--	--
Unigene44274_NS2A	151	3	1.065	--	--	--	--
Unigene44739_NS2A	151	3	1.065	--	--	--	--
Unigene44877_NS2A	151	3	1.065	--	--	--	--
Unigene45252_NS2A	151	3	1.065	--	--	--	--
Unigene45409_NS2A	151	3	1.065	--	--	--	--
Unigene45507_NS2A	151	3	1.065	--	--	--	--
Unigene45539_NS2A	151	3	1.065	--	--	--	--
Unigene45737_NS2A	151	3	1.065	--	--	--	--
Unigene45876_NS2A	151	3	1.065	--	--	--	--
Unigene46034_NS2A	151	3	1.065	--	--	--	--
Unigene46035_NS2A	151	3	1.065	--	--	--	--
Unigene46074_NS2A	151	3	1.065	--	--	--	--
Unigene46497_NS2A	151	3	1.065	--	--	--	--
Unigene46545_NS2A	151	3	1.065	--	--	--	--
Unigene46622_NS2A	302	6	1.065	--	--	--	--
Unigene46849_NS2A	151	3	1.065	--	--	--	--
Unigene47162_NS2A	151	3	1.065	--	--	--	--
Unigene47348_NS2A	151	3	1.065	--	--	--	--
Unigene47638_NS2A	151	3	1.065	--	--	--	--
Unigene48650_NS2A	151	3	1.065	--	--	--	--
Unigene48881_NS2A	151	3	1.065	--	--	--	--
Unigene49046_NS2A	151	3	1.065	--	--	--	--
Unigene49188_NS2A	151	3	1.065	--	--	--	--
Unigene49468_NS2A	151	3	1.065	--	--	--	--
Unigene49524_NS2A	151	3	1.065	--	--	--	--
Unigene49637_NS2A	302	6	1.065	--	--	--	--
Unigene49716_NS2A	151	3	1.065	--	--	--	--
Unigene49824_NS2A	151	3	1.065	--	--	--	--
Unigene49829_NS2A	151	3	1.065	--	--	--	--
Unigene49884_NS2A	151	3	1.065	--	--	--	--
Unigene50012_NS2A	151	3	1.065	--	--	--	--
Unigene50284_NS2A	151	3	1.065	--	--	--	--
Unigene50304_NS2A	151	3	1.065	--	--	--	--
Unigene50377_NS2A	151	3	1.065	--	--	--	--
Unigene51027_NS2A	151	3	1.065	--	--	--	--
Unigene51646_NS2A	151	3	1.065	--	--	--	--
Unigene51721_NS2A	151	3	1.065	--	--	--	--
Unigene51774_NS2A	151	3	1.065	--	--	--	--
Unigene51890_NS2A	151	3	1.065	--	--	--	--
Unigene51918_NS2A	151	3	1.065	--	--	--	--
Unigene52151_NS2A	151	3	1.065	--	--	--	--
Unigene52248_NS2A	151	3	1.065	--	--	--	--
Unigene52364_NS2A	151	3	1.065	--	--	--	--
Unigene52419_NS2A	151	3	1.065	--	--	--	--
Unigene52612_NS2A	151	3	1.065	--	--	--	--
Unigene52628_NS2A	151	3	1.065	--	--	--	--
Unigene52632_NS2A	151	3	1.065	--	--	--	--
Unigene52735_NS2A	151	3	1.065	--	--	--	--
Unigene52772_NS2A	151	3	1.065	--	--	--	--
Unigene52823_NS2A	302	6	1.065	--	--	--	--
Unigene52933_NS2A	151	3	1.065	--	--	--	--
Unigene53086_NS2A	151	3	1.065	--	--	--	--
Unigene53415_NS2A	151	3	1.065	--	--	--	--
Unigene53537_NS2A	151	3	1.065	--	--	--	--
Unigene53705_NS2A	151	3	1.065	--	--	--	--
Unigene53745_NS2A	151	3	1.065	--	--	--	--
Unigene53865_NS2A	151	3	1.065	--	--	--	--
Unigene5392_NS2A	151	3	1.065	--	--	--	--
Unigene53991_NS2A	151	3	1.065	--	--	--	--
Unigene54123_NS2A	151	3	1.065	--	--	--	--
Unigene54201_NS2A	151	3	1.065	--	--	--	--
Unigene54344_NS2A	151	3	1.065	--	--	--	--
Unigene54349_NS2A	151	3	1.065	--	--	--	--
Unigene54414_NS2A	151	3	1.065	--	--	--	--
Unigene54454_NS2A	302	6	1.065	--	--	--	--
Unigene54700_NS2A	151	3	1.065	--	--	--	--
Unigene54991_NS2A	151	3	1.065	--	--	--	--
Unigene55015_NS2A	151	3	1.065	--	--	--	--
Unigene55259_NS2A	151	3	1.065	--	--	--	--
Unigene55316_NS2A	151	3	1.065	--	--	--	--
Unigene55346_NS2A	151	3	1.065	--	--	--	--
Unigene55735_NS2A	151	3	1.065	--	--	--	--
Unigene56036_NS2A	151	3	1.065	--	--	--	--
Unigene56377_NS2A	151	3	1.065	--	--	--	--
Unigene56748_NS2A	151	3	1.065	--	--	--	--
Unigene57208_NS2A	151	3	1.065	--	--	--	--
Unigene57311_NS2A	151	3	1.065	--	--	--	--
Unigene57466_NS2A	151	3	1.065	--	--	--	--
Unigene57581_NS2A	151	3	1.065	--	--	--	--
Unigene57785_NS2A	151	3	1.065	--	--	--	--
Unigene58197_NS2A	151	3	1.065	--	--	--	--
Unigene58286_NS2A	151	3	1.065	--	--	--	--
Unigene58610_NS2A	151	3	1.065	--	--	--	--
Unigene58743_NS2A	151	3	1.065	--	--	--	--
Unigene59123_NS2A	151	3	1.065	--	--	--	--
Unigene59274_NS2A	151	3	1.065	--	--	--	--
Unigene59450_NS2A	151	3	1.065	--	--	--	--
Unigene59826_NS2A	151	3	1.065	--	--	--	--
Unigene59960_NS2A	151	3	1.065	--	--	--	--
Unigene60497_NS2A	151	3	1.065	--	--	--	--
Unigene60972_NS2A	151	3	1.065	--	--	--	--
Unigene61460_NS2A	151	3	1.065	--	--	--	--
Unigene61796_NS2A	151	3	1.065	--	--	--	--
Unigene6250_NS2A	151	3	1.065	--	--	--	--
Unigene62795_NS2A	151	3	1.065	--	--	--	--
Unigene6293_NS2A	151	3	1.065	--	--	--	--
Unigene63256_NS2A	151	3	1.065	--	--	--	--
CL228.Contig3_NS2A	201	4	1.0668	--	--	--	--
CL639.Contig1_NS2A	201	4	1.0668	--	--	--	--
Unigene1078_NS2A	201	4	1.0668	--	--	--	--
Unigene1976_NS2A	201	4	1.0668	--	--	--	--
Unigene22861_NS2A	201	4	1.0668	--	--	--	--
Unigene36280_NS2A	201	4	1.0668	--	--	--	--
Unigene40013_NS2A	201	4	1.0668	--	--	--	--
Unigene41031_NS2A	201	4	1.0668	--	--	--	--
Unigene41398_NS2A	201	4	1.0668	--	--	--	--
Unigene41892_NS2A	201	4	1.0668	--	--	--	--
Unigene42225_NS2A	201	4	1.0668	--	--	--	--
Unigene4355_NS2A	201	4	1.0668	--	--	--	--
Unigene43931_NS2A	201	4	1.0668	--	--	--	--
Unigene43995_NS2A	201	4	1.0668	--	--	--	--
Unigene45406_NS2A	201	4	1.0668	--	--	--	--
Unigene45861_NS2A	201	4	1.0668	--	--	--	--
Unigene46455_NS2A	201	4	1.0668	--	--	--	--
Unigene47273_NS2A	201	4	1.0668	--	--	--	--
Unigene47679_NS2A	201	4	1.0668	--	--	--	--
Unigene47765_NS2A	201	4	1.0668	--	--	--	--
Unigene48300_NS2A	201	4	1.0668	--	--	--	--
Unigene49763_NS2A	201	4	1.0668	--	--	--	--
Unigene49771_NS2A	201	4	1.0668	--	--	--	--
[truncated: 53,398 more rows]

## Sheet: Unidentified
geneID	geneLength	NS2A_rawfragments(18654498)	NS2A_FPKM	Nr-ID	Nr-Score	Nr-Evalue	Nr-annotation
Unigene40504_NS2A	268	5	1.0001	--	--	--	--
Unigene42133_NS2A	268	5	1.0001	--	--	--	--
Unigene48322_NS2A	268	5	1.0001	--	--	--	--
Unigene5053_NS2A	268	5	1.0001	--	--	--	--
Unigene52274_NS2A	268	5	1.0001	--	--	--	--
Unigene54327_NS2A	268	5	1.0001	--	--	--	--
Unigene57204_NS2A	268	5	1.0001	--	--	--	--
Unigene57474_NS2A	268	5	1.0001	--	--	--	--
Unigene61837_NS2A	268	5	1.0001	--	--	--	--
Unigene974_NS2A	375	7	1.0007	--	--	--	--
CL1708.Contig2_NS2A	214	4	1.002	--	--	--	--
Unigene21362_NS2A	214	4	1.002	--	--	--	--
Unigene2314_NS2A	214	4	1.002	--	--	--	--
Unigene26090_NS2A	214	4	1.002	--	--	--	--
Unigene3375_NS2A	214	4	1.002	--	--	--	--
Unigene36520_NS2A	214	4	1.002	--	--	--	--
Unigene4013_NS2A	321	6	1.002	--	--	--	--
Unigene40631_NS2A	214	4	1.002	--	--	--	--
Unigene42329_NS2A	214	4	1.002	--	--	--	--
Unigene44665_NS2A	214	4	1.002	--	--	--	--
Unigene4549_NS2A	214	4	1.002	--	--	--	--
Unigene46180_NS2A	214	4	1.002	--	--	--	--
Unigene46245_NS2A	214	4	1.002	--	--	--	--
Unigene46925_NS2A	214	4	1.002	--	--	--	--
Unigene47435_NS2A	214	4	1.002	--	--	--	--
Unigene50174_NS2A	214	4	1.002	--	--	--	--
Unigene50566_NS2A	214	4	1.002	--	--	--	--
Unigene51082_NS2A	321	6	1.002	--	--	--	--
Unigene51179_NS2A	214	4	1.002	--	--	--	--
Unigene51813_NS2A	214	4	1.002	--	--	--	--
Unigene52334_NS2A	214	4	1.002	--	--	--	--
Unigene52487_NS2A	214	4	1.002	--	--	--	--
Unigene52528_NS2A	214	4	1.002	--	--	--	--
Unigene53428_NS2A	214	4	1.002	--	--	--	--
Unigene53878_NS2A	214	4	1.002	--	--	--	--
Unigene55406_NS2A	214	4	1.002	--	--	--	--
Unigene55481_NS2A	214	4	1.002	--	--	--	--
Unigene55930_NS2A	214	4	1.002	--	--	--	--
Unigene56512_NS2A	214	4	1.002	--	--	--	--
Unigene57363_NS2A	214	4	1.002	--	--	--	--
Unigene57643_NS2A	214	4	1.002	--	--	--	--
Unigene58049_NS2A	214	4	1.002	--	--	--	--
Unigene58597_NS2A	214	4	1.002	--	--	--	--
Unigene60421_NS2A	214	4	1.002	--	--	--	--
Unigene60630_NS2A	214	4	1.002	--	--	--	--
Unigene61271_NS2A	214	4	1.002	--	--	--	--
Unigene62681_NS2A	214	4	1.002	--	--	--	--
CL1271.Contig2_NS2A	909	17	1.0025	--	--	--	--
CL886.Contig5_NS2A	374	7	1.0033	--	--	--	--
Unigene57219_NS2A	374	7	1.0033	--	--	--	--
Unigene25522_NS2A	1015	19	1.0035	--	--	--	--
Unigene41001_NS2A	267	5	1.0039	--	--	--	--
Unigene4189_NS2A	267	5	1.0039	--	--	--	--
Unigene43462_NS2A	267	5	1.0039	--	--	--	--
Unigene48149_NS2A	267	5	1.0039	--	--	--	--
Unigene51644_NS2A	267	5	1.0039	--	--	--	--
Unigene54446_NS2A	267	5	1.0039	--	--	--	--
Unigene55381_NS2A	267	5	1.0039	--	--	--	--
Unigene56188_NS2A	267	5	1.0039	--	--	--	--
CL2205.Contig2_NS2A	160	3	1.0051	--	--	--	--
CL2978.Contig1_NS2A	640	12	1.0051	--	--	--	--
CL812.Contig2_NS2A	160	3	1.0051	--	--	--	--
Unigene10991_NS2A	160	3	1.0051	--	--	--	--
Unigene13142_NS2A	160	3	1.0051	--	--	--	--
Unigene1326_NS2A	160	3	1.0051	--	--	--	--
Unigene13676_NS2A	160	3	1.0051	--	--	--	--
Unigene13705_NS2A	160	3	1.0051	--	--	--	--
Unigene1507_NS2A	160	3	1.0051	--	--	--	--
Unigene18973_NS2A	160	3	1.0051	--	--	--	--
Unigene21405_NS2A	160	3	1.0051	--	--	--	--
Unigene21414_NS2A	160	3	1.0051	--	--	--	--
Unigene26102_NS2A	160	3	1.0051	--	--	--	--
Unigene26334_NS2A	160	3	1.0051	--	--	--	--
Unigene3082_NS2A	160	3	1.0051	--	--	--	--
Unigene31096_NS2A	160	3	1.0051	--	--	--	--
Unigene32872_NS2A	160	3	1.0051	--	--	--	--
Unigene3817_NS2A	160	3	1.0051	--	--	--	--
Unigene39036_NS2A	160	3	1.0051	--	--	--	--
Unigene39293_NS2A	160	3	1.0051	--	--	--	--
Unigene40505_NS2A	160	3	1.0051	--	--	--	--
Unigene40734_NS2A	160	3	1.0051	--	--	--	--
Unigene40874_NS2A	160	3	1.0051	--	--	--	--
Unigene42786_NS2A	160	3	1.0051	--	--	--	--
Unigene44004_NS2A	160	3	1.0051	--	--	--	--
Unigene44634_NS2A	160	3	1.0051	--	--	--	--
Unigene44691_NS2A	160	3	1.0051	--	--	--	--
Unigene44723_NS2A	160	3	1.0051	--	--	--	--
Unigene44869_NS2A	320	6	1.0051	--	--	--	--
Unigene45173_NS2A	160	3	1.0051	--	--	--	--
Unigene45643_NS2A	160	3	1.0051	--	--	--	--
Unigene45751_NS2A	160	3	1.0051	--	--	--	--
Unigene4584_NS2A	160	3	1.0051	--	--	--	--
Unigene46087_NS2A	160	3	1.0051	--	--	--	--
Unigene46171_NS2A	160	3	1.0051	--	--	--	--
Unigene46172_NS2A	160	3	1.0051	--	--	--	--
Unigene46715_NS2A	320	6	1.0051	--	--	--	--
Unigene47499_NS2A	160	3	1.0051	--	--	--	--
Unigene47570_NS2A	160	3	1.0051	--	--	--	--
Unigene47599_NS2A	160	3	1.0051	--	--	--	--
Unigene47860_NS2A	160	3	1.0051	--	--	--	--
Unigene48290_NS2A	160	3	1.0051	--	--	--	--
Unigene48505_NS2A	160	3	1.0051	--	--	--	--
Unigene48770_NS2A	160	3	1.0051	--	--	--	--
Unigene48834_NS2A	160	3	1.0051	--	--	--	--
Unigene48911_NS2A	160	3	1.0051	--	--	--	--
Unigene48941_NS2A	160	3	1.0051	--	--	--	--
Unigene49078_NS2A	160	3	1.0051	--	--	--	--
Unigene49131_NS2A	160	3	1.0051	--	--	--	--
Unigene49558_NS2A	160	3	1.0051	--	--	--	--
Unigene49851_NS2A	160	3	1.0051	--	--	--	--
Unigene50154_NS2A	160	3	1.0051	--	--	--	--
Unigene50298_NS2A	160	3	1.0051	--	--	--	--
Unigene50400_NS2A	160	3	1.0051	--	--	--	--
Unigene50429_NS2A	320	6	1.0051	--	--	--	--
Unigene50823_NS2A	160	3	1.0051	--	--	--	--
Unigene51131_NS2A	160	3	1.0051	--	--	--	--
Unigene51337_NS2A	160	3	1.0051	--	--	--	--
Unigene51611_NS2A	160	3	1.0051	--	--	--	--
Unigene52097_NS2A	160	3	1.0051	--	--	--	--
Unigene52397_NS2A	160	3	1.0051	--	--	--	--
Unigene52440_NS2A	160	3	1.0051	--	--	--	--
Unigene52481_NS2A	160	3	1.0051	--	--	--	--
Unigene52876_NS2A	160	3	1.0051	--	--	--	--
Unigene52946_NS2A	160	3	1.0051	--	--	--	--
Unigene53317_NS2A	160	3	1.0051	--	--	--	--
Unigene5349_NS2A	160	3	1.0051	--	--	--	--
Unigene53543_NS2A	160	3	1.0051	--	--	--	--
Unigene53672_NS2A	160	3	1.0051	--	--	--	--
Unigene53840_NS2A	160	3	1.0051	--	--	--	--
Unigene53914_NS2A	160	3	1.0051	--	--	--	--
Unigene53949_NS2A	160	3	1.0051	--	--	--	--
Unigene54025_NS2A	320	6	1.0051	--	--	--	--
Unigene54170_NS2A	160	3	1.0051	--	--	--	--
Unigene54468_NS2A	160	3	1.0051	--	--	--	--
Unigene54848_NS2A	160	3	1.0051	--	--	--	--
Unigene54876_NS2A	160	3	1.0051	--	--	--	--
Unigene55091_NS2A	160	3	1.0051	--	--	--	--
Unigene55108_NS2A	160	3	1.0051	--	--	--	--
Unigene55493_NS2A	160	3	1.0051	--	--	--	--
Unigene5550_NS2A	160	3	1.0051	--	--	--	--
Unigene55973_NS2A	160	3	1.0051	--	--	--	--
Unigene56076_NS2A	160	3	1.0051	--	--	--	--
Unigene56477_NS2A	160	3	1.0051	--	--	--	--
Unigene56973_NS2A	160	3	1.0051	--	--	--	--
Unigene57116_NS2A	160	3	1.0051	--	--	--	--
Unigene57169_NS2A	160	3	1.0051	--	--	--	--
Unigene57203_NS2A	160	3	1.0051	--	--	--	--
Unigene57264_NS2A	160	3	1.0051	--	--	--	--
Unigene57527_NS2A	160	3	1.0051	--	--	--	--
Unigene57550_NS2A	160	3	1.0051	--	--	--	--
Unigene57986_NS2A	160	3	1.0051	--	--	--	--
Unigene58072_NS2A	160	3	1.0051	--	--	--	--
Unigene58509_NS2A	160	3	1.0051	--	--	--	--
Unigene58771_NS2A	160	3	1.0051	--	--	--	--
Unigene58826_NS2A	160	3	1.0051	--	--	--	--
Unigene59374_NS2A	160	3	1.0051	--	--	--	--
Unigene59703_NS2A	160	3	1.0051	--	--	--	--
Unigene59810_NS2A	160	3	1.0051	--	--	--	--
Unigene60004_NS2A	160	3	1.0051	--	--	--	--
Unigene60204_NS2A	160	3	1.0051	--	--	--	--
Unigene60362_NS2A	160	3	1.0051	--	--	--	--
Unigene60423_NS2A	160	3	1.0051	--	--	--	--
Unigene61074_NS2A	160	3	1.0051	--	--	--	--
Unigene61146_NS2A	160	3	1.0051	--	--	--	--
Unigene62146_NS2A	160	3	1.0051	--	--	--	--
Unigene62866_NS2A	160	3	1.0051	--	--	--	--
Unigene62881_NS2A	160	3	1.0051	--	--	--	--
Unigene63063_NS2A	160	3	1.0051	--	--	--	--
Unigene22620_NS2A	693	13	1.0056	--	--	--	--
Unigene40021_NS2A	373	7	1.006	--	--	--	--
Unigene14275_NS2A	213	4	1.0067	--	--	--	--
Unigene20849_NS2A	213	4	1.0067	--	--	--	--
Unigene42334_NS2A	213	4	1.0067	--	--	--	--
Unigene42443_NS2A	213	4	1.0067	--	--	--	--
Unigene43064_NS2A	213	4	1.0067	--	--	--	--
Unigene44890_NS2A	426	8	1.0067	--	--	--	--
Unigene45178_NS2A	213	4	1.0067	--	--	--	--
Unigene45740_NS2A	213	4	1.0067	--	--	--	--
Unigene46938_NS2A	213	4	1.0067	--	--	--	--
Unigene47002_NS2A	213	4	1.0067	--	--	--	--
Unigene47506_NS2A	426	8	1.0067	--	--	--	--
Unigene48474_NS2A	213	4	1.0067	--	--	--	--
Unigene48726_NS2A	213	4	1.0067	--	--	--	--
Unigene49305_NS2A	213	4	1.0067	--	--	--	--
Unigene50165_NS2A	213	4	1.0067	--	--	--	--
Unigene51280_NS2A	213	4	1.0067	--	--	--	--
Unigene52133_NS2A	213	4	1.0067	--	--	--	--
Unigene52689_NS2A	213	4	1.0067	--	--	--	--
Unigene52850_NS2A	213	4	1.0067	--	--	--	--
Unigene54549_NS2A	213	4	1.0067	--	--	--	--
Unigene54867_NS2A	213	4	1.0067	--	--	--	--
Unigene55079_NS2A	213	4	1.0067	--	--	--	--
Unigene55501_NS2A	213	4	1.0067	--	--	--	--
Unigene56822_NS2A	213	4	1.0067	--	--	--	--
Unigene57625_NS2A	213	4	1.0067	--	--	--	--
Unigene57960_NS2A	213	4	1.0067	--	--	--	--
Unigene58953_NS2A	213	4	1.0067	--	--	--	--
Unigene59094_NS2A	213	4	1.0067	--	--	--	--
Unigene59911_NS2A	213	4	1.0067	--	--	--	--
Unigene61073_NS2A	213	4	1.0067	--	--	--	--
Unigene25715_NS2A	745	14	1.0074	--	--	--	--
Unigene42935_NS2A	266	5	1.0076	--	--	--	--
Unigene46796_NS2A	266	5	1.0076	--	--	--	--
Unigene58134_NS2A	266	5	1.0076	--	--	--	--
Unigene58766_NS2A	266	5	1.0076	--	--	--	--
Unigene61465_NS2A	266	5	1.0076	--	--	--	--
Unigene45064_NS2A	319	6	1.0083	--	--	--	--
Unigene52205_NS2A	319	6	1.0083	--	--	--	--
Unigene10828_NS2A	212	4	1.0114	--	--	--	--
Unigene1302_NS2A	159	3	1.0114	--	--	--	--
Unigene13647_NS2A	212	4	1.0114	--	--	--	--
Unigene14597_NS2A	159	3	1.0114	--	--	--	--
Unigene15225_NS2A	159	3	1.0114	--	--	--	--
Unigene21576_NS2A	159	3	1.0114	--	--	--	--
Unigene23968_NS2A	159	3	1.0114	--	--	--	--
Unigene24400_NS2A	212	4	1.0114	--	--	--	--
Unigene25306_NS2A	212	4	1.0114	--	--	--	--
Unigene26396_NS2A	159	3	1.0114	--	--	--	--
Unigene26773_NS2A	159	3	1.0114	--	--	--	--
Unigene33840_NS2A	159	3	1.0114	--	--	--	--
Unigene34300_NS2A	159	3	1.0114	--	--	--	--
Unigene34457_NS2A	159	3	1.0114	--	--	--	--
Unigene3453_NS2A	212	4	1.0114	--	--	--	--
Unigene34800_NS2A	159	3	1.0114	--	--	--	--
Unigene38292_NS2A	159	3	1.0114	--	--	--	--
Unigene39108_NS2A	318	6	1.0114	--	--	--	--
Unigene40521_NS2A	159	3	1.0114	--	--	--	--
Unigene41904_NS2A	212	4	1.0114	--	--	--	--
Unigene42045_NS2A	159	3	1.0114	--	--	--	--
Unigene42196_NS2A	159	3	1.0114	--	--	--	--
Unigene42204_NS2A	159	3	1.0114	--	--	--	--
Unigene42498_NS2A	318	6	1.0114	--	--	--	--
Unigene43356_NS2A	159	3	1.0114	--	--	--	--
Unigene43517_NS2A	159	3	1.0114	--	--	--	--
Unigene43595_NS2A	159	3	1.0114	--	--	--	--
Unigene43702_NS2A	159	3	1.0114	--	--	--	--
Unigene43776_NS2A	212	4	1.0114	--	--	--	--
Unigene43934_NS2A	159	3	1.0114	--	--	--	--
Unigene44505_NS2A	212	4	1.0114	--	--	--	--
Unigene4503_NS2A	159	3	1.0114	--	--	--	--
Unigene45136_NS2A	159	3	1.0114	--	--	--	--
Unigene45223_NS2A	159	3	1.0114	--	--	--	--
Unigene45495_NS2A	212	4	1.0114	--	--	--	--
Unigene45614_NS2A	212	4	1.0114	--	--	--	--
Unigene45782_NS2A	159	3	1.0114	--	--	--	--
Unigene45844_NS2A	212	4	1.0114	--	--	--	--
Unigene45898_NS2A	212	4	1.0114	--	--	--	--
Unigene45928_NS2A	159	3	1.0114	--	--	--	--
Unigene4605_NS2A	159	3	1.0114	--	--	--	--
Unigene4658_NS2A	159	3	1.0114	--	--	--	--
Unigene46994_NS2A	159	3	1.0114	--	--	--	--
Unigene47060_NS2A	159	3	1.0114	--	--	--	--
Unigene47289_NS2A	212	4	1.0114	--	--	--	--
Unigene47341_NS2A	159	3	1.0114	--	--	--	--
Unigene47355_NS2A	159	3	1.0114	--	--	--	--
Unigene48197_NS2A	159	3	1.0114	--	--	--	--
Unigene48511_NS2A	159	3	1.0114	--	--	--	--
Unigene48615_NS2A	159	3	1.0114	--	--	--	--
Unigene48810_NS2A	159	3	1.0114	--	--	--	--
Unigene4903_NS2A	424	8	1.0114	--	--	--	--
Unigene49157_NS2A	159	3	1.0114	--	--	--	--
Unigene49214_NS2A	212	4	1.0114	--	--	--	--
Unigene49216_NS2A	159	3	1.0114	--	--	--	--
Unigene49261_NS2A	159	3	1.0114	--	--	--	--
Unigene49358_NS2A	212	4	1.0114	--	--	--	--
Unigene49362_NS2A	212	4	1.0114	--	--	--	--
Unigene49511_NS2A	159	3	1.0114	--	--	--	--
Unigene49536_NS2A	159	3	1.0114	--	--	--	--
Unigene49601_NS2A	159	3	1.0114	--	--	--	--
Unigene50138_NS2A	159	3	1.0114	--	--	--	--
Unigene50257_NS2A	159	3	1.0114	--	--	--	--
Unigene50494_NS2A	159	3	1.0114	--	--	--	--
Unigene50894_NS2A	159	3	1.0114	--	--	--	--
Unigene51237_NS2A	212	4	1.0114	--	--	--	--
Unigene51288_NS2A	265	5	1.0114	--	--	--	--
Unigene51322_NS2A	159	3	1.0114	--	--	--	--
Unigene5171_NS2A	159	3	1.0114	--	--	--	--
Unigene51739_NS2A	159	3	1.0114	--	--	--	--
Unigene51769_NS2A	159	3	1.0114	--	--	--	--
Unigene51770_NS2A	159	3	1.0114	--	--	--	--
Unigene51781_NS2A	159	3	1.0114	--	--	--	--
Unigene51995_NS2A	212	4	1.0114	--	--	--	--
Unigene52094_NS2A	159	3	1.0114	--	--	--	--
Unigene52188_NS2A	159	3	1.0114	--	--	--	--
Unigene52227_NS2A	159	3	1.0114	--	--	--	--
Unigene52238_NS2A	212	4	1.0114	--	--	--	--
Unigene52309_NS2A	159	3	1.0114	--	--	--	--
Unigene52436_NS2A	159	3	1.0114	--	--	--	--
Unigene52452_NS2A	159	3	1.0114	--	--	--	--
Unigene52532_NS2A	212	4	1.0114	--	--	--	--
Unigene52660_NS2A	159	3	1.0114	--	--	--	--
Unigene52754_NS2A	159	3	1.0114	--	--	--	--
Unigene52884_NS2A	265	5	1.0114	--	--	--	--
Unigene52924_NS2A	159	3	1.0114	--	--	--	--
Unigene52977_NS2A	212	4	1.0114	--	--	--	--
Unigene53033_NS2A	212	4	1.0114	--	--	--	--
Unigene53104_NS2A	159	3	1.0114	--	--	--	--
Unigene53185_NS2A	159	3	1.0114	--	--	--	--
Unigene53445_NS2A	212	4	1.0114	--	--	--	--
Unigene53678_NS2A	159	3	1.0114	--	--	--	--
Unigene53688_NS2A	159	3	1.0114	--	--	--	--
Unigene53689_NS2A	159	3	1.0114	--	--	--	--
Unigene54051_NS2A	212	4	1.0114	--	--	--	--
Unigene54277_NS2A	159	3	1.0114	--	--	--	--
Unigene5427_NS2A	159	3	1.0114	--	--	--	--
Unigene54288_NS2A	159	3	1.0114	--	--	--	--
Unigene54455_NS2A	159	3	1.0114	--	--	--	--
Unigene54627_NS2A	159	3	1.0114	--	--	--	--
Unigene54790_NS2A	159	3	1.0114	--	--	--	--
Unigene54952_NS2A	212	4	1.0114	--	--	--	--
Unigene54993_NS2A	159	3	1.0114	--	--	--	--
Unigene55132_NS2A	159	3	1.0114	--	--	--	--
Unigene55177_NS2A	371	7	1.0114	--	--	--	--
Unigene55370_NS2A	212	4	1.0114	--	--	--	--
Unigene55460_NS2A	159	3	1.0114	--	--	--	--
Unigene55629_NS2A	159	3	1.0114	--	--	--	--
Unigene55802_NS2A	265	5	1.0114	--	--	--	--
Unigene55829_NS2A	159	3	1.0114	--	--	--	--
Unigene56298_NS2A	159	3	1.0114	--	--	--	--
Unigene56383_NS2A	159	3	1.0114	--	--	--	--
Unigene56669_NS2A	212	4	1.0114	--	--	--	--
Unigene56882_NS2A	159	3	1.0114	--	--	--	--
Unigene57101_NS2A	212	4	1.0114	--	--	--	--
Unigene57253_NS2A	159	3	1.0114	--	--	--	--
Unigene57259_NS2A	159	3	1.0114	--	--	--	--
Unigene57763_NS2A	159	3	1.0114	--	--	--	--
Unigene57771_NS2A	159	3	1.0114	--	--	--	--
Unigene57870_NS2A	212	4	1.0114	--	--	--	--
Unigene58092_NS2A	159	3	1.0114	--	--	--	--
Unigene58201_NS2A	212	4	1.0114	--	--	--	--
Unigene58222_NS2A	159	3	1.0114	--	--	--	--
Unigene58237_NS2A	159	3	1.0114	--	--	--	--
Unigene58460_NS2A	159	3	1.0114	--	--	--	--
Unigene58599_NS2A	159	3	1.0114	--	--	--	--
Unigene58725_NS2A	159	3	1.0114	--	--	--	--
Unigene58927_NS2A	159	3	1.0114	--	--	--	--
Unigene59043_NS2A	159	3	1.0114	--	--	--	--
Unigene59180_NS2A	159	3	1.0114	--	--	--	--
Unigene59272_NS2A	159	3	1.0114	--	--	--	--
Unigene59866_NS2A	159	3	1.0114	--	--	--	--
Unigene60785_NS2A	212	4	1.0114	--	--	--	--
Unigene6080_NS2A	212	4	1.0114	--	--	--	--
Unigene60892_NS2A	159	3	1.0114	--	--	--	--
Unigene61089_NS2A	159	3	1.0114	--	--	--	--
Unigene61167_NS2A	159	3	1.0114	--	--	--	--
Unigene61239_NS2A	159	3	1.0114	--	--	--	--
Unigene61474_NS2A	159	3	1.0114	--	--	--	--
Unigene61518_NS2A	159	3	1.0114	--	--	--	--
Unigene62645_NS2A	212	4	1.0114	--	--	--	--
Unigene6615_NS2A	159	3	1.0114	--	--	--	--
Unigene7074_NS2A	159	3	1.0114	--	--	--	--
Unigene7856_NS2A	159	3	1.0114	--	--	--	--
Unigene15460_NS2A	423	8	1.0138	--	--	--	--
CL1581.Contig1_NS2A	370	7	1.0142	--	--	--	--
Unigene52775_NS2A	370	7	1.0142	--	--	--	--
CL4258.Contig1_NS2A	317	6	1.0146	--	--	--	--
Unigene18430_NS2A	317	6	1.0146	--	--	--	--
Unigene4264_NS2A	317	6	1.0146	--	--	--	--
Unigene50013_NS2A	317	6	1.0146	--	--	--	--
CL1813.Contig1_NS2A	264	5	1.0153	--	--	--	--
Unigene40502_NS2A	264	5	1.0153	--	--	--	--
Unigene41953_NS2A	264	5	1.0153	--	--	--	--
Unigene51864_NS2A	264	5	1.0153	--	--	--	--
Unigene52704_NS2A	264	5	1.0153	--	--	--	--
Unigene54323_NS2A	264	5	1.0153	--	--	--	--
Unigene56281_NS2A	264	5	1.0153	--	--	--	--
Unigene56709_NS2A	264	5	1.0153	--	--	--	--
Unigene57117_NS2A	264	5	1.0153	--	--	--	--
CL3315.Contig2_NS2A	211	4	1.0162	--	--	--	--
Unigene1313_NS2A	211	4	1.0162	--	--	--	--
Unigene15959_NS2A	211	4	1.0162	--	--	--	--
Unigene23159_NS2A	211	4	1.0162	--	--	--	--
Unigene28929_NS2A	211	4	1.0162	--	--	--	--
Unigene29264_NS2A	211	4	1.0162	--	--	--	--
Unigene37986_NS2A	211	4	1.0162	--	--	--	--
Unigene4036_NS2A	211	4	1.0162	--	--	--	--
Unigene41927_NS2A	211	4	1.0162	--	--	--	--
Unigene42757_NS2A	211	4	1.0162	--	--	--	--
Unigene43315_NS2A	211	4	1.0162	--	--	--	--
Unigene44280_NS2A	211	4	1.0162	--	--	--	--
Unigene44442_NS2A	211	4	1.0162	--	--	--	--
Unigene4474_NS2A	211	4	1.0162	--	--	--	--
Unigene46345_NS2A	211	4	1.0162	--	--	--	--
Unigene46977_NS2A	211	4	1.0162	--	--	--	--
Unigene47228_NS2A	211	4	1.0162	--	--	--	--
Unigene47427_NS2A	211	4	1.0162	--	--	--	--
Unigene47715_NS2A	211	4	1.0162	--	--	--	--
Unigene47890_NS2A	211	4	1.0162	--	--	--	--
Unigene48200_NS2A	211	4	1.0162	--	--	--	--
Unigene50282_NS2A	211	4	1.0162	--	--	--	--
Unigene50985_NS2A	211	4	1.0162	--	--	--	--
Unigene51485_NS2A	211	4	1.0162	--	--	--	--
Unigene51731_NS2A	211	4	1.0162	--	--	--	--
Unigene52658_NS2A	211	4	1.0162	--	--	--	--
Unigene53484_NS2A	211	4	1.0162	--	--	--	--
Unigene53778_NS2A	211	4	1.0162	--	--	--	--
Unigene54062_NS2A	211	4	1.0162	--	--	--	--
Unigene55869_NS2A	211	4	1.0162	--	--	--	--
Unigene57156_NS2A	211	4	1.0162	--	--	--	--
Unigene57183_NS2A	211	4	1.0162	--	--	--	--
Unigene57303_NS2A	211	4	1.0162	--	--	--	--
Unigene57697_NS2A	211	4	1.0162	--	--	--	--
Unigene58878_NS2A	211	4	1.0162	--	--	--	--
Unigene59132_NS2A	211	4	1.0162	--	--	--	--
Unigene59418_NS2A	211	4	1.0162	--	--	--	--
Unigene52559_NS2A	369	7	1.0169	--	--	--	--
Unigene60145_NS2A	369	7	1.0169	--	--	--	--
CL3866.Contig6_NS2A	158	3	1.0178	--	--	--	--
Unigene11744_NS2A	158	3	1.0178	--	--	--	--
Unigene1281_NS2A	158	3	1.0178	--	--	--	--
Unigene14027_NS2A	158	3	1.0178	--	--	--	--
Unigene1435_NS2A	158	3	1.0178	--	--	--	--
Unigene14883_NS2A	158	3	1.0178	--	--	--	--
Unigene16327_NS2A	158	3	1.0178	--	--	--	--
Unigene1926_NS2A	158	3	1.0178	--	--	--	--
Unigene19455_NS2A	158	3	1.0178	--	--	--	--
Unigene26673_NS2A	158	3	1.0178	--	--	--	--
Unigene29652_NS2A	158	3	1.0178	--	--	--	--
Unigene31578_NS2A	158	3	1.0178	--	--	--	--
Unigene33362_NS2A	158	3	1.0178	--	--	--	--
Unigene34185_NS2A	158	3	1.0178	--	--	--	--
Unigene36206_NS2A	158	3	1.0178	--	--	--	--
Unigene37120_NS2A	158	3	1.0178	--	--	--	--
Unigene3769_NS2A	158	3	1.0178	--	--	--	--
Unigene38756_NS2A	158	3	1.0178	--	--	--	--
Unigene39940_NS2A	158	3	1.0178	--	--	--	--
Unigene39941_NS2A	158	3	1.0178	--	--	--	--
Unigene40476_NS2A	158	3	1.0178	--	--	--	--
Unigene40611_NS2A	158	3	1.0178	--	--	--	--
Unigene4103_NS2A	158	3	1.0178	--	--	--	--
Unigene41370_NS2A	158	3	1.0178	--	--	--	--
Unigene41700_NS2A	158	3	1.0178	--	--	--	--
Unigene4271_NS2A	158	3	1.0178	--	--	--	--
Unigene43320_NS2A	158	3	1.0178	--	--	--	--
Unigene44622_NS2A	158	3	1.0178	--	--	--	--
Unigene44943_NS2A	158	3	1.0178	--	--	--	--
Unigene45814_NS2A	158	3	1.0178	--	--	--	--
Unigene46399_NS2A	158	3	1.0178	--	--	--	--
Unigene46635_NS2A	158	3	1.0178	--	--	--	--
Unigene46949_NS2A	158	3	1.0178	--	--	--	--
Unigene46998_NS2A	158	3	1.0178	--	--	--	--
Unigene4759_NS2A	158	3	1.0178	--	--	--	--
Unigene47664_NS2A	158	3	1.0178	--	--	--	--
Unigene47798_NS2A	158	3	1.0178	--	--	--	--
Unigene47881_NS2A	158	3	1.0178	--	--	--	--
Unigene47924_NS2A	158	3	1.0178	--	--	--	--
Unigene47929_NS2A	158	3	1.0178	--	--	--	--
Unigene48036_NS2A	158	3	1.0178	--	--	--	--
Unigene48512_NS2A	158	3	1.0178	--	--	--	--
Unigene48597_NS2A	158	3	1.0178	--	--	--	--
Unigene48627_NS2A	158	3	1.0178	--	--	--	--
Unigene48931_NS2A	158	3	1.0178	--	--	--	--
Unigene49056_NS2A	158	3	1.0178	--	--	--	--
Unigene49076_NS2A	158	3	1.0178	--	--	--	--
Unigene49401_NS2A	158	3	1.0178	--	--	--	--
Unigene49606_NS2A	158	3	1.0178	--	--	--	--
Unigene49940_NS2A	158	3	1.0178	--	--	--	--
Unigene50216_NS2A	158	3	1.0178	--	--	--	--
Unigene50649_NS2A	158	3	1.0178	--	--	--	--
Unigene50666_NS2A	316	6	1.0178	--	--	--	--
Unigene51033_NS2A	158	3	1.0178	--	--	--	--
Unigene51117_NS2A	158	3	1.0178	--	--	--	--
Unigene51158_NS2A	158	3	1.0178	--	--	--	--
Unigene51349_NS2A	158	3	1.0178	--	--	--	--
Unigene51421_NS2A	158	3	1.0178	--	--	--	--
Unigene51670_NS2A	158	3	1.0178	--	--	--	--
Unigene51879_NS2A	158	3	1.0178	--	--	--	--
Unigene52053_NS2A	158	3	1.0178	--	--	--	--
Unigene52054_NS2A	158	3	1.0178	--	--	--	--
Unigene52383_NS2A	158	3	1.0178	--	--	--	--
Unigene52455_NS2A	158	3	1.0178	--	--	--	--
Unigene52462_NS2A	158	3	1.0178	--	--	--	--
Unigene52537_NS2A	158	3	1.0178	--	--	--	--
Unigene52579_NS2A	158	3	1.0178	--	--	--	--
Unigene52747_NS2A	158	3	1.0178	--	--	--	--
Unigene52919_NS2A	158	3	1.0178	--	--	--	--
Unigene53249_NS2A	158	3	1.0178	--	--	--	--
Unigene53364_NS2A	158	3	1.0178	--	--	--	--
Unigene53370_NS2A	158	3	1.0178	--	--	--	--
Unigene53493_NS2A	158	3	1.0178	--	--	--	--
Unigene53569_NS2A	158	3	1.0178	--	--	--	--
Unigene53631_NS2A	158	3	1.0178	--	--	--	--
Unigene53813_NS2A	158	3	1.0178	--	--	--	--
Unigene53954_NS2A	158	3	1.0178	--	--	--	--
Unigene54088_NS2A	158	3	1.0178	--	--	--	--
Unigene54185_NS2A	158	3	1.0178	--	--	--	--
Unigene54202_NS2A	158	3	1.0178	--	--	--	--
Unigene54261_NS2A	158	3	1.0178	--	--	--	--
Unigene54338_NS2A	158	3	1.0178	--	--	--	--
Unigene54657_NS2A	158	3	1.0178	--	--	--	--
Unigene54791_NS2A	158	3	1.0178	--	--	--	--
Unigene54803_NS2A	158	3	1.0178	--	--	--	--
Unigene54928_NS2A	158	3	1.0178	--	--	--	--
Unigene54977_NS2A	158	3	1.0178	--	--	--	--
Unigene55300_NS2A	158	3	1.0178	--	--	--	--
Unigene55388_NS2A	158	3	1.0178	--	--	--	--
Unigene55494_NS2A	158	3	1.0178	--	--	--	--
Unigene55587_NS2A	158	3	1.0178	--	--	--	--
Unigene55875_NS2A	158	3	1.0178	--	--	--	--
Unigene55978_NS2A	316	6	1.0178	--	--	--	--
Unigene56473_NS2A	158	3	1.0178	--	--	--	--
Unigene56689_NS2A	158	3	1.0178	--	--	--	--
Unigene56721_NS2A	316	6	1.0178	--	--	--	--
Unigene56736_NS2A	158	3	1.0178	--	--	--	--
Unigene57007_NS2A	158	3	1.0178	--	--	--	--
Unigene57546_NS2A	158	3	1.0178	--	--	--	--
Unigene57580_NS2A	158	3	1.0178	--	--	--	--
Unigene57716_NS2A	158	3	1.0178	--	--	--	--
Unigene57773_NS2A	158	3	1.0178	--	--	--	--
Unigene58108_NS2A	158	3	1.0178	--	--	--	--
Unigene58123_NS2A	158	3	1.0178	--	--	--	--
Unigene58238_NS2A	158	3	1.0178	--	--	--	--
Unigene58308_NS2A	158	3	1.0178	--	--	--	--
Unigene58591_NS2A	158	3	1.0178	--	--	--	--
Unigene58716_NS2A	158	3	1.0178	--	--	--	--
Unigene58917_NS2A	158	3	1.0178	--	--	--	--
Unigene59110_NS2A	158	3	1.0178	--	--	--	--
Unigene59146_NS2A	158	3	1.0178	--	--	--	--
Unigene59191_NS2A	158	3	1.0178	--	--	--	--
Unigene59246_NS2A	158	3	1.0178	--	--	--	--
Unigene59278_NS2A	158	3	1.0178	--	--	--	--
Unigene59484_NS2A	158	3	1.0178	--	--	--	--
Unigene59589_NS2A	158	3	1.0178	--	--	--	--
Unigene59802_NS2A	158	3	1.0178	--	--	--	--
Unigene60198_NS2A	158	3	1.0178	--	--	--	--
Unigene60273_NS2A	158	3	1.0178	--	--	--	--
Unigene60427_NS2A	158	3	1.0178	--	--	--	--
Unigene60464_NS2A	158	3	1.0178	--	--	--	--
Unigene60762_NS2A	158	3	1.0178	--	--	--	--
Unigene60798_NS2A	158	3	1.0178	--	--	--	--
Unigene60826_NS2A	158	3	1.0178	--	--	--	--
Unigene60944_NS2A	158	3	1.0178	--	--	--	--
Unigene61373_NS2A	158	3	1.0178	--	--	--	--
Unigene61482_NS2A	158	3	1.0178	--	--	--	--
Unigene62379_NS2A	158	3	1.0178	--	--	--	--
Unigene62482_NS2A	158	3	1.0178	--	--	--	--
Unigene62492_NS2A	158	3	1.0178	--	--	--	--
Unigene62507_NS2A	158	3	1.0178	--	--	--	--
Unigene63080_NS2A	158	3	1.0178	--	--	--	--
Unigene9153_NS2A	158	3	1.0178	--	--	--	--
Unigene9978_NS2A	158	3	1.0178	--	--	--	--
CL1713.Contig2_NS2A	526	10	1.0191	--	--	--	--
CL2802.Contig1_NS2A	263	5	1.0191	--	--	--	--
Unigene12011_NS2A	263	5	1.0191	--	--	--	--
Unigene23322_NS2A	263	5	1.0191	--	--	--	--
Unigene41537_NS2A	263	5	1.0191	--	--	--	--
Unigene48195_NS2A	263	5	1.0191	--	--	--	--
Unigene50217_NS2A	263	5	1.0191	--	--	--	--
Unigene50601_NS2A	263	5	1.0191	--	--	--	--
Unigene54723_NS2A	263	5	1.0191	--	--	--	--
Unigene39760_NS2A	368	7	1.0197	--	--	--	--
CL2382.Contig2_NS2A	210	4	1.0211	--	--	--	--
Unigene10822_NS2A	420	8	1.0211	--	--	--	--
Unigene20803_NS2A	210	4	1.0211	--	--	--	--
Unigene2105_NS2A	210	4	1.0211	--	--	--	--
Unigene34399_NS2A	210	4	1.0211	--	--	--	--
Unigene3480_NS2A	210	4	1.0211	--	--	--	--
Unigene3489_NS2A	210	4	1.0211	--	--	--	--
Unigene40121_NS2A	210	4	1.0211	--	--	--	--
Unigene40540_NS2A	210	4	1.0211	--	--	--	--
Unigene4072_NS2A	210	4	1.0211	--	--	--	--
Unigene4215_NS2A	210	4	1.0211	--	--	--	--
Unigene43570_NS2A	210	4	1.0211	--	--	--	--
Unigene44955_NS2A	210	4	1.0211	--	--	--	--
Unigene45153_NS2A	210	4	1.0211	--	--	--	--
Unigene46426_NS2A	210	4	1.0211	--	--	--	--
Unigene47698_NS2A	210	4	1.0211	--	--	--	--
Unigene48481_NS2A	315	6	1.0211	--	--	--	--
Unigene48863_NS2A	210	4	1.0211	--	--	--	--
Unigene49211_NS2A	210	4	1.0211	--	--	--	--
Unigene49571_NS2A	210	4	1.0211	--	--	--	--
Unigene49874_NS2A	210	4	1.0211	--	--	--	--
Unigene49972_NS2A	210	4	1.0211	--	--	--	--
Unigene51950_NS2A	315	6	1.0211	--	--	--	--
Unigene52316_NS2A	210	4	1.0211	--	--	--	--
Unigene52519_NS2A	210	4	1.0211	--	--	--	--
Unigene52769_NS2A	210	4	1.0211	--	--	--	--
Unigene52993_NS2A	210	4	1.0211	--	--	--	--
Unigene53674_NS2A	210	4	1.0211	--	--	--	--
Unigene53833_NS2A	210	4	1.0211	--	--	--	--
Unigene56164_NS2A	210	4	1.0211	--	--	--	--
Unigene57003_NS2A	210	4	1.0211	--	--	--	--
Unigene57654_NS2A	210	4	1.0211	--	--	--	--
Unigene57860_NS2A	210	4	1.0211	--	--	--	--
Unigene58798_NS2A	210	4	1.0211	--	--	--	--
Unigene59474_NS2A	210	4	1.0211	--	--	--	--
Unigene59490_NS2A	210	4	1.0211	--	--	--	--
Unigene59548_NS2A	210	4	1.0211	--	--	--	--
Unigene59990_NS2A	210	4	1.0211	--	--	--	--
Unigene60462_NS2A	210	4	1.0211	--	--	--	--
Unigene60960_NS2A	210	4	1.0211	--	--	--	--
Unigene51806_NS2A	367	7	1.0225	--	--	--	--
Unigene36757_NS2A	262	5	1.023	--	--	--	--
Unigene38715_NS2A	262	5	1.023	--	--	--	--
Unigene45077_NS2A	262	5	1.023	--	--	--	--
Unigene47612_NS2A	262	5	1.023	--	--	--	--
Unigene52021_NS2A	262	5	1.023	--	--	--	--
Unigene52891_NS2A	262	5	1.023	--	--	--	--
Unigene58709_NS2A	262	5	1.023	--	--	--	--
CL3188.Contig1_NS2A	157	3	1.0243	--	--	--	--
CL3606.Contig3_NS2A	157	3	1.0243	--	--	--	--
CL3922.Contig7_NS2A	157	3	1.0243	--	--	--	--
CL4213.Contig1_NS2A	157	3	1.0243	--	--	--	--
Unigene1214_NS2A	157	3	1.0243	--	--	--	--
Unigene12499_NS2A	157	3	1.0243	--	--	--	--
Unigene12828_NS2A	157	3	1.0243	--	--	--	--
Unigene14907_NS2A	157	3	1.0243	--	--	--	--
Unigene15900_NS2A	157	3	1.0243	--	--	--	--
Unigene17771_NS2A	157	3	1.0243	--	--	--	--
Unigene20652_NS2A	157	3	1.0243	--	--	--	--
Unigene21075_NS2A	157	3	1.0243	--	--	--	--
Unigene21378_NS2A	157	3	1.0243	--	--	--	--
Unigene21975_NS2A	157	3	1.0243	--	--	--	--
Unigene22911_NS2A	471	9	1.0243	--	--	--	--
Unigene2457_NS2A	314	6	1.0243	--	--	--	--
Unigene2574_NS2A	157	3	1.0243	--	--	--	--
Unigene3154_NS2A	157	3	1.0243	--	--	--	--
Unigene34375_NS2A	157	3	1.0243	--	--	--	--
Unigene40446_NS2A	157	3	1.0243	--	--	--	--
Unigene42139_NS2A	157	3	1.0243	--	--	--	--
Unigene42406_NS2A	157	3	1.0243	--	--	--	--
Unigene43516_NS2A	157	3	1.0243	--	--	--	--
Unigene43606_NS2A	157	3	1.0243	--	--	--	--
Unigene43828_NS2A	157	3	1.0243	--	--	--	--
Unigene43963_NS2A	157	3	1.0243	--	--	--	--
Unigene44441_NS2A	157	3	1.0243	--	--	--	--
Unigene44444_NS2A	157	3	1.0243	--	--	--	--
Unigene44944_NS2A	157	3	1.0243	--	--	--	--
Unigene45169_NS2A	157	3	1.0243	--	--	--	--
Unigene45209_NS2A	157	3	1.0243	--	--	--	--
Unigene45500_NS2A	157	3	1.0243	--	--	--	--
Unigene45532_NS2A	157	3	1.0243	--	--	--	--
Unigene45713_NS2A	157	3	1.0243	--	--	--	--
Unigene45769_NS2A	314	6	1.0243	--	--	--	--
Unigene45856_NS2A	157	3	1.0243	--	--	--	--
Unigene45871_NS2A	157	3	1.0243	--	--	--	--
Unigene46026_NS2A	157	3	1.0243	--	--	--	--
Unigene46412_NS2A	157	3	1.0243	--	--	--	--
Unigene46605_NS2A	157	3	1.0243	--	--	--	--
Unigene46834_NS2A	157	3	1.0243	--	--	--	--
Unigene47428_NS2A	157	3	1.0243	--	--	--	--
Unigene47831_NS2A	157	3	1.0243	--	--	--	--
Unigene48140_NS2A	157	3	1.0243	--	--	--	--
Unigene48182_NS2A	157	3	1.0243	--	--	--	--
Unigene48362_NS2A	157	3	1.0243	--	--	--	--
Unigene48727_NS2A	157	3	1.0243	--	--	--	--
Unigene48976_NS2A	157	3	1.0243	--	--	--	--
Unigene49018_NS2A	157	3	1.0243	--	--	--	--
Unigene49115_NS2A	157	3	1.0243	--	--	--	--
Unigene49665_NS2A	314	6	1.0243	--	--	--	--
Unigene49953_NS2A	157	3	1.0243	--	--	--	--
Unigene49966_NS2A	157	3	1.0243	--	--	--	--
Unigene50126_NS2A	157	3	1.0243	--	--	--	--
Unigene50383_NS2A	314	6	1.0243	--	--	--	--
Unigene50562_NS2A	157	3	1.0243	--	--	--	--
Unigene50870_NS2A	157	3	1.0243	--	--	--	--
Unigene50873_NS2A	157	3	1.0243	--	--	--	--
Unigene50930_NS2A	157	3	1.0243	--	--	--	--
Unigene50983_NS2A	157	3	1.0243	--	--	--	--
Unigene51286_NS2A	157	3	1.0243	--	--	--	--
Unigene51681_NS2A	157	3	1.0243	--	--	--	--
Unigene51684_NS2A	157	3	1.0243	--	--	--	--
Unigene51735_NS2A	157	3	1.0243	--	--	--	--
Unigene51841_NS2A	157	3	1.0243	--	--	--	--
Unigene51970_NS2A	157	3	1.0243	--	--	--	--
Unigene52090_NS2A	157	3	1.0243	--	--	--	--
Unigene52290_NS2A	157	3	1.0243	--	--	--	--
Unigene52500_NS2A	157	3	1.0243	--	--	--	--
Unigene52518_NS2A	157	3	1.0243	--	--	--	--
Unigene52524_NS2A	157	3	1.0243	--	--	--	--
Unigene52598_NS2A	157	3	1.0243	--	--	--	--
Unigene53326_NS2A	157	3	1.0243	--	--	--	--
Unigene53567_NS2A	157	3	1.0243	--	--	--	--
Unigene53600_NS2A	157	3	1.0243	--	--	--	--
Unigene53619_NS2A	157	3	1.0243	--	--	--	--
Unigene53668_NS2A	157	3	1.0243	--	--	--	--
Unigene53880_NS2A	157	3	1.0243	--	--	--	--
Unigene53890_NS2A	157	3	1.0243	--	--	--	--
Unigene54182_NS2A	157	3	1.0243	--	--	--	--
Unigene54673_NS2A	157	3	1.0243	--	--	--	--
Unigene54739_NS2A	157	3	1.0243	--	--	--	--
Unigene54812_NS2A	157	3	1.0243	--	--	--	--
Unigene54858_NS2A	157	3	1.0243	--	--	--	--
Unigene54891_NS2A	157	3	1.0243	--	--	--	--
Unigene55152_NS2A	157	3	1.0243	--	--	--	--
Unigene55266_NS2A	157	3	1.0243	--	--	--	--
Unigene55414_NS2A	157	3	1.0243	--	--	--	--
Unigene55453_NS2A	314	6	1.0243	--	--	--	--
Unigene5545_NS2A	157	3	1.0243	--	--	--	--
Unigene5548_NS2A	157	3	1.0243	--	--	--	--
Unigene55613_NS2A	157	3	1.0243	--	--	--	--
Unigene56049_NS2A	157	3	1.0243	--	--	--	--
Unigene56104_NS2A	157	3	1.0243	--	--	--	--
Unigene56174_NS2A	157	3	1.0243	--	--	--	--
Unigene56710_NS2A	157	3	1.0243	--	--	--	--
Unigene56838_NS2A	157	3	1.0243	--	--	--	--
Unigene57131_NS2A	157	3	1.0243	--	--	--	--
Unigene57153_NS2A	157	3	1.0243	--	--	--	--
Unigene57162_NS2A	157	3	1.0243	--	--	--	--
Unigene57222_NS2A	157	3	1.0243	--	--	--	--
Unigene57533_NS2A	157	3	1.0243	--	--	--	--
Unigene57554_NS2A	157	3	1.0243	--	--	--	--
Unigene57647_NS2A	157	3	1.0243	--	--	--	--
Unigene57720_NS2A	157	3	1.0243	--	--	--	--
Unigene57786_NS2A	157	3	1.0243	--	--	--	--
Unigene57839_NS2A	157	3	1.0243	--	--	--	--
Unigene57958_NS2A	157	3	1.0243	--	--	--	--
Unigene58048_NS2A	157	3	1.0243	--	--	--	--
Unigene58080_NS2A	157	3	1.0243	--	--	--	--
Unigene58128_NS2A	157	3	1.0243	--	--	--	--
Unigene58617_NS2A	157	3	1.0243	--	--	--	--
Unigene58630_NS2A	157	3	1.0243	--	--	--	--
Unigene59066_NS2A	157	3	1.0243	--	--	--	--
Unigene59305_NS2A	157	3	1.0243	--	--	--	--
Unigene59425_NS2A	157	3	1.0243	--	--	--	--
Unigene59459_NS2A	157	3	1.0243	--	--	--	--
Unigene59527_NS2A	157	3	1.0243	--	--	--	--
Unigene59541_NS2A	157	3	1.0243	--	--	--	--
Unigene60026_NS2A	157	3	1.0243	--	--	--	--
Unigene60165_NS2A	157	3	1.0243	--	--	--	--
Unigene60413_NS2A	157	3	1.0243	--	--	--	--
Unigene61266_NS2A	157	3	1.0243	--	--	--	--
Unigene61997_NS2A	157	3	1.0243	--	--	--	--
Unigene62122_NS2A	157	3	1.0243	--	--	--	--
Unigene62769_NS2A	157	3	1.0243	--	--	--	--
Unigene62822_NS2A	157	3	1.0243	--	--	--	--
Unigene62956_NS2A	157	3	1.0243	--	--	--	--
Unigene8281_NS2A	157	3	1.0243	--	--	--	--
Unigene26188_NS2A	523	10	1.025	--	--	--	--
Unigene51156_NS2A	366	7	1.0253	--	--	--	--
CL4244.Contig1_NS2A	209	4	1.026	--	--	--	--
CL962.Contig1_NS2A	209	4	1.026	--	--	--	--
Unigene26226_NS2A	209	4	1.026	--	--	--	--
Unigene26347_NS2A	209	4	1.026	--	--	--	--
Unigene39302_NS2A	209	4	1.026	--	--	--	--
Unigene41758_NS2A	209	4	1.026	--	--	--	--
Unigene43528_NS2A	209	4	1.026	--	--	--	--
Unigene43706_NS2A	209	4	1.026	--	--	--	--
Unigene44677_NS2A	209	4	1.026	--	--	--	--
Unigene45843_NS2A	209	4	1.026	--	--	--	--
Unigene47809_NS2A	209	4	1.026	--	--	--	--
Unigene48013_NS2A	209	4	1.026	--	--	--	--
Unigene48535_NS2A	209	4	1.026	--	--	--	--
Unigene49217_NS2A	209	4	1.026	--	--	--	--
Unigene49367_NS2A	209	4	1.026	--	--	--	--
Unigene49775_NS2A	209	4	1.026	--	--	--	--
Unigene50040_NS2A	209	4	1.026	--	--	--	--
Unigene50115_NS2A	209	4	1.026	--	--	--	--
Unigene50916_NS2A	209	4	1.026	--	--	--	--
Unigene51296_NS2A	209	4	1.026	--	--	--	--
Unigene52357_NS2A	209	4	1.026	--	--	--	--
Unigene54685_NS2A	209	4	1.026	--	--	--	--
Unigene55282_NS2A	209	4	1.026	--	--	--	--
Unigene5627_NS2A	209	4	1.026	--	--	--	--
Unigene56546_NS2A	209	4	1.026	--	--	--	--
Unigene56647_NS2A	209	4	1.026	--	--	--	--
Unigene56901_NS2A	209	4	1.026	--	--	--	--
Unigene57055_NS2A	209	4	1.026	--	--	--	--
Unigene57584_NS2A	209	4	1.026	--	--	--	--
Unigene57788_NS2A	209	4	1.026	--	--	--	--
Unigene57928_NS2A	209	4	1.026	--	--	--	--
Unigene57954_NS2A	209	4	1.026	--	--	--	--
Unigene58629_NS2A	209	4	1.026	--	--	--	--
Unigene59601_NS2A	209	4	1.026	--	--	--	--
Unigene60514_NS2A	209	4	1.026	--	--	--	--
Unigene36462_NS2A	261	5	1.0269	--	--	--	--
Unigene41483_NS2A	261	5	1.0269	--	--	--	--
Unigene42665_NS2A	261	5	1.0269	--	--	--	--
Unigene43638_NS2A	261	5	1.0269	--	--	--	--
Unigene51225_NS2A	261	5	1.0269	--	--	--	--
Unigene53334_NS2A	261	5	1.0269	--	--	--	--
Unigene56751_NS2A	261	5	1.0269	--	--	--	--
Unigene58648_NS2A	261	5	1.0269	--	--	--	--
Unigene58828_NS2A	261	5	1.0269	--	--	--	--
Unigene45774_NS2A	313	6	1.0276	--	--	--	--
Unigene46867_NS2A	313	6	1.0276	--	--	--	--
Unigene51394_NS2A	313	6	1.0276	--	--	--	--
Unigene56511_NS2A	313	6	1.0276	--	--	--	--
Unigene56831_NS2A	313	6	1.0276	--	--	--	--
Unigene58022_NS2A	313	6	1.0276	--	--	--	--
CL2130.Contig3_NS2A	730	14	1.0281	--	--	--	--
CL131.Contig11_NS2A	156	3	1.0309	--	--	--	--
CL143.Contig1_NS2A	208	4	1.0309	--	--	--	--
CL2428.Contig3_NS2A	156	3	1.0309	--	--	--	--
Unigene10059_NS2A	260	5	1.0309	--	--	--	--
Unigene1239_NS2A	156	3	1.0309	--	--	--	--
Unigene1285_NS2A	156	3	1.0309	--	--	--	--
Unigene1338_NS2A	312	6	1.0309	--	--	--	--
Unigene14025_NS2A	208	4	1.0309	--	--	--	--
Unigene15963_NS2A	156	3	1.0309	--	--	--	--
Unigene16155_NS2A	156	3	1.0309	--	--	--	--
Unigene16382_NS2A	260	5	1.0309	--	--	--	--
Unigene18007_NS2A	156	3	1.0309	--	--	--	--
Unigene21140_NS2A	156	3	1.0309	--	--	--	--
Unigene22065_NS2A	936	18	1.0309	--	--	--	--
Unigene23451_NS2A	156	3	1.0309	--	--	--	--
Unigene23987_NS2A	156	3	1.0309	--	--	--	--
Unigene29177_NS2A	156	3	1.0309	--	--	--	--
Unigene32553_NS2A	156	3	1.0309	--	--	--	--
Unigene35466_NS2A	156	3	1.0309	--	--	--	--
Unigene36159_NS2A	208	4	1.0309	--	--	--	--
Unigene39707_NS2A	156	3	1.0309	--	--	--	--
Unigene40144_NS2A	208	4	1.0309	--	--	--	--
Unigene41171_NS2A	208	4	1.0309	--	--	--	--
Unigene41780_NS2A	260	5	1.0309	--	--	--	--
Unigene42482_NS2A	156	3	1.0309	--	--	--	--
Unigene4265_NS2A	156	3	1.0309	--	--	--	--
Unigene42932_NS2A	156	3	1.0309	--	--	--	--
Unigene43031_NS2A	208	4	1.0309	--	--	--	--
Unigene43249_NS2A	156	3	1.0309	--	--	--	--
Unigene43658_NS2A	208	4	1.0309	--	--	--	--
Unigene43755_NS2A	260	5	1.0309	--	--	--	--
Unigene43964_NS2A	260	5	1.0309	--	--	--	--
Unigene44151_NS2A	156	3	1.0309	--	--	--	--
Unigene44191_NS2A	156	3	1.0309	--	--	--	--
Unigene44419_NS2A	156	3	1.0309	--	--	--	--
Unigene44553_NS2A	156	3	1.0309	--	--	--	--
Unigene44761_NS2A	416	8	1.0309	--	--	--	--
Unigene44773_NS2A	208	4	1.0309	--	--	--	--
Unigene44850_NS2A	156	3	1.0309	--	--	--	--
Unigene45265_NS2A	156	3	1.0309	--	--	--	--
Unigene45397_NS2A	156	3	1.0309	--	--	--	--
Unigene45683_NS2A	156	3	1.0309	--	--	--	--
Unigene45693_NS2A	156	3	1.0309	--	--	--	--
Unigene45703_NS2A	156	3	1.0309	--	--	--	--
Unigene45872_NS2A	208	4	1.0309	--	--	--	--
Unigene46144_NS2A	156	3	1.0309	--	--	--	--
Unigene46421_NS2A	208	4	1.0309	--	--	--	--
Unigene46557_NS2A	312	6	1.0309	--	--	--	--
Unigene46582_NS2A	156	3	1.0309	--	--	--	--
Unigene46857_NS2A	156	3	1.0309	--	--	--	--
Unigene4697_NS2A	208	4	1.0309	--	--	--	--
Unigene47261_NS2A	208	4	1.0309	--	--	--	--
Unigene47315_NS2A	156	3	1.0309	--	--	--	--
Unigene47554_NS2A	156	3	1.0309	--	--	--	--
Unigene48056_NS2A	156	3	1.0309	--	--	--	--
Unigene48665_NS2A	156	3	1.0309	--	--	--	--
Unigene48671_NS2A	208	4	1.0309	--	--	--	--
Unigene48893_NS2A	156	3	1.0309	--	--	--	--
Unigene49051_NS2A	156	3	1.0309	--	--	--	--
Unigene49252_NS2A	156	3	1.0309	--	--	--	--
Unigene49274_NS2A	156	3	1.0309	--	--	--	--
Unigene49333_NS2A	156	3	1.0309	--	--	--	--
Unigene49562_NS2A	156	3	1.0309	--	--	--	--
Unigene50155_NS2A	260	5	1.0309	--	--	--	--
Unigene50248_NS2A	156	3	1.0309	--	--	--	--
Unigene50253_NS2A	156	3	1.0309	--	--	--	--
Unigene50266_NS2A	156	3	1.0309	--	--	--	--
Unigene50505_NS2A	156	3	1.0309	--	--	--	--
Unigene50646_NS2A	156	3	1.0309	--	--	--	--
Unigene5069_NS2A	208	4	1.0309	--	--	--	--
Unigene50728_NS2A	156	3	1.0309	--	--	--	--
Unigene50938_NS2A	208	4	1.0309	--	--	--	--
Unigene51044_NS2A	156	3	1.0309	--	--	--	--
Unigene51089_NS2A	208	4	1.0309	--	--	--	--
Unigene51161_NS2A	156	3	1.0309	--	--	--	--
Unigene51292_NS2A	156	3	1.0309	--	--	--	--
Unigene51435_NS2A	208	4	1.0309	--	--	--	--
Unigene51453_NS2A	208	4	1.0309	--	--	--	--
Unigene51616_NS2A	156	3	1.0309	--	--	--	--
Unigene51675_NS2A	156	3	1.0309	--	--	--	--
Unigene51799_NS2A	156	3	1.0309	--	--	--	--
Unigene5184_NS2A	208	4	1.0309	--	--	--	--
Unigene51907_NS2A	364	7	1.0309	--	--	--	--
Unigene52011_NS2A	156	3	1.0309	--	--	--	--
Unigene52093_NS2A	156	3	1.0309	--	--	--	--
Unigene52148_NS2A	156	3	1.0309	--	--	--	--
Unigene52153_NS2A	260	5	1.0309	--	--	--	--
Unigene52450_NS2A	208	4	1.0309	--	--	--	--
Unigene52534_NS2A	156	3	1.0309	--	--	--	--
Unigene52549_NS2A	156	3	1.0309	--	--	--	--
Unigene52731_NS2A	156	3	1.0309	--	--	--	--
Unigene52800_NS2A	156	3	1.0309	--	--	--	--
Unigene52855_NS2A	156	3	1.0309	--	--	--	--
Unigene52893_NS2A	156	3	1.0309	--	--	--	--
Unigene53153_NS2A	156	3	1.0309	--	--	--	--
Unigene53276_NS2A	156	3	1.0309	--	--	--	--
Unigene53387_NS2A	156	3	1.0309	--	--	--	--
Unigene53406_NS2A	156	3	1.0309	--	--	--	--
Unigene53516_NS2A	208	4	1.0309	--	--	--	--
Unigene53595_NS2A	156	3	1.0309	--	--	--	--
Unigene53665_NS2A	260	5	1.0309	--	--	--	--
Unigene53879_NS2A	208	4	1.0309	--	--	--	--
Unigene53918_NS2A	156	3	1.0309	--	--	--	--
Unigene53928_NS2A	156	3	1.0309	--	--	--	--
Unigene53966_NS2A	156	3	1.0309	--	--	--	--
Unigene53986_NS2A	156	3	1.0309	--	--	--	--
Unigene54041_NS2A	260	5	1.0309	--	--	--	--
Unigene54164_NS2A	156	3	1.0309	--	--	--	--
Unigene54366_NS2A	156	3	1.0309	--	--	--	--
Unigene54368_NS2A	156	3	1.0309	--	--	--	--
Unigene54449_NS2A	260	5	1.0309	--	--	--	--
Unigene54623_NS2A	156	3	1.0309	--	--	--	--
Unigene54662_NS2A	156	3	1.0309	--	--	--	--
Unigene54698_NS2A	156	3	1.0309	--	--	--	--
Unigene54986_NS2A	208	4	1.0309	--	--	--	--
Unigene55322_NS2A	156	3	1.0309	--	--	--	--
Unigene55372_NS2A	156	3	1.0309	--	--	--	--
Unigene55508_NS2A	208	4	1.0309	--	--	--	--
Unigene55797_NS2A	208	4	1.0309	--	--	--	--
Unigene55963_NS2A	156	3	1.0309	--	--	--	--
Unigene55966_NS2A	156	3	1.0309	--	--	--	--
Unigene56218_NS2A	156	3	1.0309	--	--	--	--
Unigene56238_NS2A	156	3	1.0309	--	--	--	--
Unigene56300_NS2A	156	3	1.0309	--	--	--	--
Unigene56507_NS2A	208	4	1.0309	--	--	--	--
Unigene56517_NS2A	156	3	1.0309	--	--	--	--
Unigene56586_NS2A	208	4	1.0309	--	--	--	--
Unigene56644_NS2A	156	3	1.0309	--	--	--	--
Unigene56678_NS2A	208	4	1.0309	--	--	--	--
Unigene56806_NS2A	156	3	1.0309	--	--	--	--
Unigene57191_NS2A	156	3	1.0309	--	--	--	--
Unigene57215_NS2A	156	3	1.0309	--	--	--	--
Unigene57374_NS2A	156	3	1.0309	--	--	--	--
Unigene57499_NS2A	156	3	1.0309	--	--	--	--
Unigene58207_NS2A	156	3	1.0309	--	--	--	--
Unigene58339_NS2A	208	4	1.0309	--	--	--	--
Unigene58560_NS2A	208	4	1.0309	--	--	--	--
Unigene58588_NS2A	156	3	1.0309	--	--	--	--
Unigene58734_NS2A	156	3	1.0309	--	--	--	--
Unigene58892_NS2A	156	3	1.0309	--	--	--	--
Unigene59275_NS2A	156	3	1.0309	--	--	--	--
Unigene59287_NS2A	156	3	1.0309	--	--	--	--
Unigene59316_NS2A	156	3	1.0309	--	--	--	--
Unigene59487_NS2A	156	3	1.0309	--	--	--	--
Unigene59706_NS2A	156	3	1.0309	--	--	--	--
Unigene59708_NS2A	156	3	1.0309	--	--	--	--
Unigene60140_NS2A	156	3	1.0309	--	--	--	--
Unigene60166_NS2A	156	3	1.0309	--	--	--	--
Unigene60224_NS2A	156	3	1.0309	--	--	--	--
Unigene60279_NS2A	156	3	1.0309	--	--	--	--
Unigene60479_NS2A	260	5	1.0309	--	--	--	--
Unigene61126_NS2A	156	3	1.0309	--	--	--	--
Unigene61318_NS2A	208	4	1.0309	--	--	--	--
Unigene61499_NS2A	208	4	1.0309	--	--	--	--
Unigene61734_NS2A	208	4	1.0309	--	--	--	--
Unigene61883_NS2A	208	4	1.0309	--	--	--	--
Unigene62149_NS2A	156	3	1.0309	--	--	--	--
Unigene6236_NS2A	156	3	1.0309	--	--	--	--
Unigene62461_NS2A	260	5	1.0309	--	--	--	--
Unigene62634_NS2A	208	4	1.0309	--	--	--	--
Unigene6766_NS2A	156	3	1.0309	--	--	--	--
CL3151.Contig2_NS2A	1039	20	1.0319	--	--	--	--
Unigene25979_NS2A	363	7	1.0337	--	--	--	--
Unigene3849_NS2A	363	7	1.0337	--	--	--	--
Unigene4848_NS2A	311	6	1.0342	--	--	--	--
Unigene51331_NS2A	311	6	1.0342	--	--	--	--
CL8.Contig1_NS2A	1140	22	1.0345	--	--	--	--
Unigene47452_NS2A	259	5	1.0349	--	--	--	--
Unigene49406_NS2A	259	5	1.0349	--	--	--	--
Unigene49850_NS2A	259	5	1.0349	--	--	--	--
Unigene50971_NS2A	259	5	1.0349	--	--	--	--
Unigene53102_NS2A	259	5	1.0349	--	--	--	--
Unigene54954_NS2A	259	5	1.0349	--	--	--	--
CL4171.Contig3_NS2A	1087	21	1.0356	--	--	--	--
Unigene12662_NS2A	207	4	1.0359	--	--	--	--
Unigene13564_NS2A	207	4	1.0359	--	--	--	--
Unigene16960_NS2A	207	4	1.0359	--	--	--	--
Unigene25257_NS2A	207	4	1.0359	--	--	--	--
Unigene43629_NS2A	207	4	1.0359	--	--	--	--
Unigene46298_NS2A	207	4	1.0359	--	--	--	--
Unigene47504_NS2A	207	4	1.0359	--	--	--	--
Unigene4808_NS2A	207	4	1.0359	--	--	--	--
Unigene48396_NS2A	207	4	1.0359	--	--	--	--
Unigene49081_NS2A	207	4	1.0359	--	--	--	--
Unigene50307_NS2A	207	4	1.0359	--	--	--	--
Unigene51009_NS2A	207	4	1.0359	--	--	--	--
Unigene51424_NS2A	207	4	1.0359	--	--	--	--
Unigene5316_NS2A	207	4	1.0359	--	--	--	--
Unigene53508_NS2A	207	4	1.0359	--	--	--	--
Unigene53720_NS2A	207	4	1.0359	--	--	--	--
Unigene54241_NS2A	207	4	1.0359	--	--	--	--
Unigene55151_NS2A	207	4	1.0359	--	--	--	--
Unigene55296_NS2A	207	4	1.0359	--	--	--	--
Unigene5549_NS2A	207	4	1.0359	--	--	--	--
Unigene55548_NS2A	207	4	1.0359	--	--	--	--
Unigene55943_NS2A	207	4	1.0359	--	--	--	--
Unigene56091_NS2A	207	4	1.0359	--	--	--	--
Unigene56227_NS2A	207	4	1.0359	--	--	--	--
Unigene56229_NS2A	207	4	1.0359	--	--	--	--
Unigene56257_NS2A	207	4	1.0359	--	--	--	--
Unigene56674_NS2A	207	4	1.0359	--	--	--	--
Unigene56750_NS2A	207	4	1.0359	--	--	--	--
Unigene56759_NS2A	207	4	1.0359	--	--	--	--
Unigene56967_NS2A	207	4	1.0359	--	--	--	--
Unigene57388_NS2A	207	4	1.0359	--	--	--	--
Unigene58510_NS2A	207	4	1.0359	--	--	--	--
Unigene58631_NS2A	207	4	1.0359	--	--	--	--
Unigene58774_NS2A	207	4	1.0359	--	--	--	--
Unigene59128_NS2A	207	4	1.0359	--	--	--	--
Unigene60595_NS2A	207	4	1.0359	--	--	--	--
Unigene36722_NS2A	362	7	1.0366	--	--	--	--
CL2034.Contig1_NS2A	155	3	1.0375	--	--	--	--
CL3522.Contig1_NS2A	155	3	1.0375	--	--	--	--
CL3678.Contig1_NS2A	155	3	1.0375	--	--	--	--
CL4054.Contig4_NS2A	155	3	1.0375	--	--	--	--
Unigene10460_NS2A	155	3	1.0375	--	--	--	--
Unigene19615_NS2A	155	3	1.0375	--	--	--	--
Unigene21019_NS2A	155	3	1.0375	--	--	--	--
Unigene21560_NS2A	155	3	1.0375	--	--	--	--
Unigene24110_NS2A	155	3	1.0375	--	--	--	--
Unigene24564_NS2A	155	3	1.0375	--	--	--	--
Unigene28894_NS2A	155	3	1.0375	--	--	--	--
Unigene34364_NS2A	155	3	1.0375	--	--	--	--
Unigene34824_NS2A	155	3	1.0375	--	--	--	--
Unigene3485_NS2A	155	3	1.0375	--	--	--	--
Unigene3569_NS2A	155	3	1.0375	--	--	--	--
Unigene36463_NS2A	155	3	1.0375	--	--	--	--
Unigene38374_NS2A	155	3	1.0375	--	--	--	--
Unigene3917_NS2A	155	3	1.0375	--	--	--	--
Unigene39297_NS2A	155	3	1.0375	--	--	--	--
Unigene39626_NS2A	155	3	1.0375	--	--	--	--
Unigene39757_NS2A	155	3	1.0375	--	--	--	--
Unigene4125_NS2A	155	3	1.0375	--	--	--	--
Unigene41465_NS2A	155	3	1.0375	--	--	--	--
Unigene41824_NS2A	155	3	1.0375	--	--	--	--
Unigene41966_NS2A	155	3	1.0375	--	--	--	--
Unigene42967_NS2A	155	3	1.0375	--	--	--	--
Unigene44233_NS2A	155	3	1.0375	--	--	--	--
Unigene44491_NS2A	155	3	1.0375	--	--	--	--
Unigene44700_NS2A	155	3	1.0375	--	--	--	--
Unigene45416_NS2A	155	3	1.0375	--	--	--	--
Unigene45598_NS2A	155	3	1.0375	--	--	--	--
Unigene46222_NS2A	155	3	1.0375	--	--	--	--
Unigene46379_NS2A	155	3	1.0375	--	--	--	--
Unigene46411_NS2A	155	3	1.0375	--	--	--	--
Unigene46467_NS2A	155	3	1.0375	--	--	--	--
Unigene46482_NS2A	155	3	1.0375	--	--	--	--
Unigene46615_NS2A	155	3	1.0375	--	--	--	--
Unigene47110_NS2A	155	3	1.0375	--	--	--	--
Unigene47589_NS2A	155	3	1.0375	--	--	--	--
Unigene47703_NS2A	155	3	1.0375	--	--	--	--
Unigene47898_NS2A	155	3	1.0375	--	--	--	--
Unigene47997_NS2A	155	3	1.0375	--	--	--	--
Unigene48069_NS2A	155	3	1.0375	--	--	--	--
Unigene48233_NS2A	155	3	1.0375	--	--	--	--
Unigene48340_NS2A	155	3	1.0375	--	--	--	--
Unigene48662_NS2A	155	3	1.0375	--	--	--	--
Unigene48835_NS2A	155	3	1.0375	--	--	--	--
Unigene48928_NS2A	155	3	1.0375	--	--	--	--
Unigene49095_NS2A	155	3	1.0375	--	--	--	--
Unigene4921_NS2A	155	3	1.0375	--	--	--	--
Unigene49568_NS2A	155	3	1.0375	--	--	--	--
Unigene49597_NS2A	155	3	1.0375	--	--	--	--
Unigene49934_NS2A	155	3	1.0375	--	--	--	--
Unigene50063_NS2A	155	3	1.0375	--	--	--	--
Unigene50747_NS2A	155	3	1.0375	--	--	--	--
Unigene51243_NS2A	155	3	1.0375	--	--	--	--
Unigene51352_NS2A	155	3	1.0375	--	--	--	--
Unigene51392_NS2A	155	3	1.0375	--	--	--	--
Unigene51489_NS2A	155	3	1.0375	--	--	--	--
Unigene51580_NS2A	155	3	1.0375	--	--	--	--
Unigene51865_NS2A	155	3	1.0375	--	--	--	--
Unigene52926_NS2A	155	3	1.0375	--	--	--	--
Unigene52988_NS2A	155	3	1.0375	--	--	--	--
Unigene53121_NS2A	155	3	1.0375	--	--	--	--
Unigene5342_NS2A	155	3	1.0375	--	--	--	--
Unigene53555_NS2A	155	3	1.0375	--	--	--	--
Unigene53610_NS2A	155	3	1.0375	--	--	--	--
Unigene53789_NS2A	155	3	1.0375	--	--	--	--
Unigene53893_NS2A	155	3	1.0375	--	--	--	--
Unigene53974_NS2A	155	3	1.0375	--	--	--	--
Unigene54483_NS2A	155	3	1.0375	--	--	--	--
Unigene54562_NS2A	155	3	1.0375	--	--	--	--
Unigene54740_NS2A	155	3	1.0375	--	--	--	--
Unigene54795_NS2A	155	3	1.0375	--	--	--	--
Unigene5491_NS2A	155	3	1.0375	--	--	--	--
Unigene55513_NS2A	155	3	1.0375	--	--	--	--
Unigene55557_NS2A	155	3	1.0375	--	--	--	--
Unigene55890_NS2A	155	3	1.0375	--	--	--	--
Unigene55946_NS2A	155	3	1.0375	--	--	--	--
Unigene55952_NS2A	155	3	1.0375	--	--	--	--
Unigene56163_NS2A	155	3	1.0375	--	--	--	--
Unigene5636_NS2A	155	3	1.0375	--	--	--	--
Unigene56436_NS2A	155	3	1.0375	--	--	--	--
Unigene56920_NS2A	155	3	1.0375	--	--	--	--
Unigene57019_NS2A	155	3	1.0375	--	--	--	--
Unigene57758_NS2A	155	3	1.0375	--	--	--	--
Unigene57917_NS2A	155	3	1.0375	--	--	--	--
Unigene58295_NS2A	155	3	1.0375	--	--	--	--
Unigene58386_NS2A	155	3	1.0375	--	--	--	--
Unigene58564_NS2A	155	3	1.0375	--	--	--	--
Unigene5876_NS2A	155	3	1.0375	--	--	--	--
Unigene58804_NS2A	155	3	1.0375	--	--	--	--
[truncated: 34,366 more rows]

## Sheet: Non-toxin
geneID	geneLength	NS2A_rawfragments(18654498)	NS2A_FPKM	Nr-ID	Nr-Score	Nr-Evalue	Nr-annotation
[truncated: 19,878 more rows]

[truncated: 2 more sheets: Toxin, Percentage]
