# Supplementary material for: Exploring the Diversity and Novelty of Toxin Genes in Naja sumatrana, the Equatorial Spitting Cobra from Malaysia through De Novo Venom-Gland Transcriptomics
Source: Toxins (Basel). 2019 Feb 11;11(2):104. doi: 10.3390/toxins11020104 (PMC6409529; doi:10.3390/toxins11020104)
Supplement: Supplementary file 1 [file toxins-11-00104-s001.zip › Supplementary File S2.xlsx]

## Sheet: Toxin annotation sequences
Malaysian Naja sumatrana Venom Gland Transcriptome Toxin Transcripts Annotations
Three finger toxin (3FTx)
ID	Subtype	Protein ID	gene Length	Read	FPKM	A. acid sequence	Accesion	Coverage	Species	A.acid length	ID length	Identified Protein	Coverage	Full sequences
CL1542.Contig1_NS2A	S-3FTx	Cytotoxin 2a	518	8659691	896167	MKTLLLTLVVVTIVCLDLGYTLKCNKLVPLFYKTCPAGKNLCYKMYMVATPKVPVKRGCI	gi|41688523|sp|Q9PST4	1-81	[Naja sputatrix]	81	81	NSM_FTX01	Full	1
						DVCPKSSLLVKYVCCNTDRCN
Unigene17996_NS2A	S-3FTx	Neurotoxin homolog NL1	417	19770	2541.48	LTLVVVTMVCMDLGYTTICYNHLSRTPETIEICPDSRYFCYKISLADGNDVRIKRGCTFT	gi|46397021|sp|Q9DEQ3	6-86	[Naja atra]	81	86	NSM_FTX02	Full	2
						CPELRPTGKYVYCCRRDKCNQ
Unigene495_NS2A	S-3FTx	Cardiotoxin 7	259	5484	1135.05	LRYTLKCHNTQLPFIYKTCPEGKNLCFKATLKKFPLKIPIKRGCADNCPKNSALLKYVCC	gi|2500805|sp|Q91996	18-83	[Naja atra]	66	83	NSM_FTX03
						STDKCN
CL2593.Contig1_NS2A	S-3FTx	Cardiotoxin 7	417	633	81.3737	LRYTLKCHNTQLPFIYKTCPEGKNLCFKATLKKFPL	gi|2500805|sp|Q91996	20-53	[Naja atra]	37	83	NSM_FTX04
CL1070.Contig1_NS2A	S-3FTx	Muscarinic toxin-like protein 1	155	144	49.8021	LICVKEKFLFSETTETCPDGQNVCFNQAHLIYPGKYKRTRGCAATC	gi|12230754|sp|P82462	1-46	[Naja kaouthia]	46	65	NSM_FTX05
Unigene26900_NS2A	L-3FTx	Long neurotoxin 7	287	323589	60440.5	KTLLLTLVLVTIMCLDLGYTIRCFITPDVTSTDCPNGHVCYTKTWCDGFCSSRGRRVELG	gi|46396133|sp|O42257	2-90	[Naja sputatrix]	89	90	NSM_FTX06	Full	3
						CAATCPTVKPGVDIQCCSTDNCNPFPTRP
Unigene17969_NS2A	L-3FTx	Alpha-neurotoxin NTX-4	293	222261	40664.2	MKTLLLTLLVVTIVCLDLGYTLECHNQQSSQAPTTTGCSGGETNCYKKGWRDHRGYRIER	gi|46396137|sp|O57327	1-83	[Naja sputatrix]	83	83	NSM_FTX07	Full	4
						GCGCPSVKKGIEINCCTTDRCNN
CL2593.Contig2_NS2A	L-3FTx	Long neurotoxin-like OH-31	190	282	79.5631	LEPRLELQNASENWRSCRTCLCPAWVPLRSRPVAGHSKQC	gi|82193158|sp|Q53B55	20-55	[Ophiophagus hannah]	40	94	NSM_FTX08
CL2593.Contig3_NS2A	L-3FTx	Long neurotoxin-like OH-31	158	185	62.767	LEPGLELPNAPENWRSHRTCLCSAWVSLGSCPVARHSKQC	gi|82193158|sp|Q53B55	16-55	[Ophiophagus hannah]	40	94
Unigene19729_NS2A	NC-3FTx	Weak neurotoxin 5	281	628526	119904	CLDLGYTLTCLNCPEMFCGKFQTCRNGEKICFKKLQQRRPFSLRYIRGCAATCPGTKPRD	gi|46396670|sp|O42255	15-86	[Naja sputatrix]	72	86	NSM_FTX09
						MVECCSTDRCNR
10
Phospholipase A2
ID	Subtype	Protein ID	gene Length	Read	FPKM	A. acid sequence	Accesion	Coverage	Species	A.acid length	ID length	Identified Protein	Coverage	Full sequences
CL3683.Contig1_NS2A		Acidic phospholipase A2 C	978	1658770	90920.9	MNPAHLLILAAVCVSPLGAFSNRPMPLNLYQFKNMIQCTVPNRSWWDFADYGCYCGRGGS	gi|25453163|sp|Q92086	1-146	[Naja sputatrix]	146	146	NSM_PLA01	Full	5
						GTPVDDLDRCCQVHDNCYGEAEKISKCWPYFKTYSYECSQGTLTCKGGNNACAAAVCDCD
						RLAAICFAGAPYNDNNYNIDLKARCQ
CL3683.Contig2_NS2A		Phospholipase A2 GL16-1	260	1867	384.935	ADYGCYCGFGGSGTPVDQLDRCCQTHDNCYSQAKKHPACRPLLDSPYIKTYSYTCSGGNL	gi|25453145|sp|Q8JFB2	50-135	[Laticauda semifasciata]	86	152	NSM_PLA02
2
CRISP
ID	Subtype	Protein ID	gene Length	Read	FPKM	A. acid sequence	Accesion	Coverage	Species	A.acid length	ID length	Identified Protein	Coverage	Full sequences
CL2736.Contig1_NS2A		Cysteine-rich venom protein natrin-1	1380	99904	3880.79	MIAFSLLCFAAVLQQSFGNVDFNSESTRRKKKQKEIVDLHNSLRRRVSPTASNMLKMKWY	gi|48428837|sp|Q7T1K6	1-239	[Naja atra]	239	239	NSM_CRP01	Full	7
						PEAASSAERWANNCILDHSPDYLRVLEGIQCGESIYMSSNARTWTEIIHLWHDEYKNFVY
						GVGANPPGSMTGHYTQIVWYQTYRAGCAVSYCPSSAWSYFYVCQYCPSGNFEGKTATPYK
						LGPPCGDCPSACDNGLCTNPCTIYNKLTNCDSLVKQNSCQDDWIKSNCPASCFCRNKII
CL2736.Contig2_NS2A		Cysteine-rich venom protein natrin-2	255	420	88.2929	GLCTNPCKHHNVFSNCQSLAKQNACQTEWMKSKCAASCFCRTEII	gi|48428841|sp|Q7ZZN8	194-238	[Naja atra]	45	238	NSM_CRP02
Unigene18560_NS2A		Cysteine-rich venom protein kaouthin-2	200	267	71.5645	GANPPGSVIGHYTQIVWYNSHLLGCGAAKCSSAKYLYVCQYCPAGNIVGSIATPYKSGPP	gi|197726031|sp|P84808	124-189	[Naja kaouthia]	66	238	NSM_CRP03
						CGDCPS
CL3165.Contig1_NS2A		Cysteine-rich venom protein natrin-2	457	545	63.9288	MIAFIVLLSLAAVLQQSSGTVDFASESSNKRENQKQIVDKHNALRRSVRPTARNMLQMEW	gi|48428841|sp|Q7ZZN8	1-126	[Naja atra]	126	238	NSM_CRP04
						NSNAAQNAKRWADRCSFAHSPPHLRTVGKIGCGENLLMSSQPYAWSRVIQSWYDENKKFV
						YGVGAN
4
Nerve growth factor (NGF)
ID	Subtype	Protein ID	gene Length	Read	FPKM	A. acid sequence	Accesion	Coverage	Species	A.acid length	ID length	Identified Protein	Coverage	Full sequences
CL927.Contig1_NS2A		Venom nerve growth factor 2	1134	81214	3839.14	MVHSVMYMLCYTLITAFLIGIWAAPKSEDNVPLGSPATSDLSDTSCAQTHEGLKTSRNTD	gi|11275218|sp|Q5YF89	1-241	[Naja sputatrix]	246	241	NSM_NGF01	Full	8
						QHHPAPQKAEDQELRTAANIIVDPKLFQKRQFQSPRVLFSTQPPLLSRDEESAEFLDNED
						SLNRNIRAKREDHPVHNLGEHSVCDSVSAWVTKTTATDIKGNTVTVMENVNLDNKVYKQY
						FFETKCKNPNPEPSGCRGIDSSHWNSYCTETDTFIKALTMEGNQASWRFIRIDTACVCVI
						TKKTGN
CL927.Contig2_NS2A		Venom nerve growth factor 1	181	20	5.9234	NIRAKRETHPVHNRGEYSVCDSISVWVANKTTATDIKGKPVTVMVDVNLNNHVYKQYFF	gi|82080592|sp|Q5YF90	120-178	[Naja sputatrix]	59	243	NSM_NGF02
2
Vespryn
ID	Subtype	Protein ID	gene Length	Read	FPKM	A. acid sequence	Accesion	Coverage	Species	A.acid length	ID length	Identified Protein	Coverage	Full sequences
CL118.Contig3_NS2A		Thaicobrin	1816	102607	3028.85	MLLFTLCFFADQENGGKALASPPGNWQKADVTFDSNTAFESLVVSPDKKTVENVGVSQVA	gi|116242842|sp|P82885	1-190	[Ophiophagus hannah]	190	190	NSM_VES01	Full	9
						PDNPERFDGSPCVLGSPGFRSGKHFFEVKYGTQREWAVGLAGKSVKRKGYLRLVPEERIW
						QKGLWWLGRLETDSDKLQKGSGKIIVFLDYDKGKVIFDLDGKVTTLQASFNGEEVVPFYY
						LGASVSLTNL
1
Snake venom C-type/lectin-like protein (snaclec)
ID	Subtype	Protein ID	gene Length	Read	FPKM	A. acid sequence	Accesion	Coverage	Species	A.acid length	ID length	Identified Protein	Coverage	Full sequences
Unigene19981_NS2A		C-type lectin BfL-1	913	45222	2655.19	MGHFTFTSLCLLAVFLSLSGAEGYNCPLDWLSRNGLCYKVFSTPKSWLKAEMHCRKFKPG	gi|75570172|sp|Q90WI8	1-158	[Bungarus fasciatus]	158	158	NSM_SCL01	Full	10
						CHLASLHSDSDAVEFSEYISDYLTGQGHVWIGLRDRTKKYIWEWTDRSKTDFLQWKKKQP
						DHFKNNEFCVEIVKFTGYLQWNDENCAALRPFLCQCKY
Unigene7724_NS2A		C-type lectin BfL-2	530	85	8.5972	GLCYKLFNTPKSWLDAEMFCRKFKPGCHLVSIHSVAESADLAEYVSDYLQGDGFVWIGLN	gi|75570171|sp|Q90WI7	23-158	[Bungarus fasciatus]	124	158	NSM_SCL02
						DPRKQRIWEWSDRSSTNYFSWNQGEPNNSKNKEYCVHLWAPTAYRKWNDTPCESLYPFIC
						QCKF
2
Snake venom metalloproteinase (SVMP)
ID	Subtype	Protein ID	gene Length	Read	FPKM	A. acid sequence	Accesion	Coverage	Species	A.acid length	ID length	Identified Protein	Coverage	Full sequences
CL626.Contig11_NS2A		Snake venom metalloproteinase-disintegrin-like mocarhagin	229	1833	429.085	EMGHNLGMNHDGASCTCGSNRCIMSTRHDEPLSEFSSCSVQEHREYLLRDRPQCILNKPL	gi|172046653|sp|Q10749	342-417	[Naja mossambica]	76	609	NSM_SMP01
						STDIVTPPVCGNYFVE
CL626.Contig7_NS2A		Zinc metalloproteinase-disintegrin-like cobrin	224	1506	360.407	RNSMICNCPVSPRDPSYGMVEPGTKCGIKKVCRNRQCVKVHTAY	gi|82223366|sp|Q9PVK7	557-600	[Naja kaouthia]	44	600	NSM_SMP02
CL626.Contig2_NS2A		Zinc metalloproteinase-disintegrin-like cobrin	1724	10448	324.872	EDETPKICGVTDTTWESDEPIKKTSLLTNTPEQDRYLQAEKYIEFYMVVDNIMYRHYKRN	gi|391359383|sp|Q9PVK7	153-600	[Naja kaouthia]	429	600	NSM_SMP03
						QPVIKRKVYEMINTMNMIYRRLNFHIALIGLEIWSNINEINVQSDVRATLDLFGEWREKK
						LLPRKRNDNAQLLTGIDFNGTPVGLAYIGSICNPKTSVAVVQDYSSRTRMVAITMAHEMG
						HNLGMNHDRGFCTCGFNKCVMSTRRTKPAYQFSSCSVREHQRYLLRDRPQCILNKPLSTD
						IVSPPICGNYFVEVGEECDCGSPADCQSACCNAATCQFKGAETECRVAKDDCDLPELCTG
						QSAECPTDSLQRNGHPCQNNQGYCYNGKCPTLTNQCIALLGPHFTVSPKGCFDLNMRGDD
						GSFCRMEDGTKIPCAAKDVKCGRLYCTEKNTMSCLIPPNPDGIMAEPGTKCGDGMVCSKG
						QCVDVKTAY
CL626.Contig12_NS2A		Carinatease-1	256	1269	265.728	KTSQLTNTAEQDRYLQVKKYIEFYVVVDNKMYRNYNNKKRAIKRRVYKMVNYLNMKFRPL	gi|145982754|sp|B5KFV1	182-263	[Tropidechis carinatus]	82	608	NSM_SMP04
						NIHIALIGLEIWSNQDQINLQP
CL626.Contig6_NS2A		Zinc metalloproteinase-disintegrin-like atrase-B	399	1535	206.23	MVAITMAHEMGHNLGINHDRASCNCNAGPCIMFPKISYEPLSEFSSCSVQEHREYLLRDR	gi|391359382|sp|D6PXE8	334-463	[Naja atra]	131	593	NSM_SMP05
						PQCILNKPLSTDIVSPPICGNYFVEVGEECDCGSPQACQSACCNAATCQFKGAETECRVA
						KDDCDLPELCT
CL626.Contig4_NS2A		Zinc metalloproteinase-disintegrin-like cobrin	1871	6363	182.308	HQGETYFIEPLKLSDSEAHAIYKDENVEEEEEIPKICGVTQTTWESDEPIEKSSQLTNTP	gi|391359383|sp|Q9PVK7	125-600	[Naja kaouthia]	478	600	NSM_SMP06
						EQDRYLEDKKYIEFYMVVDNVMYRKYTSKLHVITRRVYEMVNALNTIYRRLNFHIALIGL
						EIWSNGNEIKVQSDVRVTLDLFGEWREKKLLPRKRNDNAQLLTGIDFNGTPVGLAYIGSI
						CNPKTSVAVVQDYSSRTRMVAITMAHEMGHNLGMNHDRGFCTCGFNKCVMSTRRTKPAYQ
						FSSCSVREHQRYLLRDRPQCILNKPLSTDIVSPPICGNYFVEVGEECDCGSPADCQSACC
						NATTCKLQHEAQCDSEECCEKCKFKGAGAECRAAKDDCDLPELCTGQSAECPTDVFQRNG
						LPCQNNQGYCYNGKCPIMTNQCIALRGPGVKVSRDSCFTLNQRTRGCGLCRMEYGRKIPC
						AAKDVKCGRLFCKKRNSMICNCSISPRDPSYGMVEPGTKCGDGMVCSNRQCVDVKTAY
CL626.Contig5_NS2A		Zinc metalloproteinase-disintegrin-like kaouthiagin-like	2324	6213	143.312	MIQALLVTICLAVFPYQGSSIILESGNVNDYEVVYPQKVPGLPKGRVQNPQPETKYEDTM	gi|391359384|sp|D3TTC1	1-593	[Naja atra]	593	593	NSM_SMP07	Full	11
						QYEFQVNGEPVVLHLERNKGLFSEDYTETHYAPDGREITTSPPVQDHCYYHGYIQNEADS
						SAVISACDGLKGHFEHQGETYFIEPLKISNSEAHAIYKDENVENEDETPEICGVTETTWE
						SDESIEKTSQLTNTPEQDRYLQDKKYIEFYVIVDNRMYRYYNNDKPAIKIRVYEMINAVN
						TKFRPLKIHIALIGLEIWSNQDKFEVKPAASVTLKSFGEWRETVLLPRKRNDNAQLLTGI
						DFNGNTVGRAYIGSLCKTNESVAIVQDYNRRISLVASTMTHELGHNLGIHHDKASCICIP
						GPCIMLKKRTAPAFQFSSCSIREYREYLLRDRPQCILNKPLSTDIVSPPICGNYFVEVGE
						ECDCGSPQACQSACCNAATCQFKGAETECRVAKDDCDLPELCTGQSAECPTDSLQRNGHP
						CQNNQGYCYNGKCPTLTNQCIALLGPHFTVSPKGCFDLNMRGDDGSFCRMEDGTKIPCAA
						KDVKCGRLYCTEKNTMSCLIPPNPDGIMAEPGTKCGDGMVCSKGQCVDVKTAY
CL626.Contig1_NS2A		Zinc metalloproteinase-disintegrin-like atrase-B	2384	5181	116.499	MIQALLVTICLAVFPYQGSSIILESGNVNDYEVVYPQKVPGLPKGRVQNPQPETKYEDTM	gi|391359383|sp|D6PXE8	1-593	[Naja atra]	613	593	NSM_SMP08	Full	12
						QYEFQVNGEPVVLHLERNKGLFSEDYTETHYAPDGREITTSPPVQDHCYYHGYIQNEADS
						SAVISACDGLKGHFEHQGETYFIEPLKISNSEAHAIYKDENVENEDETPEICGVTETTWE
						SDESIEKTSQLTNTPEQDRYLQDKKYIEFYVIVDNRMYRYYNNDKPAIKIRVYEMINAVN
						TKFRPLKIHIALIGLEIWSNQDKFEVKPAASVTLKSFGEWRETVLLPRKRNDNAQLLTGI
						DFNGNTVGRAYIGSLCKTNESVAIVQDYNRRISLVASTMTHELGHNLGIHHDKASCICIP
						GPCIMLKKRTAPAFQFSSCSIREYREYLLRDRPQCILNKPLSTDIVSPPICGNYFVEVGE
						ECDCGSPQACQSACCNATTCKLQHEAQCDSEECCEKCKFKGAGAECRAAKDDCDLPELCT
						GQSAECPTDVFQRNGLPCQNNQGYCYNGKCPIMTNQCIALRGPGVKVSRDSCFTLNQRTR
						GCGLCRMEYGRKIPCAAKDVKCGRLFCKKRNSMICNCSISPRDPSYGMVEPGTKCGDGMV
						CSNRQCVDVKTAY
Unigene27049_NS2A		Zinc metalloproteinase-disintegrin-like atrase-A	184	212	61.7639	AVVQDYSRRTILMASTMAHELGHNMGIHHDKANCRCSHSPCIMSDTISDEPFYEFSSCSV	gi|391359381|sp|D5LMJ3	320-380	[Naja atra]	61	607	NSM_SMP09
						R
CL626.Contig3_NS2A		Zinc metalloproteinase-disintegrin-like atrase-B	1811	771	22.8219	HQGETYFIEPLKLSDSEAHAIYKDENVEEEEEIPKICGVTQTTWESDEPIEKSSQLTNTP	gi|391359383|sp|D6PXE8	136-593	[Naja atra]	458	593	NSM_SMP10
						EQDRYLEDKKYIEFYMVVDNVMYRKYTSKLHVITRRVYEMVNALNTIYRRLNFHIALIGL
						EIWSNGNEIKVQSDVRVTLDLFGEWREKKLLPRKRNDNAQLLTGIDFNGTPVGLAYIGSI
						CNPKTSVAVVQDYSSRTRMVAITMAHEMGHNLGMNHDRGFCTCGFNKCVMSTRRTKPAYQ
						FSSCSVREHQRYLLRDRPQCILNKPLSTDIVSPPICGNYFVEVGEECDCGSPADCQSACC
						NAATCQFKGAETECRVAKDDCDLPELCTGQSAECPTDSLQRNGHPCQNNQGYCYNGKCPT
						LTNQCIALLGPHFTVSPKGCFDLNMRGDDGSFCRMEDGTKIPCAAKDVKCGRLYCTEKNT
						MSCLIPPNPDGIMAEPGTKCGDGMVCSKGQCVDVKTAY
10
5' nucleotidase (5'NUC)
ID	Subtype	Protein ID	gene Length	Read	FPKM	A. acid sequence	Accesion	Coverage	Species	A.acid length	ID length	Identified Protein	Coverage	Full sequences
CL3600.Contig1_NS2A		Ecto-5'-nucleotidase 1	2175	27068	667.134	MPTSRRRCGAQGCRRSALSAMWQLVGAVCFCAALSVAAAGSFKLTILHTNDVHARLEQTS	gi|395455152|sp|U3FYP9	1-569	[Micrurus fulvius]	569	574	NSM_NUC01	Full	13
						RDSGKCSGEDCYGGVARRATKIRQIRASHRNVLLLDAGDQYQGTIWFNYFKGREVVHFMN
						SLRYDAMALGNHEFDNGLNGLLDPLLKNVKFPILSANIRPKGPIASKISGYILPYKIINV
						GSEKVGIIGYTTKETPVLSNPGPYLEFRDEVEELQKHADKLTTLGVNKIIALGHSGFMED
						CRIAQKVKGVDIVVGGHTNTFLYTGSPPSNEVAAGNYPFMQLSDDGRQVPVVQAYAFGKY
						LGYLNVIFDDKGKVIKASGNPILLNKSIQEDPAVKAEISRMKVQLQNYSSQEIGRTIVYL
						NGTTHACRFHECNLGNLICDAVVYNNLRHPDDNEWNHVSMCIVNGGAIRSPIDEQANNGI
						ITLEELTAVLPFGGTFDLLQIKGSTLRQAFEHSVHRHGQGTGELLQVSGIKVVYDLSQKP
						GKRVVSLNVLCTECRVPTYVPLEMEKTYKVLLPSFLAAGGDGYYMLKEDSSNHSSGDLDI
						SIVGNYIKRMGKVFPAMEGRMVFSAGTLF
Unigene29168_NS2A		5' nucleotidase	853	56	3.5193	MTTSWSDRLQNAADLPANMDGHALKKYRREAYHRVFVNRSLAMEKIKCFGFDMDYTLAVY	gi|118151736|sp|A0A024AXW5	1-260	[Micropechis ikaheca]	260	559	NSM_NUC02
						KSPEYESLGFDLTVERLVSIGYPQELLSFVYDPTFPTRGLVFDSLYGNLLKVDAYGNILV
						CAHGFNFMRGPEIREQYPNKFIQRDDTDRFYILNTLFNLPETYLLACLIDFFTNCDRYSS
						CETGFKEGDLFMSFRSMFQDVRDAVDWVHYKGSLKEKTVENLHKYVVKDGKLPLLLSRMN
						EVGKVFLATNSDYKYTDKIM
2
Natriuretic (NP)
ID	Subtype	Protein ID	gene Length	Read	FPKM	A. acid sequence	Accesion	Coverage	Species	A.acid length	ID length	Identified Protein	Coverage	Full sequences
Unigene25068_NS2A		Natriuretic peptide Na-NP	616	5156	448.692	KPPTGLRTSLAALRILGYLRPDSKQSRAARDRMLHPEQQVGGGG	gi|317412168|sp|D9IX97	34-77	[Naja atra]	44	165	NSM_BNP01
CL2371.Contig1_NS2A		Natriuretic peptide Na-NP	1097	2602	127.15	KPPPPPPTAPAALRIIRDLRPNSKQSRATRDQVVHPKPHAGGGSGRDSR	gi|317412168|sp|D9IX97	115-163	[Naja atra]	49	165	NSM_BNP02
2
L-amino-acid oxidase (LAAO)
ID	Subtype	Protein ID	gene Length	Read	FPKM	A. acid sequence	Accesion	Coverage	Species	A.acid length	ID length	Identified Protein	Coverage	Full sequences
CL4047.Contig1_NS2A		L-amino-acid oxidase	2421	11556	255.876	MNVFFIFSLLFLAALESCADDRRSPLEECFQQNDYEEFLEIARNGLKETSNPKHVVVVGA	gi|123916680|sp|A8QL58	1-449	[Naja atra]	514	449	NSM_LAO01	Full	15
						GMAGLSAAYVLAGAGHKVTLLEASERVGGRVITYRNDREGWYVNMGPMRLPERHRIVREY
						IRKFGLQLNEFFQENENAWYYINNIRKRVWEVKKDPSLLKYPVKPSEEGKSASQLYQESL
						TKVIEELKRTNCSYILNKYDSYSTKEYLIKEGNLSRGAVDMIGDLLNEDSSYHLSFMESL
						KSDALFSYEKRFDEIVGGFDQLPISMYQAIAEMVHLNARVIKIQYDAEKVRVTYQTPAKT
						FVTADYVIVCSTSRAARRIYFEPPLPPKKAHALRSIHYRSATKIFLTCSKKFWEADGIHG
						GKSTTDLPSRFIHYPNHNFTSGIGVIMAYVLADDSDFFQALDTKTCADIVINDLSLIHDL
						PKREIQALCYPSIKKWNLDKYTMGSITSFTPYQFQDYFESAAAPVGRIHFAGEYTGRFHG
						WIDSTIMTGLRAARDVNRASQKPSKIRLISDNQL
1
Cobra venom factor
ID	Subtype	Protein ID	gene Length	Read	FPKM	A. acid sequence	Accesion	Coverage	Species	A.acid length	ID length	Identified Protein	Coverage	Full sequences
Unigene370_NS2A		Cobra venom factor	7444	30175	217.299	MEGMALYLVAALLIGFPGSSHGALYTLITPAVLRTDTEEQILVEAHGDNTPKQLDIFVHD	gi|54035743|sp|Q91132	1-1642	[Naja kouthia]	1646	1642	NSM_CVF01	Full	16
						FPRKQKTLFQTRVDMNPAGGMLVTPTIEIPANEVSTDSRQNQYVVVQVTGPQVRLEKVVL
						LSYPSSFLFIQTDKGIYTPGSPVLYRVFSMDHNTSKMNKTVIVEFQTPEGILVSSNSVDL
						NFFWPYNLPDLVSLGTWRIVAKYEHSPENYTAYFDVRKYVLPSFEVRLQPSEKFFYIDGN
						ENFHVSITARYLYGEEVEGVAFVLFGVKIDDAKKSIPDSLMRIPIIDGDGKATLKRDTFR
						SRFPNLNELVGHTLYASVTVMTESGSDMVVTEQSGIHIVTSPYQIHFTKTPKYFKPGMPY
						ELTVYVTNPDGSPAAHVPVVSEAIHSEGTTLSDGTAKLNLNTPLNAQSLPITVRTNHGDL
						PRERQAIKSMTATAYQTQGGSGNYLHVAITSTEIKPGDNLPVNFNVKGNANSLNQIKYFT
						YLILTKGKIFKVGRQPRGDGQNLVTMNLHITPDLIPSFRFVAYYQVGNNEIVADSVWVDV
						KDTCMGTLVVKGASSRDNRIQKPGAAVKIKLEGDPGARVGLVAVDKAVYVLNDKYKISQA
						KIWDTIEKSDFGCTAGSGQNNLGVFEDAGLALTTSTNLNTKQRSAAKCPQPANRRRRSSV
						LLLDSKASKAAEFQDQDLSKCCEDVMHENPMGYTCEKRAKYIQEGDACKAAFLECCRYIK
						GVRDENQRESELFLARDDNEDGFIADSDIISRSDFPESWLWLTKDLTKEPNSQGISSKTM
						SFYLRDSITTWVVLAVSFTPTKGICVAEPYEIRVMKVFFIDLQMPYSVVKNEQVEIRAIL
						HNYVNEDIYVRVELLYNPAFCSASTKGQRYRQQFPINALSSRAVPFVIVPLEQGLHDVEV
						TASVRGELASDGVRKKLKVVPEGVQKSIVTIIKLDPRAKGVGGTQREVVKARKLDDKVPD
						TEIETKIIIQGDPVAQIIENSIDGSKLNHLIITPSGCGEQNMIRMTAPVIATYYLDTTEQ
						WETLGINRRTEAVNQIMTGYAQQMVYKKADHSYAAFTNRASSSWLTAYVVKVFAMAAKMV
						AGISHEIICGGVRWLILNRQQPDGAFKENAPVLSGTMQGGIQGAEEEVYLTAFILVALLE
						SKTICNDYVNSLDSSIKKATNYLLKKYEKLQRPYTTALTAYALAAADQLNDDRVLMAAST
						GRDHWEEYNAHTHNIEGTSYALLALLKMKKFDQTGPIVRWLTDQNFYGGTYGQTQATVMA
						FQALAEYEIQMPTHKDLNLDITIELPDREVPIRYRINYENALLARTVETKLNQDFTVTAS
						GDGKATMTILTFYNAQLQEKANVCNKFHLNVSVENIHLNAMGASGALMLKICTRYLGEVD
						STMTIIDISMLTGFLPDAEDLTRISRGVDRYISRYEVDNNMAQKVAVIIYLDKVSHSEDE
						CLQFKILKHFEVGFIQPGSVKVYSYYNLDEKCTKFYHPDKGTGLLNKICVGNVCRCAGET
						CSSLNHQERIDVPLQIEKACETNVDYVYKTKLLRIEEQDGNDIYVMDVLEVIKQGTDENP
						RAKTHQYISQRKCQGALNLKVNDDYLIWGSRSDLLPTKDKISYIITKNTRIERWPHEDEC
						QEEEFQKLCDDFAQFSFTLTVFGCPT
Unigene26881_NS2A		Cobra venom factor	2195	768	18.7561	ETCSSLNHQERIDVPLQIEKACETNVDYVYKTKLLRIEEQDGNDIYVMDVLEVIKQGTDE	gi|54035743|sp|Q91132	1495-1642	[Naja kaouthia]	148	1642	NSM_CVF02
						NPRAKTHQYISQRKCQGALNLKVNDDYLIWGSRSDLLPTKDKISYIITKNTRIERWPHED
						ECQEEEFQKLCDDFAQFSFTLTVFGCPT
Unigene26882_NS2A		Cobra venom factor	3339	287	4.6077	ETCSSLNHQERIDVPLQIEKACETNVDYVYKTKLLRIEEQDGNDIYVMDVLEVIKQGTDE	gi|54035743|sp|Q91132	1495-1642	[Naja kaouthia]	148	1642
						NPRAKTHQYISQRKCQGALNLKVNDDYLIWGSRSDLLPTKDKISYIITKNTRIERWPHED
						ECQEEEFQKLCDDFAQFSFTLTVFGCPT
3
Kunitz-type serine protease inhibitor (KSPI)
ID	Subtype	Protein ID	gene Length	Read	FPKM	A. acid sequence	Accesion	Coverage	Species	A.acid length	ID length	Identified Protein	Coverage	Full sequences
Unigene17800_NS2A		Putative Kunitz-type serine protease inhibitor	2271	4152	98.0069	MRREESLALLITLAATLAAAESPPDRCHSPKTVGPCRASFHRWWYNATSQLCQKFIFGGC	gi|239977313|sp|B2BS84	1-252	[Austrelaps labialis]	249	252	NSM_KPI01	Full	22
						KSNANNFISEQDCFQTCIRGGAAEATVVPSGPATEVITPRAGHPPEAYENRPGFREFCAA
						PRVVGPCRASFLRWYFDLESRMCKMFIYGGCHGNKNNYLFEEHCWSQCTEITEEPGDTGA
						HSRPASEPFSFSTRAMVLAVLLAILVTILLGSMGVFFVKICRKNPELSVGTVWSTLDDKE
						YLMSNAYTL
Unigene25272_NS2A		Kunitz-type protease inhibitor	2447	1868	40.9222	MGRSRSQLQAGLLVTWFFLAGLVLGQEQNGEGASFGETCLAQFTPGFPEFVLDTNASVEN	gi|327280190|sp|U3FZD6	1-511	[Micrurus fulvius]	513	511	NSM_KPI02	Full	23
						GATFLASPPVGSSRDCVRACCKNPDCNLALVEQSPGEDSNGIQSCFLLDCLYDQALVCRF
						AKKDGFLNYVRREVYNAYATMRNLGNRDDLPPKAKAWMDVKVQPKDEPVILNGSESTDDN
						GIVNYEWTLLSGDSSVVMEKENDIMKLSNLNEGIYVFQFTVTDTADQQHSINITVTVLNS
						DHTVDHCLAPYKVGRCRGSFHRWYYNPEIGQCQGFIFGGCNPNKNNYVRKEECDLACKNV
						QGAVEKRQEPTCNGNCLPLHFKCEDGCCIDRALECDETPDCQDGSDEKSCDSYIQGFDKL
						QKINTSAKSYCVDMPDTGPCEESIPRWYYNPSTEKCGRFTYGGCEGNKNNFEQEETCMKS
						CRGITKQHMIDQRWRGYEYQQASLSAFEVAIAVLLCVCILIALVVLGYFFLKNRKTYRRR
						RQPPTAANSTLSSVLSTAEDTEHLVYNSTTKPI
2
Aminopeptidase (AP)
ID	Subtype	Protein ID	gene Length	Read	FPKM	A. acid sequence	Accesion	Coverage	Species	A.acid length	ID length	Identified Protein	Coverage	Full sequences
Unigene110_NS2A		Aminopeptidase	3705	7686	111.206	MAKGFFISKSLGIVGIVLGLGAVATIIALSVVYSQEKQRADNAVANQGPSSTIKAGATIA	gi|211926750|sp|U3FZS8	1-993	[Micrurus fulvius]	1000	993	NSM_AP01	Full	24
						NTAQATMTGATRATMTGATRATTAGATRATTAGANSTITTKPLEPWDHFRLPKTLMPTFY
						SISLQPILTAITPDFYIFKGTSTVEFQCKQPTDLILIHSKKLNYTEQETFHASLKGIDAV
						APAIEKTWLEEKTEYLVVKLKEKLQQDKTYHLHTIFTGELADDLAGFYRSTYMEGGVTKL
						VATTQMQAADARKAFPCFDEPAMKANFSITLIYLPGYKALSNMPAKKTEEVTVNGSIWMQ
						TEFEPTLKMSTYLLAFIVSQFENVSAIQNNTLIQIWGRPTSIKEGQGDYALRVSWPILNF
						FQEEYKVPYPLERLDQVALPDFNAGAMENWGLITYRESALLFDSNFSSIGNKERIVTVIA
						HEVAHQWFGNLVTLEWWNDLWLNEGFASYVEYLGANAAESTWNIKDLIVPNDVYRVMAID
						ALASSHPLSSPAEEVNTPAQISEVFDAISYSKGAAVIRMLSEFLTEPVFREGLKSYFETY
						QYKNTVCDDLWRELQKVVTKNNMNLPDAVKTIMDRWTLQMGFPVLTVNTATGTITQKHFL
						LDPESPVERPSQFNYIWIVPVSWLSTGREAEMYWLTETSAQNANFSISADPAQWLLLNIN
						VVGYFRVNYDLANWKKLMSQLNVDLQKIPVLNRAQIIDDAFNLARAKYVGTDLALNTTCY
						LAQEREYLPWDTALDNLDYFRLMFDRSEVYGPMQKYIRKQVTPLFDHFGNVTHNWTKIPD
						DLMNQYNQILAIRTACFYDVPECNELASSWFEAWKANPTVNRIPPNLRSAIYCSAIRTGG
						QEAWDFVWMMFLQPQVISEADRLRSALTCSQVPWLLQRYLQYTLNSSLIRRQDATSTINS
						IASNVVGQSLAWDFVRMNWRTLFQQFGGSSFSFSSLIQSVTKRFASPFELQQLEQFKKDN
						ADVGFGSATRALEQALERTKANIKWVAENKPLVMQWFEDN
1
Phospholipase B
ID	Subtype	Protein ID	gene Length	Read	FPKM	A. acid sequence	Accesion	Coverage	Species	A.acid length	ID length	Identified Protein	Coverage	Full sequences
Unigene7890_NS2A		Phospholipase-B 81	1844	3172	92.2123	MVRFGSAASSDNRRQRRWSWYCGGLLLLWAVTETRADVHYATVYWLKAEKSFQIKDLLDR	gi|449061871|sp|F8J2D3	1-553	[Drysdalia coronoides]	553	553	NSM_PLB01	Full	25
						NGDAYGYYNDTVQSTGWGILEIKAGYGSQLVSNEILMYAAGFLEGYLTASHMSDHITNLY
						HQLIKNVIIEQKVKDFMQKQDEWTRQQIKNNKDDPFWRNAGYIIAQLDGLYMGNLEWAKR
						HKRTPLTEFEVSFLNAIGDLLDVIPALSPESRNNDFLSMSEVSNMYQWDMGHCSALIKVL
						PGYENIYFAHSSWFTYAATLRIFKHWDFRITDPQTKTGRASFSSYPGLLISLDDFYMLGS
						GLIMLQTTNSVFNLSLLKQVVPESLLAWERVRIANMMADSGKTWAQTFEKQNSGTYNNQY
						MILDTKKIKLRRSIEDGTLYIIEQVPNLVEYSDQTTILRKGYWPSYNIPFHNAIYNMSGY
						REYVQKYGLDFSYEMAPRAKIFRRDQGKVTDIESMKHIMRYNNYKKDPYAKHNPCNTICC
						RQDLNYKTPVPAGCYDSKVADINMAAKFTVYAINGPPVEKGLPIFSWVHFNKTTHQGLPE
						SYNFDFVTMKPVL
1
Cystatin
ID	Subtype	Protein ID	gene Length	Read	FPKM	A. acid sequence	Accesion	Coverage	Species	A.acid length	ID length	Identified Protein	Coverage	Full sequences
Unigene27113_NS2A		Cystatin	741	470	34.0013	LGAACGGKMALLRGLLVCSVLLLSCICKQALGTRLIGGREDASPEEPDVRAALQFAMNDY	gi|130485692|sp|V8NX38	28-170	[Ophiophagus hannah]	143	171	NSM_CYS01
						NRGSNDMYASRVSEVVQVQKQIVSGIKYYFTVKIGRTVCRKESSDLENCAFHSTPKLAQT
						MTCTFEVYNIPWRNFISLLKSSC
Unigene20970_NS2A		Cystatin	1009	287	15.2478	LLMLSPQLLRVNAEDLYDAPINHPYVQKALAFAVERYNLDNEESANYFKVMQVLKTQWKV	gi|82132971|sp|A0A098LYB6	27-136	[Opheodrys aestivus]	113	152	NSM_CYS02
						SSRVEYHLTVELVKTTCKKEIGKIKQYKKIQECKVLRGNHKRPNCHFAVVPHP
CL1463.Contig3_NS2A		Cystatin	1031	279	14.5065	LLMLSPQLLRVNAEDLYDAPINHPYVQKALAFAVERYNLDNEESANYFKVMQVLKTQWKV	gi|82132971|sp|A0A098LYB6	27-136	[Opheodrys aestivus]	113	152
						SSRVEYHLTVELVKTTCKKEIGKIKQYKKIQECKVLRGNHKRPNCHFAVVPHP
CL1463.Contig1_NS2A		Cystatin	1001	165	8.8362	LLMLSPQLLRVNAEDLYDAPINHPYVQKALAFAVERYNLDNEESANYFKVSSRVEYHLTV	gi|82132971|sp|A0A098LYB6	27-136	[Opheodrys aestivus]	103	152	NSM_CYS03
						ELVKTTCKKEIGKIKQYKKIQECKVLRGNHKRPNCHFAVVPHP
Unigene20968_NS2A		Cystatin	979	123	6.735	LLMLSPQLLRVNAEDLYDAPINHPYVQKALAFAVERYNLDNEESANYFKVSSRVEYHLTV	gi|82132971|sp|A0A098LYB6	27-136	[Opheodrys aestivus]	103	152
						ELVKTTCKKEIGKIKQYKKIQECKVLRGNHKRPNCHFAVVPHP
5
Vascular endothelial growth factor (VEGF)
ID	Subtype	Protein ID	gene Length	Read	FPKM	A. acid sequence	Accesion	Coverage	Species	A.acid length	ID length	Identified Protein	Coverage	Full sequences
Unigene19123_NS2A		Vascular endothelial growth factor 2	2256	2835	67.3644	MHLLGLFSLGCYLAAAAVVLLVAREPAIAAAYESGQGYYEEEPDFGEAKNYANKELEEQL	gi|327273843|sp|U3FAK1	1-421	[Micrurus fulvius]	421	421	NSM_VGF01	Full	27
						RSVSSVDELMTVLYPEYWKMFKCQLRKGGWPHREQSNFDGRTGDSNPIKFAAAHYNTEIL
						KSIDNEWRKTQCMPREVTVDVGKESGATTNIFFKPPCVSVHRCGGCCNSEGLQCMNISTS
						YVSKTLFEITVPLSHGPKPVTISFANHTSCRCMSKLDVYRQVHSIIRRSLPVIQAQCQIT
						NKTCPKSHIWNNHLCRCLAQHDFSFSSYPPDTDTAEGYHDICGSNKELDEETCQCVCKGG
						VTPSSCGIHKELDRTSCQCTCKNKLLPSSCGLNKEFDEEKCQCVCKRTCPKHQPLNPTKC
						ICECVESPNKCFLKGERFHHQTCSCYRRPCTVRKKRCDSGFYYSEEVCRCVPTYWKLPLI
						N
CL1348.Contig7_NS2A		Vascular endothelial growth factor A	714	19	1.4265	RKSKRGKGKGQKRKRKRARYKPQNFHCEPCSERRKHLYKQDPLTCKCSCKFTDSRCKSKQ	gi|54036551|sp|A0A098LYD7	142-216	[Opheodrys aestivus]	75	216	NSM_VGF02
						LELNERTCRCEKPRR
2
Dipeptidylpeptidase IV (DPP IV)
ID	Subtype	Protein ID	gene Length	Read	FPKM	A. acid sequence	Accesion	Coverage	Species	A.acid length	ID length	Identified Protein	Coverage	Full sequences
Unigene23383_NS2A		Dipeptidyl peptidase 4	4147	2919	37.7326	MKTVLKCLLGLLALGVIITAIVVPIVLLTRDDTDTRRKFTLEDYLNNDFQYKSYNVRWMS	gi|148372359|sp|V8P9G9	1-753	[Ophiophagus hannah]	753	754	NSM_DPP01	Full	28
						GHEYVYTNQNNVFLYNIDDGKESIILSNNTLEDWNNSVAILSPDKKFALLRYNYEKVWRH
						SYTASYHIYDLNNRTIITENPLPETIQYISWSPAGHKLAYVYSNNIYVKTTPNAKPVEIT
						ENGAENKILNGLSDWVYEEEMFGTHCALWWSPNGSFLAFAEINDTEVPLIEYSFYSEDTL
						QYPKTIKIPYPKAGAINPTIRLFVVNILALPEKNISKIVAPSSITSGDHYLSVVTWVTDE
						RICLQWLRRIQNFSVLTICDYSSGVWQCPKDREHLEESKTGWVGRFQPSEPYFASDKISY
						YRIISDSQGYKHIHYTDSTGKVKPITSGKWEVINIAAVTNNSLYFISNEFDGRPGGRHLY
						KVDLKQDLKKTCITCDSNEEACQYFSVSFSTDARYYKLNCYGPGLPYFTLQNSSTDKAIK
						ILENNDNLKNVLKEIQMPSKRLRNITLHGQTYWYQMILPPNFDESKKYPLLIDVYAGPCS
						QKADAAFRINWSTYLASSEGIIVASFDGRGSGFQGDKILHAIYRRLGTYEVEDQISAAKL
						FSEMSFVDKDKMAIWGWSYGGYVTSMVLGAGSDVFKCGIAVAPVSRWQYYDSIYTERYMG
						LPEKNDNLHFYENSTVMARAKNFESVGYLLIHGTADDNVHFQQAAQISKALVDAQVDFQA
						MWYTDKDHGIDGHAHNHIYHHMSHFIKQCFKLP
1
Neprilysin
ID	Subtype	Protein ID	gene Length	Read	FPKM	A. acid sequence	Accesion	Coverage	Species	A.acid length	ID length	Identified Protein	Coverage	Full sequences
Unigene19363_NS2A		Neprilysin	4622	3027	35.1074	MAKSESQMDITEMNSPKPKRKLRWSPLEIGLAAVVLLLAVVAITMIILYATYDDGICKTS	gi|327266865|sp|A0A0B8RU83	1-750	[Boiga irregularis]	750	750	NSM_NP01	Full	29
						DCIKSAARIIENMDTAAEPCNNFYQYACGGWLKKHIIPETSSRYSNFDILRDELEVVLKD
						VLEKKDSNDIEAVAKAKMLYRSCINETAINSKKGKPLINLMTNISEWPIAADNWDLNHGS
						TWSAEESIAELNFQFGRKVIINMFVGTDDKNSLQHILHVDQPRLGLPSRDYYECTGLYTE
						ACSAYISFMTSVAKLIRQERKLSINDTEISTEVERIMALEKEIASITTKDEDRNDPLLLY
						HKMKLSDLQKNFSFEINNQTFDWLKFVNYIMKTVAIEVKNTEDIIVYAPEYLIKLKSVIC
						NYTAREIQNYISWRYIMDMVSSLSRDYKDTRNNFRKVLYGTTSDAAIWRRCANYVNSIMG
						NAVGRLYVQEAFAGESKHVVQEMITQIREVFIKTLEELSWMDAETKKKAEDKAVAIKERI
						GYPDEILTNTEKLNKEYQGLTYKEEEYFENLIENLRFAQKERLKKLREKVDKDEWITGAA
						VVNAFYSPSRNQIVFPAGILQPPFFSASQPKSLNFGGIGMVIGHEITHGFDDNGRNFNAE
						GDLIDWWSQESANNFKSQSQCMIYQYGNFSWDLAAGQNLSGINTLGENIADNGGIRQAYR
						AYESYVQKNGEEKRLPGLDLNHKQLFFLNFAQVWCGTYRPEYAVNSIKTDVHSPGKFRVL
						GSLQNNLEFSEAFKCTDKDYMDPVKKCRVW
1
Hyaluronidase
ID	Subtype	Protein ID	gene Length	Read	FPKM	A. acid sequence	Accesion	Coverage	Species	A.acid length	ID length	Identified Protein	Coverage	Full sequences
Unigene452_NS2A		Hyaluronidase	2609	532	10.9309	MCHLWIKCLATWILLKRFNGVHVMQARAPMYPNEPFLVFWNAPTTQCQLRYKVDLDLKTF	gi|425936136|sp|A0A194APD1	1-447	[Micrurus tener]	449	447	NSM_HY01	Full	30
						HIVPNAKESLSGSAVTIFYPTQLGLYPHIDDHGHFVHGIIPQNESITKHLNKTKSDINHM
						IPLKTFHGLGVIDWENWRPQWDRNWGSKNVYRTRSIQFAKQLHPELSEGTIKRLAKQEYE
						KAGKHFMRDTLLLAENMRPGGFWGYYLYPDCYNYNYKKNPEQYTGKCPKLEILRNDQLLW
						LWRDSTALFPSIYLEIILKSSANALKFVHHRLEESMRIASMARKDYALPVFVYARPFYAY
						TFEPLTKEDLVSTVGETAAMGAAGIVFWGSMQYASTIESCQRVKDYMNGPFGHYIFNVTS
						AAKICSHFLCKKKGRCVRKHSDSNAFLHLFPESFRIMVHANATHKKAFVKGKLKLENLRY
						LRKNFMCQCYQGWKGLYCEEHYKKKGNKI
Unigene449_NS2A		Hyaluronidase	4462	719	8.6381	MCHLWIKCLATWILLKRFNGVHVMQARAPMYPNEPFLVFWNAPTTQCQLRYKVDLDLKTF	gi|425936136|sp|A0A194APD1	1-447	[Micrurus tener]	449	447		Full	31
						HIVPNAKESLSGSAVTIFYPTQLGLYPHIDDHGHFVHGIIPQNESITKHLNKTKSDINHM
						IPLKTFHGLGVIDWENWRPQWDRNWGSKNVYRTRSIQFAKQLHPELSEGTIKRLAKQEYE
						KAGKHFMRDTLLLAENMRPGGFWGYYLYPDCYNYNYKKNPEQYTGKCPKLEILRNDQLLW
						LWRDSTALFPSIYLEIILKSSANALKFVHHRLEESMRIASMARKDYALPVFVYARPFYAY
						TFEPLTKEDLVSTVGETAAMGAAGIVFWGSMQYASTIESCQRVKDYMNGPFGHYIFNVTS
						AAKICSHFLCKKKGRCVRKHSDSNAFLHLFPESFRIMVHANATHKKAFVKGKLKLENLRY
						LRKNFMCQCYQGWKGLYCEEHYKKKGNKI
Unigene451_NS2A		Hyaluronidase	4810	551	6.1408	MCHLWIKCLATWILLKRFNGVHVMQARAPMYPNEPFLVFWNAPTTQCQLRYKVDLDLKTF	gi|425936136|sp|A0A194APD1	1-447	[Micrurus tener]	449	447		Full	32
						HIVPNAKESLSGSAVTIFYPTQLGLYPHIDDHGHFVHGIIPQNESITKHLNKTKSDINHM
						IPLKTFHGLGVIDWENWRPQWDRNWGSKNVYRTRSIQFAKQLHPELSEGTIKRLAKQEYE
						KAGKHFMRDTLLLAENMRPGGFWGYYLYPDCYNYNYKKNPEQYTGKCPKLEILRNDQLLW
						LWRDSTALFPSIYLEIILKSSANALKFVHHRLEESMRIASMARKDYALPVFVYARPFYAY
						TFEPLTKEDLVSTVGETAAMGAAGIVFWGSMQYASTIESCQRVKDYMNGPFGHYIFNVTS
						AAKICSHFLCKKKGRCVRKHSDSNAFLHLFPESFRIMVHANATHKKAFVKGKLKLENLRY
						LRKNFMCQCYQGWKGLYCEEHYKKKGNKI
Unigene450_NS2A		Hyaluronidase	5325	200	2.0134	MCHLWIKCLATWILLKRFNGVHVMQARAPMYPNEPFLVFWNAPTTQCQLRYKVDLDLKTF	gi|425936136|sp|A0A194APD1	1-447	[Micrurus tener]	449	447		Full	33
						HIVPNAKESLSGSAVTIFYPTQLGLYPHIDDHGHFVHGIIPQNESITKHLNKTKSDINHM
						IPLKTFHGLGVIDWENWRPQWDRNWGSKNVYRTRSIQFAKQLHPELSEGTIKRLAKQEYE
						KAGKHFMRDTLLLAENMRPGGFWGYYLYPDCYNYNYKKNPEQYTGKCPKLEILRNDQLLW
						LWRDSTALFPSIYLEIILKSSANALKFVHHRLEESMRIASMARKDYALPVFVYARPFYAY
						TFEPLTKEDLVSTVGETAAMGAAGIVFWGSMQYASTIESCQRVKDYMNGPFGHYIFNVTS
						AAKICSHFLCKKKGRCVRKHSDSNAFLHLFPESFRIMVHANATHKKAFVKGKLKLENLRY
						LRKNFMCQCYQGWKGLYCEEHYKKKGNKI
4
Phosphodiesterase (PDE)
ID	Subtype	Protein ID	gene Length	Read	FPKM	A. acid sequence	Accesion	Coverage	Species	A.acid length	ID length	Identified Protein	Coverage	Full sequences
CL2341.Contig1_NS2A		Snake venom phosphodiesterase (PDE)	3079	676	11.7694	KKVLFISLVAVALGLGLGLGLKQSKQPLESCRNRCNETFSEELSYCSCDNKCTERKACCW	gi|338855302|sp|A0A2D0TC04	1-830	[Naja atra]	850	830	NSM_PDE01	Full	34
						DYQDICVLPTQSWSCNKLRCGEKRMANVLCSCSEDCLTKKDCCTDYKSICKRETSWLKDQ
						CASSSASQCPEGFDQSPLILFSMDGFRAEYLETWDTLMPNINKLKTCGTHAKYMRAVYPT
						KTFVNHYTIVTGLYAETHGIIDNNMYDVKLNQNFSLSGSNMRNAAWWGGQPIWHTASYQG
						LKAATYFWPGSEVKINGSYPTIYKVYNKSTPFEARVMEVLKWLDLPKAKRPDFSTLYIEE
						PDTTGHKFGPVSGQVIKSLQMADRTLGMLMEGLKQRNLHNCVNLILLADHGMEAISCNRL
						EYMTDYFNTVDFFMYEGAAPRIRSKNVPKDFYTFDSEAIVKKLTCRKPKQHFKAYLAKDL
						PKRLHFANNIRIDKVNLMVDRQWLAVRNKKYKYCSGGTHGYDNEFKSMEAIFLAHGPGFK
						EKTEVTSFENIEVYNLMCDLLKLKPAPNNGTHGSLNHLLKNPFYNPSPAKEQSLPLYCLF
						GPVPSPDVSGCKCSSITDLEAVNQRLNLIDQAKMQSEADNLPYGRPHVLQHSKYCLLHQT
						KYISAYSQDILMPLWNSYTISKSLVKPTSAPPSASDCLRLDVRIPTVQSQTCSNYQPDLA
						ITPGFLYPPDFSSSGPEQYDALITSNIVPMYKEFARLWNYFHSTLLPKYATERNGLNVIS
						GPIFDYNYDGHFDPYDTIDQYVNNTKIPIPTHYFVVLTSCENSTKTPLNCPPGSLKVLSF
						ILPHRPDNSESCADKSPDNLWVEERMQTHTARVRDVELLTGLDFYSALKQPLSETLRLKT
						FLPIFINSVN
CL2341.Contig2_NS2A		Snake venom phosphodiesterase (PDE)	3316	370	5.9814	VLFISLVAVALGLGLGLGLKQSKQPLESCRNRCNETFSEELSYCSCDNKCTERKACCWDY	gi|338855302|sp|A0A2D0TC04	1-830	[Naja atra]	848	830	NSM_PDE02	Full	35
						QDICVLPTQSWSCNKLRCGEKRMANVLCSCSEDCLTKKDCCTDYKSICKRETSWLKDQCA
						SSSASQCPEGFDQSPLILFSMDGFRAEYLETWDTLMPNINKLKTCGTHAKYMRAVYPTKT
						FVNHYTIVTGLYAETHGIIDNNMYDVKLNQNFSLSGSNMRNAAWWGGQPIWHTASYQGLK
						AATYFWPGSEVKINGSYPTIYKVYNKSTPFEARVMEVLKWLDLPKAKRPDFSTLYIEEPD
						TTGHKFGPVSGQVIKSLQMADRTLGMLMEGLKQRNLHNCVNLILLADHGMEAISCNRLEY
						MTDYFNTVDFFMYEGAAPRIRSKNVPKDFYTFDSEAIVKKLTCRKPKQHFKAYLAKDLPK
						RLHFANNIRIDKVNLMVDRQWLAVRNKKYKYCSGGTHGYDNEFKSMEAIFLAHGPGFKEK
						TEVTSFENIEVYNLMCDLLKLKPAPNNGTHGSLNHLLKNPFYNPSPAKEQSLPLYCLFGP
						VPSPDVSGCKCSSITDLEAVNQRLNLIDQAKMQSEADNLPYGRPHVLQHSKYCLLHQTKY
						ISAYSQDILMPLWNSYTISKSLVKPTSAPPSASDCLRLDVRIPTVQSQTCSNYQPDLAIT
						PGFLYPPDFSSSGPEQYDALITSNIVPMYKEFARLWNYFHSTLLPKYATERNGLNVISGP
						IFDYNYDGHFDPYDTIDQYVNNTKIPIPTHYFVVLTSCENSTKTPLNCPPGSLKVLSFIL
						PHRPDNSESCADKSPDNLWVEERMQTHTARVRDVELLTGLDFYSALKQPLSETLRLKTFL
						PIFINSVN
2
Snake venom serine protease (SVSP)
ID	Subtype	Protein ID	gene Length	Read	FPKM	A. acid sequence	Accesion	Coverage	Species	A.acid length	ID length	Identified Protein	Coverage	Full sequences
Unigene20120_NS2A		Serine protease HTRA1	2014	201	5.35	FLLLLPGASAQAFGRRYEERACPDLCDRARCPEVPAECAGSGQTLDSCGCCPVCAAQEGE	gi|327267756|sp|A0A0B8RTL3	18-488	[Boiga irregularis]	471	489	NSM_SSP01	Full	36
						SCGGSPYGEPSCAEGLLCVLSPGGPGVAASATVRRRAKAGHCVCAGNEPVCGSDGRSYGN
						LCQLRTASQRSESQHQPPVIAIQRGACGQGHEDPNSLRYKYNFIADVVEKIAPAVVHIEL
						FRRLPFTKREVPAASGSGFIVSEDGLIVTNAHVVTNKNRVKVELKNGVTYDAKIKDIDEK
						ADIALIKIDTQRKLPVLLLGRSAELRPGEFVVAIGSPFSLQNTVTTGIVSTTQRGGKELG
						LRNSDMDYIQTDAIINYGNSGGPLVNLDGEVIGINTLKVTAGISFAIPSDKIKKFLTESH
						DRQSKGKTVTKKKYIGIRMMSLSQGKAKELKERYEDFPDVNSGAYIIEVIPDTPAEIGGL
						KENDVIISINGQPIISANDVSDIIKKDSTLSMVVRRGNEDIILTVIPDEID
Unigene11197_NS2A		Serine protease 23	1366	113	4.4345	LLLLWIVKGVVPSHPHGKPTWPTYKVPIILPQLTIPLDKPHFDAKAQLEVVSPCGPSCHK	gi|327269241|sp|V8N8N4	8-372	[Ophiophagus hannah]	365	372	NSM_SSP02	Full	37
						RSPLPTYEEVKDYLSYETLYSNGSRTETEVGIYIVSRTNTGGQSRSRTKRQIYGYDTRFS
						IFGKDFLLNYPFSTSVKLSTGCTGTLVAEKHVLTAAHCIHDGKSYVKGAKKLRVGFLRPK
						PKDGIKRTNRSSTLEPEKMKFQWIRVKRTQVPKGWIKGNANDIGMDYDYALLELKKPHKR
						KFMKIGVSPTARQLPKGRIHFSGYDNDRPGNLVYRFCDVKDETYDLLYQQCDAQPGASGS
						GVYVRMWKRQNHKWERKIIGIFSGHQWVDTNGSSQEYNVAVRITPLKYAQICFWITGNYQ
						QCRDG
2
														37
60					1.23055e+06

## Sheet: Toxin summarized
Three finger toxin (3FTx)
ID	Protein ID	Subtype	gene Length	Read	FPKM		Accesion	Identified Protein	Coverage	Full sequences
CL1542.Contig1_NS2A	Cytotoxin 2a	S-3FTx	518	8659691	896167		gi|41688523|sp|Q9PST4	NSM_FTX01	Full	1
Unigene17996_NS2A	Neurotoxin homolog NL1	S-3FTx	417	19770	2541.48		gi|46397021|sp|Q9DEQ3	NSM_FTX02	Full	2
Unigene495_NS2A	Cardiotoxin 7	S-3FTx	259	5484	1135.05		gi|2500805|sp|Q91996	NSM_FTX03
CL2593.Contig1_NS2A	Cardiotoxin 7	S-3FTx	417	633	81.3737		gi|2500805|sp|Q91996	NSM_FTX04
CL1070.Contig1_NS2A	Muscarinic toxin-like protein 1	S-3FTx	155	144	49.8021		gi|12230754|sp|P82462	NSM_FTX05
Unigene26900_NS2A	Long neurotoxin 7	L-3FTx	287	323589	60440.5		gi|46396133|sp|O42257	NSM_FTX06	Full	3
Unigene17969_NS2A	Alpha-neurotoxin NTX-4	L-3FTx	293	222261	40664.2		gi|46396137|sp|O57327	NSM_FTX07	Full	4
CL2593.Contig2_NS2A	Long neurotoxin-like OH-31	L-3FTx	190	282	79.5631		gi|82193158|sp|Q53B55	NSM_FTX08
CL2593.Contig3_NS2A	Long neurotoxin-like OH-31	L-3FTx	158	185	62.767		gi|82193158|sp|Q53B55
Unigene19729_NS2A	Weak neurotoxin 5	NC-3FTx	281	628526	119904		gi|46396670|sp|O42255	NSM_FTX09
10					1.12113e+06					4
Phospholipase A2
ID	Protein ID	Subtype	gene Length	Read	FPKM		Accesion	Identified Protein	Coverage	Full sequences
CL3683.Contig1_NS2A	Acidic phospholipase A2 C		978	1658770	90920.9		gi|25453163|sp|Q92086	NSM_PLA01	Full	1
CL3683.Contig2_NS2A	Phospholipase A2 GL16-1		260	1867	384.935		gi|25453145|sp|Q8JFB2	NSM_PLA02
2					91305.8					5
CRISP
ID	Protein ID	Subtype	gene Length	Read	FPKM		Accesion	Identified Protein	Coverage	Full sequences
CL2736.Contig1_NS2A	Cysteine-rich venom protein natrin-1		1380	99904	3880.79		gi|48428837|sp|Q7T1K6	NSM_CRP01	Full	1
CL2736.Contig2_NS2A	Cysteine-rich venom protein natrin-2		255	420	88.2929		gi|48428841|sp|Q7ZZN8	NSM_CRP02
Unigene18560_NS2A	Cysteine-rich venom protein kaouthin-2		200	267	71.5645		gi|197726031|sp|P84808	NSM_CRP03
CL3165.Contig1_NS2A	Cysteine-rich venom protein natrin-2		457	545	63.9288		gi|48428841|sp|Q7ZZN8	NSM_CRP04
4					4104.58					6
Nerve growth factor (NGF)
ID	Protein ID	Subtype	gene Length	Read	FPKM		Accesion	Identified Protein	Coverage	Full sequences
CL927.Contig1_NS2A	Venom nerve growth factor 2		1134	81214	3839.14		gi|11275218|sp|Q5YF89	NSM_NGF01	Full	1
CL927.Contig2_NS2A	Venom nerve growth factor 1		181	20	5.9234		gi|82080592|sp|Q5YF90	NSM_NGF02
2					3845.07					7
Vespryn
ID	Protein ID	Subtype	gene Length	Read	FPKM		Accesion	Identified Protein	Coverage	Full sequences
CL118.Contig3_NS2A	Thaicobrin		1816	102607	3028.85		gi|116242842|sp|P82885	NSM_VES01	Full	1
1					3028.85					8
Snake venom C-type/lectin-like protein (snaclec)
ID	Protein ID	Subtype	gene Length	Read	FPKM		Accesion	Identified Protein	Coverage	Full sequences
Unigene19981_NS2A	C-type lectin BfL-1		913	45222	2655.19		gi|75570172|sp|Q90WI8	NSM_SCL01	Full	1
Unigene7724_NS2A	C-type lectin BfL-2		530	85	8.5972		gi|75570171|sp|Q90WI7	NSM_SCL02
2					2663.79					9
Snake venom metalloproteinase (SVMP)
ID	Protein ID	Subtype	gene Length	Read	FPKM		Accesion	Identified Protein	Coverage	Full sequences
CL626.Contig11_NS2A	Snake venom metalloproteinase-disintegrin-like mocarhagin		229	1833	429.085		gi|172046653|sp|Q10749	NSM_SMP01
CL626.Contig7_NS2A	Zinc metalloproteinase-disintegrin-like cobrin		224	1506	360.407		gi|82223366|sp|Q9PVK7	NSM_SMP02
CL626.Contig2_NS2A	Zinc metalloproteinase-disintegrin-like cobrin		1724	10448	324.872		gi|391359383|sp|Q9PVK7	NSM_SMP03
CL626.Contig12_NS2A	Carinatease-1		256	1269	265.728		gi|145982754|sp|B5KFV1	NSM_SMP04
CL626.Contig6_NS2A	Zinc metalloproteinase-disintegrin-like atrase-B		399	1535	206.23		gi|391359382|sp|D6PXE8	NSM_SMP05
CL626.Contig4_NS2A	Zinc metalloproteinase-disintegrin-like cobrin		1871	6363	182.308		gi|391359383|sp|Q9PVK7	NSM_SMP06
CL626.Contig5_NS2A	Zinc metalloproteinase-disintegrin-like kaouthiagin-like		2324	6213	143.312		gi|391359384|sp|D3TTC1	NSM_SMP07	Full	1
CL626.Contig1_NS2A	Zinc metalloproteinase-disintegrin-like atrase-B		2384	5181	116.499		gi|391359383|sp|D6PXE8	NSM_SMP08	Full	2
Unigene27049_NS2A	Zinc metalloproteinase-disintegrin-like atrase-A		184	212	61.7639		gi|391359381|sp|D5LMJ3	NSM_SMP09
CL626.Contig3_NS2A	Zinc metalloproteinase-disintegrin-like atrase-B		1811	771	22.8219		gi|391359383|sp|D6PXE8	NSM_SMP10
10					2113.03					11
5' nucleotidase (5'NUC)
ID	Protein ID	Subtype	gene Length	Read	FPKM		Accesion	Identified Protein	Coverage	Full sequences
CL3600.Contig1_NS2A	Ecto-5'-nucleotidase 1		2175	27068	667.134		gi|395455152|sp|U3FYP9	NSM_NUC01	Full	1
Unigene29168_NS2A	5' nucleotidase		853	56	3.5193		gi|118151736|sp|A0A024AXW5	NSM_NUC03
2					670.654					12
Natriuretic (NP)
ID	Protein ID	Subtype	gene Length	Read	FPKM		Accesion	Identified Protein	Coverage	Full sequences
Unigene25068_NS2A	Natriuretic peptide Na-NP		616	5156	448.692		gi|317412168|sp|D9IX97	NSM_BNP01
CL2371.Contig1_NS2A	Natriuretic peptide Na-NP		1097	2602	127.15		gi|317412168|sp|D9IX97	NSM_BNP02
2					575.842					12
L-amino-acid oxidase (LAAO)
ID	Protein ID	Subtype	gene Length	Read	FPKM		Accesion	Identified Protein	Coverage	Full sequences
CL4047.Contig1_NS2A	L-amino-acid oxidase		2421	11556	255.876		gi|123916680|sp|P0C7P6	NSM_LAO01	Full	1
1					255.876					13
Cobra venom factor
ID	Protein ID	Subtype	gene Length	Read	FPKM		Accesion	Identified Protein	Coverage	Full sequences
Unigene370_NS2A	Cobra venom factor		7444	30175	217.299		gi|54035743|sp|Q91132	NSM_CVF01	Full	1
Unigene26881_NS2A	Cobra venom factor		2195	768	18.7561		gi|54035743|sp|Q91132	NSM_CVF02
Unigene26882_NS2A	Cobra venom factor		3339	287	4.6077		gi|54035743|sp|Q91132
3					240.663					14
Kunitz-type serine protease inhibitor (KSPI)
ID	Protein ID	Subtype	gene Length	Read	FPKM		Accesion	Identified Protein	Coverage	Full sequences
Unigene17800_NS2A	Putative Kunitz-type serine protease inhibitor		2271	4152	98.0069		gi|239977313|sp|B2BS84	NSM_KPI01	Full	1
Unigene25272_NS2A	Kunitz-type protease inhibitor		2447	1868	40.9222		gi|327280190|sp|U3FZD6	NSM_KPI02	Full	2
2					138.929					16
Aminopeptidase (AP)
ID	Protein ID	Subtype	gene Length	Read	FPKM		Accesion	Identified Protein	Coverage	Full sequences
Unigene110_NS2A	Aminopeptidase		3705	7686	111.206		gi|211926750|sp|U3FZS8	NSM_AP01	Full	1
1					111.206					17
Phopholipase B
ID	Protein ID	Subtype	gene Length	Read	FPKM		Accesion	Identified Protein	Coverage	Full sequences
Unigene7890_NS2A	Phospholipase-B 81		1844	3172	92.2123		gi|449061871|sp|F8J2D3	NSM_PLB01	Full	1
1					92.2123					18
Cystatin
ID	Protein ID	Subtype	gene Length	Read	FPKM		Accesion	Identified Protein	Coverage	Full sequences
Unigene27113_NS2A	Cystatin		741	470	34.0013		gi|130485692|sp|V8NX38	NSM_CYS01
Unigene20970_NS2A	Cystatin		1009	287	15.2478		gi|82132971|sp|A0A098LYB6	NSM_CYS02
CL1463.Contig3_NS2A	Cystatin		1031	279	14.5065		gi|82132971|sp|A0A098LYB6
CL1463.Contig1_NS2A	Cystatin		1001	165	8.8362		gi|82132971|sp|A0A098LYB6	NSM_CYS03
Unigene20968_NS2A	Cystatin		979	123	6.735		gi|82132971|sp|A0A098LYB6
5					79.3268					18
Vascular endothelial growth factor (VEGF)
ID	Protein ID	Subtype	gene Length	Read	FPKM		Accesion	Identified Protein	Coverage	Full sequences
Unigene19123_NS2A	Vascular endothelial growth factor 2		2256	2835	67.3644		gi|327273843|sp|U3FAK1	NSM_VGF01	Full	1
CL1348.Contig7_NS2A	Vascular endothelial growth factor A		714	19	1.4265		gi|54036551|sp|A0A098LYD7	NSM_VGF02
2					68.7909					19
Dipeptidylpeptidase IV (DPP IV)
ID	Protein ID	Subtype	gene Length	Read	FPKM		Accesion	Identified Protein	Coverage	Full sequences
Unigene23383_NS2A	Dipeptidyl peptidase 4		4147	2919	37.7326		gi|148372359|sp|V8P9G9	NSM_DPP01	Full	1
1					37.7326					20
Neprilysin
ID	Protein ID	Subtype	gene Length	Read	FPKM		Accesion	Identified Protein	Coverage	Full sequences
Unigene19363_NS2A	Neprilysin		4622	3027	35.1074		gi|327266865|sp|A0A0B8RU83	NSM_NP01	Full	1
1					35.1074					21
Hyaluronidase
ID	Protein ID	Subtype	gene Length	Read	FPKM		Accesion	Identified Protein	Coverage	Full sequences
Unigene449_NS2A	Hyaluronidase		2609	532	10.9309		gi|425936136|sp|A0A194APD1	NSM_HY01	Full	1
Unigene451_NS2A	Hyaluronidase		4462	719	8.6381		gi|425936136|sp|A0A194APD1		Full	2
Unigene450_NS2A	Hyaluronidase		4810	551	6.1408		gi|425936136|sp|A0A194APD1		Full	3
Unigene452_NS2A	Hyaluronidase		5325	200	2.0134		gi|425936136|sp|A0A194APD1		Full	4
4					27.7232					25
Phosphodiesterase (PDE)
ID	Protein ID	Subtype	gene Length	Read	FPKM		Accesion	Identified Protein	Coverage	Full sequences
CL2341.Contig1_NS2A	Snake venom phosphodiesterase (PDE)		3079	676	11.7694		gi|338855302|sp|A0A2D0TC04	NSM_PDE01	Full	1
CL2341.Contig2_NS2A	Snake venom phosphodiesterase (PDE)		3316	370	5.9814		gi|338855302|sp|A0A2D0TC04	NSM_PDE02	Full	2
2					17.7508					27
Snake venom serine protease (SVSP)
ID	Protein ID	Subtype	gene Length	Read	FPKM		Accesion	Identified Protein	Coverage	Full sequences
Unigene20120_NS2A	Serine protease HTRA1		2014	201	5.35		gi|327267756|sp|A0A0B8RTL3	NSM_SSP01	Full	1
Unigene11197_NS2A	Serine protease 23		1366	113	4.4345		gi|327269241|sp|V8N8N4	NSM_SSP02	Full	2
2					9.7845					29
60					1.23055e+06

## Sheet: Toxins FPKM and redundancy 
Malaysian Naja sumatranaVenom Gland Transcriptome Toxin Transcripts FPKM and Redundancy
		FPKM	FPKM %	Transcript		3FTXs	FPKM	FPKM%/Family	FPKM %/Toxin
	Total	1.55341e+06	0.999979	55396		S-3FTXs	899975	0.802742	0.731361
	Unidentified	123432	0.079459	35449		L-3FTXs	101247	0.0903084	0.082278
	Non-toxin	199393	0.128359	19876	10.0319	NC-3FTXs	119904	0.10695	0.0974394
	Toxin	1.23055e+06	0.792161	60	20509.1		1.12113e+06	1	0.911078
Identified Protein	ID	Protein ID	Subtype	FPKM	FPKM %/Toxin	FPKM %/Overall	FPKM%/Family	Redundancy	Accesion	Non-redundant transcript	Transcripts
	Three finger toxins (3FTxs)			1.12113e+06	0.911078	0.720418	1	140141		8	10
NSM_FTX01	CL1542.Contig1_NS2A	Cytotoxin 2a	S-3FTx	896167	0.728266	0.576904	0.799346		gi|41688523|sp|Q9PST4
NSM_FTX02	Unigene17996_NS2A	Neurotoxin homolog NL1	S-3FTx	2541.48	0.00206532	0.00163607	0.0022669		gi|46397021|sp|Q9DEQ3
NSM_FTX03 / 04	Unigene495_NS2A + CL2593.Contig1_NS2A	Cardiotoxin 7	S-3FTx	1216.42	0.00098852	6.36356e-10	0.001085		gi|2500805|sp|Q91996
NSM_FTX05	CL1070.Contig1_NS2A	Muscarinic toxin-like protein 1	S-3FTx	49.8021	4.04715e-05	2.60533e-11	4.44215e-05		gi|12230754|sp|P82462
			S-3FTX	899975	0.731361	0.57854	0.802742			4	5
NSM_FTX06	Unigene26900_NS2A	Long neurotoxin 7	L-3FTx	60440.5	0.0491167	0.0389084	0.0539106		gi|46396133|sp|O42257
NSM_FTX07	Unigene17969_NS2A	Alpha-neurotoxin NTX-4	L-3FTx	40664.2	0.0330456	0.0261774	0.0362708		gi|46396137|sp|O57327
NSM_FTX08	CL2593.Contig2_NS2A + CL2593.Contig3_NS2A	Long neurotoxin-like OH-31	L-3FTx	142.33	0.000115664	9.16244e-05	0.000126953		gi|82193158|sp|Q53B55
			L-3FTX	101247	0.082278	0.0651774	0.0903084			3	4
NSM_FTX09	Unigene19729_NS2A	Weak neurotoxin 5	UC-3FTx	119904	0.0974394	0.0771877	0.10695		gi|46396670|sp|O42255
			NC-3FTX	119904	0.0974394	0.0767	0.10695			1	1
	Phospholipase A2			91305.8	0.0741993	0.0587778	1	45652.9		2	2
NSM_PLA01	CL3683.Contig1_NS2A	Acidic phospholipase A2 C		90920.9	0.0738865	0.05853	0.995784		gi|25453163|sp|Q92086
NSM_PLA02	CL3683.Contig2_NS2A	Phospholipase A2 GL16-1		384.935	0.000312816	0.0002478	0.00421589		gi|25453145|sp|Q8JFB2
	CRISP			4104.58	0.00333557	0.00264231	1	1368.19		3	4
NSM_CRP01	CL2736.Contig1_NS2A	Cysteine-rich venom protein natrin-1		3880.79	0.00315371	0.00249824	0.945479		gi|48428837|sp|Q7T1K6
NSM_CRP02 / 03	CL3165.Contig1_NS2A + CL2736.Contig2_NS2A	Cysteine-rich venom protein natrin-2		152.222	0.000123702	9.79921e-05	0.0370858		gi|48428841|sp|Q7ZZN8
NSM_CRP04	Unigene18560_NS2A	Cysteine-rich venom protein kaouthin-2		71.5645	5.81566e-05	4.60694e-05	0.0174353		gi|197726031|sp|P84808
	Nerve growth factor (NGF)			3845.07	0.00312468	0.00247525	1	1922.53		2	2
NSM_NGF01	CL927.Contig1_NS2A	Venom nerve growth factor 2		3839.14	0.00311986	0.00247143	0.998459		gi|11275218|sp|Q5YF89
NSM_NGF02	CL927.Contig2_NS2A	Venom nerve growth factor 1		5.9234	4.81363e-06	3.81317e-06	0.00154052		gi|82080592|sp|Q5YF90
	Vespryn			3028.85	0.00246087	0.0019	1	3028.85		1	1
NSM_CVF01	CL118.Contig3_NS2A	Thaicobrin		3028.85	0.00246138	0.00194981	1		gi|116242842|sp|P83234
	Snake venom C-type/lectin-like protein (snaclec)			2663.79	0.00216471	0.0017148	1	1331.89		2	2
NSM_SCL01	Unigene19981_NS2A	C-type lectin BfL-1		2655.19	0.00215773	0.00170927	0.996773		gi|75570172|sp|Q90WI8
NSM_SCL02	Unigene7724_NS2A	C-type lectin BfL-2		8.5972	6.98648e-06	5.53441e-06	0.00322744		gi|75570171|sp|Q90WI7
	Snake venom metalloproteinase (SVMP)			2113.03	0.00171714	0.00136025	1	352.171		6	10
NSM_SMP01	CL626.Contig11_NS2A	Snake venom metalloproteinase-disintegrin-like mocarhagin		429.085	0.000348694	0.000276222	0.203067		gi|172046653|sp|Q10749
NSM_SMP02 / 03 / 06	CL626.Contig2_NS2A + CL626.Contig4_NS2A + CL626.Contig7_NS2A	Zinc metalloproteinase-disintegrin-like cobrin		867.587	0.00070504	0.000558505	0.410589		gi|391359383|sp|Q9PVK7
NSM_SMP04	CL626.Contig12_NS2A	Carinatease-1		265.728	0.000215943	0.000171062	0.125757		gi|145982754|sp|B5KFV1
NSM_SMP05 / 08 / 10	CL626.Contig1_NS2A + CL626.Contig6_NS2A + CL626.Contig3_NS2A	Zinc metalloproteinase-disintegrin-like atrase-B		345.551	0.000280811	0.000222447	0.163534		gi|391359382|sp|D6PXE8
NSM_SMP07	CL626.Contig5_NS2A	Zinc metalloproteinase-disintegrin-like kaouthiagin-like		143.312	0.000116462	9.22563e-05	0.0678229		gi|391359384|sp|D3TTC1
NSM_SMP09	Unigene27049_NS2A	Zinc metalloproteinase-disintegrin-like atrase-A		61.7639	5.01922e-05	3.97603e-05	0.0292301		gi|391359381|sp|D5LMJ3
	5' nucleotidase (5'NUC)			670.654	0.000545004	0.000431731	1	335.327		2	2
NSM_NUC01	CL3600.Contig1_NS2A	Ecto-5'-nucleotidase 1		667.134	0.000542144	0.000429465	0.994752		gi|395455152|sp|U3FYP9
NSM_NUC02	Unigene29168_NS2A	5' nucleotidase		3.5193	2.85994e-06	2.26554e-06	0.00524757		gi|118151736|sp|A0A024AXW5
	Natriuretic (NP)			575.842	0.000467956	0.000370696	1	575.842		1	2
NSM_BNP01 / 02	Unigene25068_NS2A + CL2371.Contig1_NS2A	Natriuretic peptide Na-NP		575.842	0.000467956	0.000370696	1		gi|317412168|sp|D9IX97
	L-amino-acid oxidase (LAAO)			255.876	0.000207936	0.000164719	1	255.88		1	1
NSM_LAO01	CL4047.Contig1_NS2A	L-amino-acid oxidase		255.876	0.000207936	0.000164719	1		gi|123916680|sp|Q4JHE3
	Cobra Venom Factor			240.663	0.000196	0.000154926	1	240.66		1	3
NSM_CVF01 / 02	Unigene370_NS2A + Unigene26881_NS2A + Unigene26882_NS2A	Cobra venom factor		240.663	0.000195573	0.000154926	1		gi|54035743|sp|Q91132
	Kunitz-type serine protease inhibitor (KSPI)			138.929	0.0001129	8.94351e-05	1	69.4646		2	2
NSM_KPI01	Unigene17800_NS2A	Putative Kunitz-type serine protease inhibitor		98.0069	7.96449e-05	6.30916e-05	0.705445		gi|239977313|sp|B2BS84
NSM_KPI02	Unigene25272_NS2A	Kunitz-type protease inhibitor		40.9222	3.32552e-05	2.63435e-05	0.294555		gi|327280190|sp|U3FZD6
	Aminopeptidase (AP)			111.206	9.03712e-05	7.15885e-05	1	111.206		1	1
NSM_AP01	Unigene110_NS2A	Aminopeptidase		111.206	9.03712e-05	7.15885e-05	1		gi|211926750|sp|U3FZS8
	Phospholipase B			92.2123	7.49204e-05	5.93613e-05	1	37.7326		1	1
NSM_PLB01	Unigene7890_NS2A	Phospholipase-B 81		92.2123	7.49359e-05	5.93613e-05	0.00100993		gi|449061871|sp|F8J2D3
	Cystatin			79.3268	6.44646e-05	5.10663e-05	1	15.8654		2	5
NSM_CYS01	Unigene27113_NS2A	Cystatin		34.0013	2.7631e-05	2.18882e-05	0.428623		gi|130485692|sp|V8NX38
NSM_CYS02 / 03	Unigene20970_NS2A + CL1463.Contig3_NS2A + CL1463.Contig1_NS2A + Unigene20968_NS2A	Cystatin		45.3255	3.68336e-05	2.91781e-05	0.571377		gi|82132971|sp|A0A098LYB6
	Vascular endothelial growth factor (VEGF)			68.7909	5.59026e-05	4.42839e-05	1	34.3955		2	2
NSM_VGF01	Unigene19123_NS2A	Vascular endothelial growth factor 2		67.3644	5.47434e-05	4.33656e-05	0.979263		gi|327273843|sp|U3FAK1
NSM_VGF02	CL1348.Contig7_NS2A	Vascular endothelial growth factor A		1.4265	1.15924e-06	9.18304e-07	0.0207368		gi|54036551|sp|A0A098LYD7
	Dipeptidylpeptidase IV (DPP IV)			37.7326	3.1e-05	2.42902e-05	1	37.7326		1	1
NSM_DPP01	Unigene23383_NS2A	Dipeptidyl peptidase 4		37.7326	3.06632e-05	2.42902e-05	1		gi|148372359|sp|V8P9G9
	Neprilysin			35.1074	2.9e-05	2.26003e-05	1	35.11		1	1
NSM_NP01	Unigene19363_NS2A	Neprilysin		35.1074	2.85299e-05	2.26003e-05	1		gi|327266865|sp|A0A0B8RU83
	Hyaluronidase			27.7232	2.25291e-05	1.78467e-05	1	27.7232		1	4
NSM_HY01	Unigene449_NS2A+Unigene451_NS2A+Unigene450_NS2A+Unigene452_NS2A	Hyaluronidase		27.7232	2.25291e-05	1.78467e-05	1		gi|425936136|sp|A0A194APD1
	Phosphodiesterase (PDE)			17.7508	1.4e-05	1.1427e-05	1	8.875		1	2
NSM_PDE01 + NSM_PDE02	CL2341.Contig1_NS2A + CL2341.Contig2_NS2A	Snake venom phosphodiesterase (PDE)		17.7508	1.44251e-05	1.1427e-05	1		gi|338855302|sp|A0A2D0TC04
	Snake venom serine protease (SVSP)			9.7845	7.95133e-06	6.29873e-06	1	4.89225		2	2
NSM_SSP01	Unigene20120_NS2A	Serine protease HTRA1		5.35	4.34765e-06	3.44404e-06	0.546783		gi|327267756|sp|A0A0B8RTL3
NSM_SSP02	Unigene11197_NS2A	Serine protease 23		4.4345	3.60368e-06	2.85469e-06	0.453217		gi|327269241|sp|V8N8N4
										43	60

## Sheet: Toxin pie chart
Supplementary File S2: Venom-gland transcriptomic analysis of toxins from Malaysian Naja sumatrana.
		FPKM	FPKM %	FPKM %/Overall
	Total	1.55341e+06		0.999979
	Unidentified	123432		0.079459
	Non-Toxin	199393		0.128359
ID	Toxin	1.23055e+06		0.792161	Transcript	Non-redundant transcript	Full sequence
Three finger toxins (3FTxs)	3FTxs	1.12113e+06	0.911078	0.72172	10	8	4
	S-3FTx	899975	0.731361	0.579355	5	4	2
	CTX (cytotoxin, cardiotoxin)	897384	0.729255	0.577687	3	2	1
	SNTX (Neurotoxin homolog)	2541.48	0.00206532	0.00163607	1	1	1
	MTLP (Muscarinic toxin-like protein)	49.8021	4.04715e-05	3.20599e-05	1	1	0
	L-3FTx	101247	0.082278	0.0651774	4	3	2
	LNTX (long neurotoxin, Long neurotoxin-like, alpha neurotoxin)	101247	0.082278	0.0651774	4	3	2
	NC-3FTx	119904	0.0974394	0.0771877	1	1	0
	Weak neurotoxin 5	119904	0.0974394	0.0771877	1	1	1
Phospholipase A2 (PLA2)	PLA2	91305.8	0.0741993	0.0587778	2	2	1
Cysteine-rich secretory protein (CRISP)	CRISP	4104.58	0.00333557	0.00264231	4	3	1
Nerve Growth Factor (NGF)	NGF	3845.07	0.00312468	0.00247525	2	2	1
Vespryn	VES	3028.85	0.00246138	0.00194981	1	1	1
Snake venom C-type lectin/lectin-like protein (snaclec)	SNACLEC	2663.79	0.00216471	0.0017148	2	3	1
Snake venom metalloproteinase (SVMP)	SVMP	2113.03	0.00171714	0.00136025	10	6	2
5' nucleotidase (5'NUC)	5'NUC	670.654	0.000545004	0.000431731	2	2	1
Natriuretic peptide (NP)	NP	575.842	0.000467956	0.000370696	2	1	0
L-amino-acid oxidase (LAAO)	LAAO	255.876	0.000207936	0.000164719	1	1	1
Cobra Venom Factor (CVF)	CVF	240.663	0.000195573	0.000154926	3	1	1
Kunitz-type serine protease inhibitor (KSPI)	KSPI	138.929	0.0001129	8.94351e-05	2	1	2
Aminopeptidase (AP)	AP	111.206	9.03712e-05	7.15885e-05	1	1	1
Phospholipase B (PLB)	PLB	92.2123	7.49359e-05	5.93613e-05	1	1	1
Cystatin	Cystatin	79.3268	6.44646e-05	5.10663e-05	5	2	0
Vascular endothelial growth factor (VEGF)	VEGF	68.7909	5.59026e-05	4.42839e-05	2	2	1
Dipeptidylpeptidase IV (DPP IV)	DPP IV	37.7326	3.06632e-05	2.42902e-05	1	1	1
Neprilysin	Neprilysin	35.1074	2.85299e-05	2.26003e-05	1	1	1
Hyaluronidase	HY	27.7232	2.25291e-05	1.78467e-05	4	1	4
Phosphodiesterase (PDE)	PDE	17.7508	1.44251e-05	1.1427e-05	2	1	2
Snake venom serine protease (SVSP)	SVSP	9.7845	7.95133e-06	6.29873e-06	2	2	2
		1.23055e+06	1	0.792161	60	43	29
	Total	1
	Unidentified	0.079459
	Non-Toxin	0.128359
	Toxin	0.792161
	S-3FTx	0.731361
	L-3FTx	0.082278
	UC-3FTx	0.0974394
	PLA2	0.0741993
	CRISP	0.00333557
	NGF	0.00312468
	VES	0.00246138
	SNACLEC	0.00216471
	SVMP	0.00171714
	5'NUC	0.000545004
	NP	0.000467956
	LAAO	0.000207936
	CVF	0.000195573
	KSPI	0.0001129
	AP	9.03712e-05
	PLB	7.49359e-05
	Cystatin	6.44646e-05
	VEGF	5.59026e-05
	DPP IV	3.06632e-05
	Neprilysin	2.85299e-05
	HY	2.25291e-05
	PDE	1.44251e-05
	SVSP	7.95133e-06
